# Supplementary material for: Taxonomically Restricted Genes Are Associated With Responses to Biotic and Abiotic Stresses in Sugarcane (Saccharum spp.)
Source: Front Plant Sci. 2022 Jun 30;13:923069. doi: 10.3389/fpls.2022.923069 (PMC9280035; doi:10.3389/fpls.2022.923069)
Supplement: Supplementary file 3 [file Table_3.XLSX]

## Sheet: Summary
Table	Description
Supplementary Table 3.1	Alignment of orphan genes (OGs) onto sugarcane transcriptomes originating from long reads (IsoSeq) and short reads (de novo assembled transcriptome)
Supplementary Table 3.2	Alignment of orphan genes (OGs) onto sugarcane predicted genes in Saccharum hybrid R570
Supplementary Table 3.3	Alignment of orphan genes (OGs) onto sugarcane predicted genes in Saccharum hybrid SP803280
Supplementary Table 3.4	Alignment of orphan genes (OGs) onto sugarcane predicted genes in Saccharum spontaneum
Supplementary Table 3.5	Alignment of orphan genes (OGs) onto sugarcane predicted genes in Miscanthus sinensis

## Sheet: Suppl. Table3.1
			Hoang et al. 2017					Piriyapongsa et al., 2018					Cardoso-Silva et al. 2014
Sugarcane Gene	exons	Length	Top Hit	length	aln_length	frac_align	identity	Top Hit	length	aln_length	frac_align	identity	Top Hit	length	aln_length	frac_align	identity
Sspon.05G0020590-1A	3	351	c113468f1p05046	5112	203	0.58	98.52	-	-	-	-	-	comp194135_c0_seq1	659	148	0.42	91.89
Sspon.01G0059140-1D	1	675	c96916f1p01128	1130	664	0.98	97.31	SRX2721194.156356	18995	664	0.98	87.95	comp193473_c0_seq1	915	278	0.41	96.28
Sspon.06G0025300-1B	4	249	c108884f1p05302	5125	158	0.63	97.96	SRX2721194.40229	14001	96	0.39	93.88	-	-	-	-	-
Sspon.03G0043030-1C	4	504	c96854f1p01015	1015	347	0.69	87.92	SRX2721194.148871	7919	133	0.26	84.06	comp201681_c0_seq1	1108	133	0.26	85.07
Sspon.07G0022330-1B	4	735	c105535f1p04472	4663	731	0.99	93.68	SRX2721194.135759	24084	501	0.68	89.43	comp205450_c2_seq1	4666	472	0.64	93.68
Sspon.05G0013120-1A	11	777	c99060f1p01548	1550	187	0.24	97.54	-	-	-	-	-	-	-	-	-	-
Sspon.01G0005640-1A	6	480	c93801f1p01603	1604	342	0.71	83.73	SRX2721194.56205	22554	146	0.3	83.55	comp207688_c1_seq1	2793	368	0.77	86.39
Sspon.02G0051100-1C	2	222	c52796f2p01588	1590	222	1	96.2	SRX2721194.64033	32379	135	0.61	83.78	comp193153_c2_seq1	3027	219	0.99	94.94
Sspon.01G0004800-1A	5	834	c56234f1p01321	1337	693	0.83	99.74	SRX2721194.29351	13998	301	0.36	91.29	comp205968_c0_seq1	2104	822	0.99	98.15
Sspon.06G0015150-1A	4	444	c33509f1p11406	1418	344	0.77	98.92	SRX2721194.151091	7743	101	0.23	93.33	comp205395_c0_seq1	2636	344	0.77	99.06
Sspon.02G0046170-1C	1	306	c108378f1p04423	4423	306	1	98.69	SRX2721194.121203	34722	210	0.69	88.13	comp205868_c0_seq1	4719	306	1	99.02
Sspon.04G0024550-1B	2	627	c78107f1p21096	1096	627	1	97.3	SRX2721194.78865	18113	627	1	90.46	comp207174_c1_seq1	1453	582	0.93	94.85
Sspon.06G0009900-2C	2	804	c67288f1p01253	1253	804	1	97.26	-	-	-	-	-	comp521053_c0_seq1	758	443	0.55	98.89
Sspon.07G0028510-2D	2	297	c40773f3p0752	752	297	1	98.99	SRX2721194.81273	16197	149	0.5	90.51	-	-	-	-	-
Sspon.08G0012070-3D	3	432	c31748f2p0998	1000	267	0.62	99.47	SRX2721194.91030	6029	105	0.24	84.21	comp202503_c0_seq1	4023	187	0.43	100
Sspon.08G0025280-1C	2	897	c119631f1p05920	5947	526	0.59	79.51	SRX2721194.58021	12367	528	0.59	84.78	comp46007_c0_seq1	295	200	0.22	94.03
Sspon.08G0029280-1D	6	480	c83355f1p01217	1217	151	0.31	91.75	-	-	-	-	-	comp177451_c0_seq1	801	129	0.27	96.9
Sspon.01G0042360-1B	5	576	c92535f1p11982	1985	509	0.88	96	-	-	-	-	-	comp179019_c0_seq1	246	269	0.47	88.1
Sspon.01G0060490-1D	2	192	c109357f1p04589	4579	192	1	98.96	-	-	-	-	-	comp205852_c0_seq1	2137	144	0.75	93.84
Sspon.02G0049260-1C	5	381	c2284f1p0900	900	90	0.24	81.37	-	-	-	-	-	-	-	-	-	-
Sspon.04G0035660-1D	3	435	c92535f1p11982	1985	420	0.97	92.87	SRX2721194.124816	5219	296	0.68	82.21	comp206984_c0_seq1	1753	419	0.96	90.24
Sspon.05G0034710-1C	4	348	c114585f1p04510	4511	69	0.2	100	-	-	-	-	-	comp206977_c1_seq1	2066	69	0.2	97.1
Sspon.01G0051670-1C	4	408	c119766f1p06351	6372	408	1	98.53	SRX2721194.98311	14403	239	0.59	87.5	comp204694_c0_seq1	3510	408	1	98.79
Sspon.04G0012320-1A	2	462	c57973f1p01248	1248	298	0.65	96.31	SRX2721194.133112	20166	344	0.74	87.12	comp206444_c0_seq1	1789	298	0.65	96.64
Sspon.05G0008100-2B	1	-	-	-	-	-	-	SRX2721194.105542	20750	135	0.2	82.64	-	-	-	-	-
Sspon.05G0026750-1B	6	342	c68874f1p01707	1710	270	0.79	96.28	SRX2721194.162450	12427	90	0.26	92.39	comp201337_c0_seq1	1647	174	0.51	95.4
Sspon.06G0008580-1A	1	387	c113011f1p04530	4590	175	0.45	78.53	SRX2721194.38837	18777	387	1	80.69	-	-	-	-	-
Sspon.06G0022870-1B	2	306	c28587f1p0695	695	301	0.98	95.68	SRX2721194.121246	5031	129	0.42	78.42	comp201681_c0_seq1	1108	284	0.93	92.96
Sspon.02G0046060-1B	8	378	c119814f1p06304	6308	128	0.34	96.88	-	-	-	-	-	comp207385_c0_seq1	2059	209	0.55	99.12
Sspon.04G0016520-1A	2	195	c65534f1p01379	1379	176	0.9	95.45	SRX2721194.16613	9802	176	0.9	89.56	comp201497_c0_seq1	980	168	0.86	95.24
Sspon.06G0006120-1A	5	444	c47714f1p01151	1154	444	1	97.25	-	-	-	-	-	comp198645_c0_seq1	1180	328	0.74	92.71
Sspon.06G0032980-1D	3	336	c98562f1p21617	1617	322	0.96	96.05	-	-	-	-	-	comp196929_c0_seq1	1950	322	0.96	96.05
Sspon.08G0007480-1A	4	423	c107600f1p05165	5175	423	1	100	SRX2721194.34480	9154	211	0.5	94.17	comp197732_c0_seq1	793	156	0.37	99.17
Sspon.08G0012070-1A	3	252	c31748f2p0998	1000	252	1	91.82	-	-	-	-	-	comp202503_c0_seq1	4023	137	0.54	95.62
Sspon.08G0012070-2B	4	273	c46600f2p01071	1072	273	1	92.98	-	-	-	-	-	comp202503_c0_seq1	4023	128	0.47	96.21
Sspon.01G0062130-1D	3	378	c117809f1p05981	5985	197	0.52	94.42	-	-	-	-	-	comp198495_c0_seq1	1368	261	0.69	95.05
Sspon.03G0029510-1B	4	465	c29311f1p01470	1524	351	0.75	93.58	-	-	-	-	-	comp204596_c0_seq1	1433	376	0.81	94.17
Sspon.04G0009280-1A	3	528	c113496f1p05061	5058	110	0.21	91.82	-	-	-	-	-	-	-	-	-	-
Sspon.04G0029370-2D	2	372	c57335f1p0730	720	298	0.8	99.33	SRX2721194.33664	21848	294	0.79	82.01	comp203779_c0_seq1	2388	369	0.99	98.99
Sspon.08G0029490-1D	5	273	c109870f1p04195	4198	259	0.95	99.07	SRX2721194.121198	10224	77	0.28	91.36	comp206101_c1_seq1	4552	259	0.95	98.15
Sspon.01G0000310-1A	3	240	c58179f1p01253	1282	176	0.73	98.86	SRX2721194.112068	9914	175	0.73	91.26	comp196863_c1_seq1	881	175	0.73	97.14
Sspon.01G0017180-1A	4	300	c16291f3p0884	884	300	1	100	-	-	-	-	-	comp204178_c4_seq1	1283	300	1	99.39
Sspon.01G0054240-1C	5	492	c37685f2p0910	914	472	0.96	96.05	-	-	-	-	-	comp205035_c0_seq1	1252	115	0.23	90.08
Sspon.01G0058090-1D	2	384	c12815f1p01094	1099	222	0.58	94.69	SRX2721194.154155	25232	226	0.59	90.08	comp194838_c3_seq1	1538	119	0.31	94.96
Sspon.02G0001900-2B	2	186	c72312f1p01591	1591	113	0.61	93.81	-	-	-	-	-	comp205839_c1_seq1	2944	113	0.61	93.81
Sspon.03G0002500-1A	7	921	c78929f1p01556	1556	257	0.28	89.88	-	-	-	-	-	comp207133_c0_seq1	1728	257	0.28	89.88
Sspon.05G0017730-2B	5	489	c119692f1p06229	6216	414	0.85	94.69	-	-	-	-	-	comp193980_c2_seq1	812	203	0.42	95.12
Sspon.05G0023140-1B	5	249	c119814f1p06304	6308	111	0.45	98.2	-	-	-	-	-	comp207385_c0_seq1	2059	152	0.61	97.25
Sspon.06G0010030-2C	3	1164	c7337f1p01477	1470	1164	1	91.12	SRX2721194.73570	16886	691	0.59	85.1	comp205376_c0_seq1	1772	695	0.6	99.19
Sspon.06G0029960-1C	5	282	c67753f1p02000	1926	240	0.85	94.57	-	-	-	-	-	comp206278_c0_seq1	3454	88	0.31	93.33
Sspon.08G0003840-1A	5	531	c69900f1p01229	1229	531	1	97.03	-	-	-	-	-	comp206617_c0_seq1	2085	385	0.73	84.83
Sspon.08G0025230-1C	2	357	c39758f1p0596	596	354	0.99	97.46	-	-	-	-	-	comp193785_c0_seq1	654	354	0.99	97.2
Sspon.08G0030660-1D	3	384	c111787f1p14513	4602	89	0.23	100	SRX2721194.13200	11527	132	0.34	92.14	comp197010_c0_seq1	852	132	0.34	96.27
Sspon.01G0019470-1A	6	327	c73972f1p01209	1209	228	0.7	96.58	-	-	-	-	-	comp205076_c1_seq1	3884	114	0.35	98.57
Sspon.01G0039260-1B	2	-	-	-	-	-	-	SRX2721194.33206	12542	83	0.23	94.25	comp180919_c0_seq1	419	259	0.73	91.89
Sspon.01G0058680-1D	5	306	c97315f1p05491	5435	114	0.37	97.47	-	-	-	-	-	comp207292_c0_seq1	1588	79	0.26	97.47
Sspon.02G0025000-1A	2	156	c39790f1p11237	1241	156	1	97.44	SRX2721194.8319	34171	154	0.99	91.41	-	-	-	-	-
Sspon.02G0038830-1B	5	-	-	-	-	-	-	SRX2721194.161708	8014	207	0.34	86.78	comp206522_c0_seq1	1994	475	0.78	89.96
Sspon.02G0038830-2C	5	444	c10374f1p1493	493	90	0.2	95.56	SRX2721194.78698	16638	275	0.62	91.78	comp206522_c0_seq1	1994	408	0.92	98.9
Sspon.02G0059160-1D	3	513	c87382f1p01542	1557	513	1	99.32	-	-	-	-	-	comp202771_c1_seq1	1468	464	0.9	98.98
Sspon.04G0035900-1D	2	336	c49217f1p02385	2380	170	0.51	100	-	-	-	-	-	comp204323_c1_seq1	1946	228	0.68	93.72
Sspon.04G0037470-1D	2	408	c95856f1p1836	840	171	0.42	88.07	-	-	-	-	-	comp147610_c0_seq1	435	200	0.49	100
Sspon.05G0023880-1B	3	366	c51427f1p01435	1438	104	0.28	89.81	SRX2721194.67262	20217	275	0.75	85.89	comp179419_c0_seq1	448	156	0.43	94.23
Sspon.05G0031910-1C	6	498	c109870f1p04195	4198	332	0.67	88.24	-	-	-	-	-	comp206101_c1_seq1	4552	309	0.62	88.24
Sspon.06G0010030-1A	3	1152	c7337f1p01477	1470	1152	1	96.56	-	-	-	-	-	comp205376_c0_seq1	1772	813	0.71	94.76
Sspon.06G0031740-1C	4	471	c13423f1p0821	823	172	0.37	100	SRX2721194.125039	17570	235	0.5	86.67	comp184612_c0_seq1	933	155	0.33	100
Sspon.06G0035250-1D	5	-	-	-	-	-	-	-	-	-	-	-	comp7677_c1_seq1	243	243	0.24	98.35
Sspon.07G0036130-1D	4	-	-	-	-	-	-	SRX2721194.64234	34730	511	0.81	90.95	comp201952_c0_seq1	2835	353	0.56	87.82
Sspon.08G0007390-1A	3	219	c87765f1p0625	619	210	0.96	100	-	-	-	-	-	comp206586_c0_seq1	3661	210	0.96	100
Sspon.08G0020510-1B	2	195	c119482f1p06137	5997	195	1	97.95	-	-	-	-	-	comp207783_c0_seq1	671	151	0.77	98.01
Sspon.08G0026970-1C	4	336	c13296f1p01011	1011	336	1	91.71	-	-	-	-	-	comp207107_c1_seq1	4572	336	1	92.29
Sspon.01G0037800-1B	6	420	c9149f1p0794	794	294	0.7	98.44	-	-	-	-	-	comp201084_c2_seq1	2969	172	0.41	97.83
Sspon.01G0060460-1D	3	324	c94057f1p02126	2180	202	0.62	99.38	-	-	-	-	-	-	-	-	-	-
Sspon.02G0052680-1C	2	636	c30022f1p01092	1092	491	0.77	92.94	-	-	-	-	-	comp49781_c0_seq1	217	217	0.34	97.7
Sspon.03G0000350-1A	5	342	c55468f1p01350	1345	106	0.31	93.46	SRX2721194.95794	23902	244	0.71	87.3	comp201534_c0_seq1	1780	111	0.32	94.59
Sspon.03G0039380-2D	5	303	c94992f1p01269	1273	231	0.76	100	-	-	-	-	-	comp180377_c0_seq1	696	142	0.47	100
Sspon.04G0022000-1B	3	216	c69900f1p01229	1229	72	0.33	98.61	-	-	-	-	-	comp206617_c0_seq1	2085	68	0.31	98.53
Sspon.04G0035230-1D	3	-	-	-	-	-	-	SRX2721194.94865	23548	158	0.47	87.27	comp202271_c0_seq1	1124	193	0.58	98.52
Sspon.05G0029100-1B	5	309	c85805f1p01768	1768	208	0.67	98.6	-	-	-	-	-	comp197746_c0_seq1	2571	208	0.67	97.9
Sspon.05G0036220-1C	2	225	c105903f1p14860	4853	182	0.81	98.35	-	-	-	-	-	comp203009_c2_seq1	1323	182	0.81	97.25
Sspon.06G0022320-1B	13	1320	c64208f1p01408	1405	339	0.26	84.05	-	-	-	-	-	comp181004_c1_seq1	517	301	0.23	83.62
Sspon.06G0023720-1B	3	204	c8357f1p01741	1713	199	0.98	99.38	SRX2721194.114003	8306	160	0.78	91.12	-	-	-	-	-
Sspon.06G0026140-1B	4	249	c12985f1p0777	777	212	0.85	98.25	-	-	-	-	-	comp199177_c0_seq1	964	212	0.85	98.25
Sspon.06G0031570-1C	10	942	c98083f1p02109	2121	727	0.77	89.94	-	-	-	-	-	comp197594_c2_seq1	962	676	0.72	86.16
Sspon.06G0034790-1D	2	291	c12842f1p0716	716	254	0.87	98.43	-	-	-	-	-	-	-	-	-	-
Sspon.07G0026210-1B	3	471	c44333f1p3840	841	149	0.32	90.26	-	-	-	-	-	comp206552_c0_seq1	2056	312	0.66	89.74
Sspon.07G0029680-1B	3	522	c62704f1p02166	2168	337	0.65	85.23	-	-	-	-	-	comp207133_c0_seq1	1728	337	0.65	85.23
Sspon.07G0036360-1D	4	303	c4284f1p0592	596	158	0.52	93.67	-	-	-	-	-	comp207013_c0_seq1	1657	84	0.28	100
Sspon.07G0036960-1D	8	870	c118826f1p05988	6001	309	0.36	99.42	SRX2721194.149538	14414	302	0.35	87.78	comp204409_c1_seq1	1923	338	0.39	96.36
Sspon.08G0024770-1C	2	222	c27829f1p01446	1444	60	0.27	95	-	-	-	-	-	-	-	-	-	-
Sspon.08G0025300-1C	5	579	c31388f2p0883	886	532	0.92	92.81	-	-	-	-	-	comp169640_c0_seq1	869	436	0.75	98.77
Sspon.01G0027880-1A	3	-	-	-	-	-	-	-	-	-	-	-	comp170029_c0_seq1	240	239	0.6	99.17
Sspon.01G0045000-2C	4	183	c31453f1p11208	1217	91	0.5	100	-	-	-	-	-	comp188170_c1_seq1	691	48	0.26	100
Sspon.01G0054120-1C	3	333	c51653f1p01520	1526	333	1	93.09	-	-	-	-	-	comp203767_c1_seq1	1926	295	0.89	93.56
Sspon.01G0055220-1C	3	-	-	-	-	-	-	SRX2721194.145649	15845	102	0.22	86.79	comp170993_c1_seq1	473	184	0.4	89.67
Sspon.02G0011510-1A	5	468	c53597f1p0701	704	94	0.2	98.94	SRX2721194.23729	15013	272	0.58	88.89	comp206930_c1_seq1	2365	333	0.71	95.38
Sspon.02G0033670-1B	2	339	c26638f1p01379	1374	220	0.65	99.55	-	-	-	-	-	-	-	-	-	-
Sspon.02G0054560-1C	3	-	-	-	-	-	-	SRX2721194.17045	18563	149	0.3	88.55	comp202837_c0_seq1	1017	266	0.54	98.87
Sspon.02G0054890-1C	5	-	-	-	-	-	-	SRX2721194.155613	17032	270	0.43	90.58	-	-	-	-	-
Sspon.02G0059020-1D	5	-	-	-	-	-	-	SRX2721194.75471	16046	375	0.34	85.5	-	-	-	-	-
Sspon.03G0016430-1A	7	-	-	-	-	-	-	-	-	-	-	-	comp202751_c1_seq1	1148	340	0.56	99.44
Sspon.03G0028080-1B	2	429	c77732f2p0701	700	172	0.4	95.95	-	-	-	-	-	comp199413_c0_seq1	648	143	0.33	94.44
Sspon.03G0035440-1B	4	-	-	-	-	-	-	SRX2721194.139445	27016	127	0.49	84.96	comp128526_c0_seq1	221	104	0.4	96.15
Sspon.03G0043750-1C	2	501	c22709f2p0713	717	331	0.66	88.15	SRX2721194.26474	21427	161	0.32	82.58	-	-	-	-	-
Sspon.04G0031240-1C	4	-	-	-	-	-	-	SRX2721194.69664	8348	73	0.22	86.75	comp200600_c0_seq1	1560	187	0.56	99.14
Sspon.04G0032270-1C	6	468	c82581f1p01687	1687	413	0.88	100	-	-	-	-	-	comp194075_c1_seq1	2261	413	0.88	100
Sspon.04G0037310-1D	1	-	-	-	-	-	-	SRX2721194.159168	19086	412	0.95	82.13	comp130731_c0_seq1	255	130	0.3	94.62
Sspon.04G0037490-1D	2	282	c65587f1p01042	1034	282	1	90.64	-	-	-	-	-	comp193754_c0_seq1	1352	279	0.99	92.4
Sspon.05G0006260-1A	4	411	c20541f1p01402	1408	404	0.98	99.6	SRX2721194.138434	35826	247	0.6	91.09	comp192981_c0_seq1	1021	246	0.6	99
Sspon.05G0016110-1A	2	-	-	-	-	-	-	SRX2721194.32541	14053	325	0.98	91.61	comp151308_c0_seq1	440	105	0.32	97.17
Sspon.05G0020110-1A	3	189	c56193f1p01158	1159	154	0.81	87.1	-	-	-	-	-	comp142575_c0_seq1	393	52	0.28	98.08
Sspon.05G0033040-1C	4	189	c63381f1p11028	1029	118	0.62	89.39	-	-	-	-	-	comp193089_c0_seq1	1162	60	0.32	100
Sspon.05G0033510-1C	4	201	c10374f1p1493	493	69	0.34	100	SRX2721194.161708	8014	72	0.36	86.42	comp206522_c0_seq1	1994	115	0.57	95.95
Sspon.05G0034790-1C	5	306	c55836f1p01007	1015	267	0.87	96.79	SRX2721194.128825	27600	64	0.21	92.54	comp204245_c0_seq1	2098	296	0.97	98.72
Sspon.06G0020370-1B	5	-	-	-	-	-	-	SRX2721194.25732	20175	171	0.37	89.56	comp195433_c1_seq1	1739	448	0.97	99.51
Sspon.06G0024000-1B	2	672	c48610f1p0980	994	140	0.21	85.37	SRX2721194.22396	34027	358	0.53	86.8	-	-	-	-	-
Sspon.06G0025930-1B	7	870	c3348f1p01713	1722	260	0.3	88.94	SRX2721194.81193	31873	478	0.55	88.31	comp169768_c0_seq1	725	409	0.47	89.4
Sspon.06G0026690-1B	5	363	c53597f1p0701	704	94	0.26	97.87	SRX2721194.23729	15013	278	0.77	90.37	comp206930_c1_seq1	2365	339	0.93	96.41
Sspon.06G0029420-1C	7	735	c92864f1p01568	1571	175	0.24	85.13	-	-	-	-	-	comp171110_c0_seq1	290	259	0.35	87.23
Sspon.06G0032040-1C	3	183	c8357f1p01741	1713	159	0.87	100	SRX2721194.114003	8306	159	0.87	91.67	-	-	-	-	-
Sspon.07G0017820-1A	4	450	c45497f1p01223	1221	359	0.8	92.78	-	-	-	-	-	comp205419_c1_seq1	2749	421	0.94	92.51
Sspon.07G0017820-2B	12	918	c45497f1p01223	1221	329	0.36	95.05	-	-	-	-	-	comp205419_c1_seq1	2749	252	0.27	94.51
Sspon.07G0023950-1B	1	471	c23111f1p01326	1327	471	1	86.32	SRX2721194.144581	29454	471	1	84.43	-	-	-	-	-
Sspon.07G0029000-1B	6	465	c21036f1p11057	1056	143	0.31	97.56	-	-	-	-	-	comp202834_c2_seq1	1426	191	0.41	89.68
Sspon.08G0020690-1B	4	246	c36100f1p0982	982	60	0.24	95	-	-	-	-	-	comp197962_c2_seq1	509	81	0.33	96.3
Sspon.08G0021660-1B	4	501	c69457f1p01174	1174	135	0.27	100	-	-	-	-	-	comp177451_c0_seq1	801	129	0.26	96.9
Sspon.08G0025610-1C	2	159	c34463f1p02508	2522	129	0.81	96.9	-	-	-	-	-	comp138808_c0_seq1	338	129	0.81	96.9
Sspon.01G0012910-1A	3	558	c86157f1p11365	1388	380	0.68	93.7	-	-	-	-	-	comp202017_c0_seq1	2361	302	0.54	97.36
Sspon.01G0034190-1B	3	228	c87421f1p01811	1782	203	0.89	96.62	-	-	-	-	-	comp188117_c0_seq1	814	160	0.7	97.5
Sspon.01G0035770-1B	3	315	c51227f1p01798	1815	208	0.66	100	-	-	-	-	-	comp190846_c0_seq1	1763	207	0.66	100
Sspon.01G0037220-1B	3	336	c53487f1p01265	1270	252	0.75	99.37	-	-	-	-	-	comp204354_c1_seq1	1964	191	0.57	90.32
Sspon.02G0033000-1B	5	417	c86265f1p0809	818	314	0.75	97.13	-	-	-	-	-	-	-	-	-	-
Sspon.02G0037460-2C	7	501	c104205f1p05070	4974	375	0.75	83.01	-	-	-	-	-	comp206667_c1_seq1	4347	375	0.75	85.28
Sspon.02G0039760-1B	4	483	c75586f1p01269	1269	314	0.65	95.41	-	-	-	-	-	-	-	-	-	-
Sspon.02G0042510-1B	2	-	-	-	-	-	-	-	-	-	-	-	comp141890_c0_seq1	819	126	0.4	86.05
Sspon.02G0044930-1B	5	-	-	-	-	-	-	SRX2721194.38109	18149	145	0.23	91.33	comp193897_c1_seq1	1027	204	0.33	100
Sspon.02G0058060-1D	4	390	c68669f1p02231	2308	353	0.91	92.18	SRX2721194.84723	11274	270	0.69	89.58	-	-	-	-	-
Sspon.02G0060030-1D	3	186	c18835f1p01721	1723	186	1	99.25	-	-	-	-	-	-	-	-	-	-
Sspon.03G0016420-1A	4	255	c29549f1p0925	927	79	0.31	97.47	-	-	-	-	-	comp204803_c0_seq1	1374	207	0.81	99.02
Sspon.03G0016420-2D	4	207	c29549f1p0925	927	79	0.38	97.47	-	-	-	-	-	comp204803_c0_seq1	1374	102	0.49	99.02
Sspon.03G0025400-3D	1	495	c43625f1p01310	1268	167	0.34	87.13	-	-	-	-	-	comp203984_c2_seq1	1331	438	0.88	82.92
Sspon.03G0026890-1B	4	-	-	-	-	-	-	SRX2721194.74402	33427	148	0.46	92.71	comp207036_c0_seq1	2010	187	0.58	96.39
Sspon.03G0031590-1B	4	-	-	-	-	-	-	-	-	-	-	-	comp171650_c0_seq1	540	186	0.22	96.77
Sspon.03G0031620-1B	2	213	c12794f1p01000	1000	209	0.98	96.17	-	-	-	-	-	comp187481_c0_seq1	1176	208	0.98	98.08
Sspon.03G0036890-2D	5	234	c55468f1p01350	1345	152	0.65	95.39	-	-	-	-	-	comp199627_c0_seq1	1966	153	0.65	95.45
Sspon.03G0037800-1C	9	-	-	-	-	-	-	-	-	-	-	-	comp1306787_c0_seq1	340	273	0.43	98.53
Sspon.03G0044960-1D	2	408	c8022f1p01354	1354	378	0.93	99.21	SRX2721194.130870	31621	331	0.81	82.39	-	-	-	-	-
Sspon.03G0045000-1D	2	393	c94720f1p02530	2531	393	1	93.47	-	-	-	-	-	comp120063_c0_seq1	343	319	0.81	95.37
Sspon.03G0045100-1D	5	-	-	-	-	-	-	-	-	-	-	-	comp207292_c0_seq1	1588	287	0.66	99.07
Sspon.03G0045800-1D	2	-	-	-	-	-	-	SRX2721194.115887	10286	341	0.57	79.21	comp205058_c0_seq1	2328	326	0.55	98.77
Sspon.03G0046260-1D	5	462	c62049f1p01566	1569	369	0.8	97.48	-	-	-	-	-	comp203819_c0_seq1	3164	447	0.97	98.14
Sspon.04G0004400-3D	2	-	-	-	-	-	-	-	-	-	-	-	comp202099_c0_seq1	685	236	0.81	93.15
Sspon.04G0024340-1B	2	-	-	-	-	-	-	SRX2721194.16894	5880	251	0.83	89.43	-	-	-	-	-
Sspon.04G0028260-1B	2	-	-	-	-	-	-	SRX2721194.161356	28367	170	0.62	90.86	comp206686_c1_seq1	422	182	0.67	98.35
Sspon.04G0034170-1C	2	249	c25444f1p02042	2037	216	0.87	86.82	-	-	-	-	-	comp187704_c0_seq1	1215	216	0.87	93.98
Sspon.04G0035360-1D	2	-	-	-	-	-	-	-	-	-	-	-	comp207279_c0_seq1	775	140	0.74	99.29
Sspon.05G0017160-1A	2	219	c54463f1p0721	721	153	0.7	95.45	-	-	-	-	-	comp97705_c0_seq1	255	100	0.46	96
Sspon.05G0028130-1B	3	228	c106916f1p04578	4577	57	0.25	98.25	-	-	-	-	-	comp201035_c0_seq1	1865	57	0.25	98.25
Sspon.05G0031870-1C	5	-	-	-	-	-	-	SRX2721194.24846	30421	118	0.3	88.71	comp162469_c1_seq1	494	246	0.62	100
Sspon.05G0033680-2D	4	210	c29493f1p01728	1736	194	0.92	98.73	-	-	-	-	-	comp202592_c1_seq1	1379	165	0.79	100
Sspon.05G0035320-1C	5	480	c9289f1p01453	1464	411	0.86	99.3	-	-	-	-	-	comp195123_c0_seq1	1304	411	0.86	99.65
Sspon.06G0003920-1A	1	-	-	-	-	-	-	SRX2721194.91030	6029	297	0.88	81.82	-	-	-	-	-
Sspon.06G0004880-1A	6	-	-	-	-	-	-	SRX2721194.8603	36083	182	0.21	84.74	-	-	-	-	-
Sspon.06G0023800-1B	3	180	c40152f1p0890	890	147	0.82	89.1	-	-	-	-	-	-	-	-	-	-
Sspon.06G0024050-1B	4	285	c62312f1p01116	1115	119	0.42	98.32	-	-	-	-	-	-	-	-	-	-
Sspon.06G0027070-1B	2	-	-	-	-	-	-	SRX2721194.42831	19384	229	0.36	87.75	comp199446_c1_seq1	1727	169	0.26	100
Sspon.06G0029550-1C	6	237	c118171f1p05698	5715	114	0.48	98.51	-	-	-	-	-	comp206099_c1_seq1	2028	237	1	96.77
Sspon.06G0030840-1C	3	-	-	-	-	-	-	-	-	-	-	-	comp184586_c0_seq1	289	66	0.31	92.42
Sspon.06G0031300-1C	4	534	c75586f1p01269	1269	285	0.53	96.41	-	-	-	-	-	-	-	-	-	-
Sspon.06G0031440-1C	3	969	c23653f1p01448	1452	606	0.63	97.21	-	-	-	-	-	-	-	-	-	-
Sspon.06G0034870-1D	5	-	-	-	-	-	-	-	-	-	-	-	comp173108_c0_seq1	728	174	0.53	99.26
Sspon.07G0015940-1A	4	-	-	-	-	-	-	SRX2721194.158631	14371	46	0.24	95.83	comp205479_c0_seq1	2591	46	0.24	100
Sspon.07G0024400-1B	1	-	-	-	-	-	-	SRX2721194.155152	17664	120	0.27	84.96	-	-	-	-	-
Sspon.07G0028950-1B	3	279	c19682f1p01101	1102	117	0.42	95.12	-	-	-	-	-	-	-	-	-	-
Sspon.07G0029790-1B	1	-	-	-	-	-	-	SRX2721194.78779	18653	266	0.86	84.23	comp172189_c0_seq1	315	92	0.3	94.57
Sspon.07G0034570-1C	1	-	-	-	-	-	-	-	-	-	-	-	comp169424_c0_seq1	356	195	0.41	98.46
Sspon.07G0036490-1D	3	216	c94015f1p01356	1358	204	0.94	86.98	-	-	-	-	-	comp119322_c0_seq1	207	82	0.38	98.78
Sspon.08G0002730-1A	11	-	-	-	-	-	-	-	-	-	-	-	comp184788_c0_seq1	3637	681	0.77	94.78
Sspon.08G0003910-1A	3	183	c10966f1p01924	1946	103	0.56	96.12	-	-	-	-	-	comp203919_c0_seq1	2629	103	0.56	96.15
Sspon.08G0007980-1A	4	210	c111045f1p04878	4878	208	0.99	93.06	-	-	-	-	-	comp184389_c1_seq1	633	187	0.89	95.39
Sspon.08G0014220-2B	3	-	-	-	-	-	-	SRX2721194.30248	10150	264	0.71	83.44	comp180342_c0_seq1	796	347	0.93	98.08
Sspon.08G0020180-1B	5	249	c57638f1p0856	883	147	0.59	95.96	-	-	-	-	-	-	-	-	-	-
Sspon.08G0028160-1D	7	-	-	-	-	-	-	-	-	-	-	-	comp117733_c0_seq1	208	193	0.32	90.87
Sspon.08G0029660-1D	3	-	-	-	-	-	-	SRX2721194.21232	38671	84	0.38	93.02	comp201875_c1_seq1	1044	116	0.52	95.12
Sspon.01G0007670-1A	3	-	-	-	-	-	-	-	-	-	-	-	comp204314_c1_seq1	2424	86	0.45	98.84
Sspon.01G0019690-1A	1	-	-	-	-	-	-	-	-	-	-	-	comp206875_c0_seq1	3230	477	1	97.9
Sspon.01G0029860-1A	2	-	-	-	-	-	-	-	-	-	-	-	comp1443_c0_seq1	317	76	0.23	96.05
Sspon.01G0036690-1B	1	-	-	-	-	-	-	SRX2721194.141340	22690	283	0.96	84.11	-	-	-	-	-
Sspon.01G0037410-1B	7	-	-	-	-	-	-	-	-	-	-	-	comp205759_c0_seq1	3023	417	1	99.52
Sspon.01G0039870-1B	3	-	-	-	-	-	-	-	-	-	-	-	comp196999_c0_seq1	1142	267	0.53	100
Sspon.01G0044540-1B	6	-	-	-	-	-	-	SRX2721194.142733	15398	68	0.25	97.14	-	-	-	-	-
Sspon.01G0045290-1B	1	-	-	-	-	-	-	-	-	-	-	-	comp196147_c0_seq1	1275	171	1	92.53
Sspon.01G0050760-1C	1	-	-	-	-	-	-	SRX2721194.52205	27513	157	0.89	92.59	-	-	-	-	-
Sspon.01G0050880-1C	3	-	-	-	-	-	-	-	-	-	-	-	comp203289_c2_seq1	1974	474	0.83	99.04
Sspon.01G0051690-1C	7	543	c29479f1p01124	1124	111	0.2	99.1	-	-	-	-	-	-	-	-	-	-
Sspon.01G0053130-1C	2	-	-	-	-	-	-	SRX2721194.55706	22667	407	1	92.66	-	-	-	-	-
Sspon.01G0059360-1D	3	-	-	-	-	-	-	-	-	-	-	-	comp175347_c0_seq1	2851	307	0.66	98.6
Sspon.01G0060440-1D	7	-	-	-	-	-	-	SRX2721194.161312	11576	182	0.49	92.59	-	-	-	-	-
Sspon.01G0060630-1D	1	327	c10255f1p01733	1732	326	1	89.91	-	-	-	-	-	-	-	-	-	-
Sspon.02G0031510-1A	2	429	c43933f1p21001	1001	284	0.66	95.82	-	-	-	-	-	-	-	-	-	-
Sspon.02G0031600-1A	3	-	-	-	-	-	-	-	-	-	-	-	comp161125_c0_seq1	274	141	0.7	96.77
Sspon.02G0038120-1B	5	-	-	-	-	-	-	-	-	-	-	-	comp198974_c3_seq1	2366	359	0.8	98.17
Sspon.02G0040850-1B	4	-	-	-	-	-	-	-	-	-	-	-	comp641563_c0_seq1	292	163	0.41	96.93
Sspon.02G0042450-1B	3	231	c95823f1p01076	1077	215	0.93	99.08	-	-	-	-	-	-	-	-	-	-
Sspon.02G0051090-1C	4	-	-	-	-	-	-	-	-	-	-	-	comp137460_c0_seq1	493	247	0.34	95.14
Sspon.02G0059310-1D	5	-	-	-	-	-	-	SRX2721194.92601	14191	102	0.21	89.32	-	-	-	-	-
Sspon.03G0000650-1A	4	-	-	-	-	-	-	SRX2721194.20114	5772	123	0.29	89.15	-	-	-	-	-
Sspon.03G0012920-1A	3	-	-	-	-	-	-	-	-	-	-	-	comp2330948_c0_seq1	319	180	0.38	90
Sspon.03G0015190-1A	3	-	-	-	-	-	-	-	-	-	-	-	comp203998_c1_seq1	2300	150	0.21	93.33
Sspon.03G0015640-1A	2	-	-	-	-	-	-	-	-	-	-	-	comp193830_c0_seq1	677	225	1	97.18
Sspon.03G0030890-1B	5	-	-	-	-	-	-	-	-	-	-	-	comp202834_c2_seq1	1426	94	0.34	100
Sspon.03G0038350-1C	2	-	-	-	-	-	-	-	-	-	-	-	comp167953_c0_seq1	441	54	0.29	94.55
Sspon.03G0044680-1D	6	-	-	-	-	-	-	SRX2721194.28772	14943	159	0.22	85.71	-	-	-	-	-
Sspon.03G0044940-1D	4	-	-	-	-	-	-	-	-	-	-	-	comp206193_c0_seq1	1696	147	0.61	93.88
Sspon.03G0045730-1D	4	276	c104478f1p04801	4815	60	0.22	93.33	-	-	-	-	-	-	-	-	-	-
Sspon.04G0000640-1A	4	-	-	-	-	-	-	-	-	-	-	-	comp200823_c1_seq1	2090	150	0.75	97.62
Sspon.04G0004400-2B	5	-	-	-	-	-	-	-	-	-	-	-	comp202099_c0_seq1	685	270	1	93.2
Sspon.04G0004410-1A	3	-	-	-	-	-	-	-	-	-	-	-	comp202099_c0_seq1	685	107	0.54	93.55
Sspon.04G0036400-1D	2	-	-	-	-	-	-	-	-	-	-	-	comp199945_c0_seq1	726	168	0.85	98.81
Sspon.04G0036530-1D	7	-	-	-	-	-	-	-	-	-	-	-	comp204354_c1_seq1	1964	270	0.83	92.25
Sspon.05G0011090-1A	3	-	-	-	-	-	-	-	-	-	-	-	comp198835_c1_seq1	721	174	0.87	94.35
Sspon.05G0024300-1B	2	-	-	-	-	-	-	-	-	-	-	-	comp2959199_c0_seq1	223	70	0.32	95.89
Sspon.05G0028950-1B	2	-	-	-	-	-	-	-	-	-	-	-	comp205391_c1_seq1	4402	224	0.96	99.55
Sspon.05G0032460-1C	2	-	-	-	-	-	-	-	-	-	-	-	comp199911_c0_seq1	1905	219	1	99.37
Sspon.05G0037630-1D	4	-	-	-	-	-	-	-	-	-	-	-	comp206626_c0_seq1	2938	92	0.38	98.91
Sspon.06G0010220-1A	3	-	-	-	-	-	-	-	-	-	-	-	comp176904_c0_seq1	480	84	0.31	100
Sspon.06G0018990-1A	3	-	-	-	-	-	-	-	-	-	-	-	comp206193_c0_seq1	1696	171	0.66	86.96
Sspon.06G0020410-1B	1	-	-	-	-	-	-	SRX2721194.157043	14713	271	0.79	85.62	-	-	-	-	-
Sspon.06G0020620-1B	3	-	-	-	-	-	-	SRX2721194.77732	43568	802	0.87	84.68	-	-	-	-	-
Sspon.06G0021290-1B	1	-	-	-	-	-	-	SRX2721194.114106	18628	334	0.99	83.38	-	-	-	-	-
Sspon.06G0026940-1B	2	192	c44629f1p0896	914	190	0.99	97.91	-	-	-	-	-	-	-	-	-	-
Sspon.06G0027080-1B	2	-	-	-	-	-	-	SRX2721194.42831	19384	229	0.46	87.75	-	-	-	-	-
Sspon.06G0032970-1D	3	-	-	-	-	-	-	-	-	-	-	-	comp204683_c1_seq1	696	98	0.26	100
Sspon.06G0033010-1D	1	-	-	-	-	-	-	-	-	-	-	-	comp3056659_c0_seq1	284	118	0.55	95.76
Sspon.07G0001300-1A	4	285	c20281f1p1808	810	177	0.62	95.48	-	-	-	-	-	-	-	-	-	-
Sspon.07G0007460-1A	5	-	-	-	-	-	-	-	-	-	-	-	comp199005_c0_seq1	1399	254	0.41	85.86
Sspon.07G0018070-1A	1	-	-	-	-	-	-	SRX2721194.152245	23708	79	0.2	85.37	-	-	-	-	-
Sspon.07G0024660-1B	3	267	c19051f1p01036	1036	202	0.76	96.57	-	-	-	-	-	-	-	-	-	-
Sspon.07G0032130-1C	2	153	c83969f1p0801	802	85	0.56	96.47	-	-	-	-	-	-	-	-	-	-
Sspon.07G0032530-1C	3	255	c49896f1p0517	513	181	0.71	91.35	-	-	-	-	-	-	-	-	-	-
Sspon.07G0035730-1D	3	-	-	-	-	-	-	-	-	-	-	-	comp207714_c1_seq1	3521	161	0.88	98.4
Sspon.07G0037660-1D	2	-	-	-	-	-	-	SRX2721194.69717	38513	71	0.46	92.96	-	-	-	-	-
Sspon.08G0021050-1B	2	-	-	-	-	-	-	SRX2721194.89525	30028	99	0.33	90.38	-	-	-	-	-
Sspon.01G0008430-1A	4	-	-	-	-	-	-	-	-	-	-	-	-	-	-	-	-
Sspon.01G0018530-1A	4	-	-	-	-	-	-	-	-	-	-	-	-	-	-	-	-
Sspon.01G0043660-1B	4	-	-	-	-	-	-	-	-	-	-	-	-	-	-	-	-
Sspon.01G0053500-1C	2	-	-	-	-	-	-	-	-	-	-	-	-	-	-	-	-
Sspon.01G0055260-1C	2	-	-	-	-	-	-	-	-	-	-	-	-	-	-	-	-
Sspon.01G0057060-1C	4	-	-	-	-	-	-	-	-	-	-	-	-	-	-	-	-
Sspon.01G0059710-1D	1	-	-	-	-	-	-	-	-	-	-	-	-	-	-	-	-
Sspon.01G0060030-1D	2	-	-	-	-	-	-	-	-	-	-	-	-	-	-	-	-
Sspon.01G0061690-1D	1	-	-	-	-	-	-	-	-	-	-	-	-	-	-	-	-
Sspon.02G0023370-1A	3	-	-	-	-	-	-	-	-	-	-	-	-	-	-	-	-
Sspon.02G0025160-1A	4	-	-	-	-	-	-	-	-	-	-	-	-	-	-	-	-
Sspon.02G0047600-1C	2	-	-	-	-	-	-	-	-	-	-	-	-	-	-	-	-
Sspon.02G0049370-1C	2	-	-	-	-	-	-	-	-	-	-	-	-	-	-	-	-
Sspon.02G0050030-1C	2	-	-	-	-	-	-	-	-	-	-	-	-	-	-	-	-
Sspon.02G0052910-1C	4	-	-	-	-	-	-	-	-	-	-	-	-	-	-	-	-
Sspon.02G0052920-1C	2	-	-	-	-	-	-	-	-	-	-	-	-	-	-	-	-
Sspon.02G0053760-1C	3	-	-	-	-	-	-	-	-	-	-	-	-	-	-	-	-
Sspon.02G0060100-1D	1	-	-	-	-	-	-	-	-	-	-	-	-	-	-	-	-
Sspon.03G0004880-1A	4	-	-	-	-	-	-	-	-	-	-	-	-	-	-	-	-
Sspon.03G0016730-2B	2	-	-	-	-	-	-	-	-	-	-	-	-	-	-	-	-
Sspon.03G0032750-1B	3	-	-	-	-	-	-	-	-	-	-	-	-	-	-	-	-
Sspon.03G0044200-1C	3	-	-	-	-	-	-	-	-	-	-	-	-	-	-	-	-
Sspon.04G0007970-1A	2	-	-	-	-	-	-	-	-	-	-	-	-	-	-	-	-
Sspon.04G0019870-1A	6	-	-	-	-	-	-	-	-	-	-	-	-	-	-	-	-
Sspon.04G0020560-2C	1	-	-	-	-	-	-	-	-	-	-	-	-	-	-	-	-
Sspon.04G0020790-1A	4	-	-	-	-	-	-	-	-	-	-	-	-	-	-	-	-
Sspon.04G0024570-1B	1	-	-	-	-	-	-	-	-	-	-	-	-	-	-	-	-
Sspon.04G0029710-1B	1	-	-	-	-	-	-	-	-	-	-	-	-	-	-	-	-
Sspon.04G0031650-1C	1	-	-	-	-	-	-	-	-	-	-	-	-	-	-	-	-
Sspon.04G0036140-1D	1	-	-	-	-	-	-	-	-	-	-	-	-	-	-	-	-
Sspon.05G0001510-1A	1	-	-	-	-	-	-	-	-	-	-	-	-	-	-	-	-
Sspon.05G0018390-1A	2	-	-	-	-	-	-	-	-	-	-	-	-	-	-	-	-
Sspon.05G0036950-1D	1	-	-	-	-	-	-	-	-	-	-	-	-	-	-	-	-
Sspon.05G0038530-1D	2	-	-	-	-	-	-	-	-	-	-	-	-	-	-	-	-
Sspon.05G0039810-1D	7	-	-	-	-	-	-	-	-	-	-	-	-	-	-	-	-
Sspon.06G0001310-2C	2	-	-	-	-	-	-	-	-	-	-	-	-	-	-	-	-
Sspon.06G0005010-2D	3	-	-	-	-	-	-	-	-	-	-	-	-	-	-	-	-
Sspon.06G0006000-1A	12	-	-	-	-	-	-	-	-	-	-	-	-	-	-	-	-
Sspon.06G0009560-1A	4	-	-	-	-	-	-	-	-	-	-	-	-	-	-	-	-
Sspon.06G0017010-1A	4	-	-	-	-	-	-	-	-	-	-	-	-	-	-	-	-
Sspon.06G0017990-1A	1	-	-	-	-	-	-	-	-	-	-	-	-	-	-	-	-
Sspon.06G0021290-2D	1	-	-	-	-	-	-	-	-	-	-	-	-	-	-	-	-
Sspon.06G0024410-1B	9	-	-	-	-	-	-	-	-	-	-	-	-	-	-	-	-
Sspon.06G0024430-2C	3	-	-	-	-	-	-	-	-	-	-	-	-	-	-	-	-
Sspon.06G0027220-2C	5	-	-	-	-	-	-	-	-	-	-	-	-	-	-	-	-
Sspon.06G0029160-1C	2	-	-	-	-	-	-	-	-	-	-	-	-	-	-	-	-
Sspon.06G0030940-1C	2	-	-	-	-	-	-	-	-	-	-	-	-	-	-	-	-
Sspon.06G0030940-2D	3	-	-	-	-	-	-	-	-	-	-	-	-	-	-	-	-
Sspon.06G0031860-1C	4	-	-	-	-	-	-	-	-	-	-	-	-	-	-	-	-
Sspon.06G0034450-1D	2	-	-	-	-	-	-	-	-	-	-	-	-	-	-	-	-
Sspon.06G0035170-1D	4	-	-	-	-	-	-	-	-	-	-	-	-	-	-	-	-
Sspon.06G0035260-1D	1	-	-	-	-	-	-	-	-	-	-	-	-	-	-	-	-
Sspon.07G0012900-1A	3	-	-	-	-	-	-	-	-	-	-	-	-	-	-	-	-
Sspon.07G0016020-1A	6	-	-	-	-	-	-	-	-	-	-	-	-	-	-	-	-
Sspon.07G0024340-1B	19	-	-	-	-	-	-	-	-	-	-	-	-	-	-	-	-
Sspon.07G0025220-1B	1	-	-	-	-	-	-	-	-	-	-	-	-	-	-	-	-
Sspon.07G0026610-1B	2	-	-	-	-	-	-	-	-	-	-	-	-	-	-	-	-
Sspon.07G0028310-1B	2	-	-	-	-	-	-	-	-	-	-	-	-	-	-	-	-
Sspon.07G0030340-1C	2	-	-	-	-	-	-	-	-	-	-	-	-	-	-	-	-
Sspon.07G0033370-1C	1	-	-	-	-	-	-	-	-	-	-	-	-	-	-	-	-
Sspon.07G0033710-1C	4	-	-	-	-	-	-	-	-	-	-	-	-	-	-	-	-
Sspon.07G0034230-1C	1	-	-	-	-	-	-	-	-	-	-	-	-	-	-	-	-
Sspon.07G0035590-1D	2	-	-	-	-	-	-	-	-	-	-	-	-	-	-	-	-
Sspon.07G0036170-1D	3	-	-	-	-	-	-	-	-	-	-	-	-	-	-	-	-
Sspon.07G0036680-1D	2	-	-	-	-	-	-	-	-	-	-	-	-	-	-	-	-
Sspon.07G0037390-1D	2	-	-	-	-	-	-	-	-	-	-	-	-	-	-	-	-
Sspon.07G0038200-1D	5	-	-	-	-	-	-	-	-	-	-	-	-	-	-	-	-
Sspon.08G0003860-1A	2	-	-	-	-	-	-	-	-	-	-	-	-	-	-	-	-
Sspon.08G0004070-1A	2	-	-	-	-	-	-	-	-	-	-	-	-	-	-	-	-
Sspon.08G0007710-1A	2	-	-	-	-	-	-	-	-	-	-	-	-	-	-	-	-
Sspon.08G0020620-1B	1	-	-	-	-	-	-	-	-	-	-	-	-	-	-	-	-
Sspon.08G0027050-1C	2	-	-	-	-	-	-	-	-	-	-	-	-	-	-	-	-
Sspon.08G0027980-1D	21	-	-	-	-	-	-	-	-	-	-	-	-	-	-	-	-
Sspon.08G0027990-1D	3	-	-	-	-	-	-	-	-	-	-	-	-	-	-	-	-
Sspon.08G0030340-1D	1	-	-	-	-	-	-	-	-	-	-	-	-	-	-	-	-
Sspon.08G0030820-1D	4	-	-	-	-	-	-	-	-	-	-	-	-	-	-	-	-

## Sheet: Suppl. Table3.2
Query	Subject	Identity	Align Length	mismatch	gap	qstart	qend	sstart	send	E-value	Bit Score
Sspon.01G0004800-1A	Sh_227B08_p000040	97.98	99	1	1	88	185	70	168	9.07e-62	192
Sspon.01G0004800-1A	Sh_227B08_p000040	90.625	64	6	0	210	273	6	69	2.24e-34	122
Sspon.01G0004800-1A	Sh_238F12_p000040	57.576	66	15	2	186	240	103	166	2.24e-11	60.8
Sspon.01G0005640-1A	Sh_238B10_p000030	85.185	27	4	0	2	28	150	176	4.89e-08	50.1
Sspon.01G0007670-1A	Sh_238A03_p000130	100	24	0	0	38	61	16	39	3.44e-09	47.8
Sspon.01G0035770-1B	Sh_245I06_p000010	92.105	38	3	0	35	72	1	38	6.38e-20	76.3
Sspon.01G0037800-1B	Sh_237D22_p000070	70.513	78	4	1	1	59	1	78	2.46e-31	107
Sspon.01G0042360-1B	Sh_223C23_p000120	88.636	44	4	1	127	170	35	77	2.76e-15	69.3
Sspon.01G0054240-1C	Sh_222J07_p000040	90	50	5	0	111	160	48	97	1.47e-23	88.6
Sspon.01G0058090-1D	Sh_250N11_p000080	62.963	54	20	0	71	124	24	77	1.44e-13	63.5
Sspon.01G0060030-1D	Sh_218K06_p000100	96.732	153	5	0	1	153	1	153	1.18e-104	299
Sspon.01G0060630-1D	Sh_205F13_p000040	95.294	85	4	0	1	85	41	125	5.34e-30	104
Sspon.02G0011510-1A	Sh_206I14_p000030	92.683	41	2	1	1	41	1	40	2.51e-11	55.5
Sspon.02G0025160-1A	Sh_221L12_p000030	70.455	44	13	0	12	55	66	109	1.49e-14	65.1
Sspon.02G0025160-1A	Sh_221L12_p000010	71.053	38	11	0	12	49	67	104	6.02e-13	60.5
Sspon.02G0025160-1A	Sh_221L12_p000060	54.545	44	19	1	12	54	159	202	1.96e-07	47.8
Sspon.02G0033670-1B	Sh_203L02_p000080	52.727	55	18	2	18	66	71	123	1.35e-07	46.6
Sspon.02G0038830-1B	Sh_215N13_p000040	97.826	46	1	0	13	58	176	221	3.08e-24	95.1
Sspon.02G0039760-1B	Sh_220N09_contig-1_p000060	75.641	156	29	2	1	156	1	147	8.14e-73	215
Sspon.02G0040850-1B	Sh_237A04_p000030	91.892	74	6	0	1	74	1	74	1.94e-46	145
Sspon.02G0042510-1B	Sh_253N13_p000010	96.386	83	3	0	1	83	1	83	2.28e-50	154
Sspon.02G0038830-2C	Sh_215N13_p000040	100	45	0	0	13	57	176	220	4.93e-25	95.5
Sspon.02G0051100-1C	Sh_210J17_p000030	93.75	32	2	0	1	32	202	233	1.53e-11	57.4
Sspon.02G0059310-1D	Sh_244I19_p000090	80	40	6	2	1	40	50	87	3.73e-10	54.3
Sspon.03G0000650-1A	Sh_235F04_p000110	99.296	142	1	0	1	142	1	142	3.65e-103	290
Sspon.03G0036890-2D	Sh_251F11_p000020	80.769	26	5	0	33	58	4	29	2.79e-08	45.4
Sspon.03G0039380-2D	Sh_239E10_p000150	84.848	33	5	0	1	33	147	179	4.65e-14	63.9
Sspon.03G0045100-1D	Sh_204L03_p000030	97.959	49	1	0	1	49	43	91	1.18e-30	107
Sspon.03G0025400-3D	Sh_251A13_p000030	53.529	170	73	3	1	164	1	170	1.15e-47	154
Sspon.03G0025400-3D	Sh_207F05_p000050	55.294	170	70	3	1	164	57	226	1.79e-47	155
Sspon.03G0025400-3D	Sh_234H20_p000070	56.098	164	66	3	3	164	101	260	6.27e-46	152
Sspon.03G0025400-3D	Sh_246G11_contig-1_p000020	39.623	212	79	3	2	164	36	247	6.53e-32	115
Sspon.03G0025400-3D	Sh_227M15_p000120	39.623	212	78	4	2	164	28	238	3.24e-29	108
Sspon.03G0025400-3D	Sh_145C02_p000080	50	148	45	5	46	164	1	148	7.27e-29	104
Sspon.03G0025400-3D	Sh_222J01_p000080	38.378	185	65	3	8	144	57	240	1.13e-21	88.6
Sspon.03G0025400-3D	Sh_243J21_p000020	42.604	169	80	6	7	164	53	215	9.3e-20	82.4
Sspon.03G0025400-3D	Sh_079C21_p000040	54.217	83	37	1	1	82	30	112	3.55e-19	77.8
Sspon.03G0025400-3D	Sh_148J07_p000010	75.439	57	13	1	109	164	18	74	4.3e-19	78.6
Sspon.03G0025400-3D	Sh_219B09_p000010	35.519	183	69	3	2	136	28	209	6.7e-19	80.5
Sspon.03G0025400-3D	Sh_235O08_p000010	44.715	123	66	2	4	124	124	246	2.2e-18	79.3
Sspon.03G0025400-3D	Sh_242C22_p000080	37.931	174	77	4	22	164	20	193	2.72e-18	79
Sspon.03G0025400-3D	Sh_203C14_p000120	39.326	178	69	5	23	164	7	181	2.66e-17	75.1
Sspon.03G0025400-3D	Sh_212M18_p000100	59.155	71	28	1	4	73	61	131	6.6e-17	72.4
Sspon.03G0025400-3D	Sh_232C06_contig-1_p000040	33.54	161	63	3	24	147	369	522	7.62e-14	68.2
Sspon.03G0025400-3D	Sh_252C11_contig-1_p000030	60.784	51	19	1	9	58	9	59	6.12e-13	60.8
Sspon.03G0025400-3D	Sh_228B09_p000070	49.505	101	38	5	67	164	231	321	1.39e-12	64.3
Sspon.03G0025400-3D	Sh_213I03_p000030	56.667	60	23	1	108	164	27	86	7.82e-11	57.4
Sspon.03G0025400-3D	Sh_234D13_p000020	33.974	156	66	6	22	143	20	172	2.02e-10	57.4
Sspon.03G0025400-3D	Sh_224G14_p000140	45.055	91	44	4	80	164	113	203	1.44e-09	55.1
Sspon.03G0025400-3D	Sh_234O16_p000120	34.146	164	73	5	1	132	79	239	2.5e-09	54.3
Sspon.03G0025400-3D	Sh_205H24_p000020	58	50	18	1	118	164	20	69	8.76e-08	48.5
Sspon.04G0012320-1A	Sh_225J15_p000060	96.429	28	1	0	72	99	42	69	2.44e-11	58.5
Sspon.04G0034170-1C	Sh_253O11_p000060	75	56	13	1	20	74	1	56	2.62e-21	80.9
Sspon.04G0035660-1D	Sh_223C23_p000120	84.286	140	14	1	1	140	1	132	1.3e-65	196
Sspon.04G0036140-1D	Sh_244C06_p000050	51.562	64	29	1	65	126	109	172	7.13e-09	52.4
Sspon.04G0036400-1D	Sh_220G10_p000080	96.429	56	2	0	1	56	1	56	5.3e-32	105
Sspon.05G0013120-1A	Sh_254P24_contig-1_p000060	88.636	44	5	0	94	137	7	50	2.45e-21	84.3
Sspon.05G0013120-1A	Sh_228K24_p000170	92	25	2	0	235	259	41	65	6.34e-08	48.5
Sspon.05G0018390-1A	Sh_226O03_p000100	47.305	167	65	6	1	155	140	295	3.82e-22	89.4
Sspon.05G0018390-1A	Sh_250F11_p000090	40.58	69	31	2	1	69	155	213	8.78e-08	49.7
Sspon.05G0018390-1A	Sh_227O23_contig-1_p000020	49.275	69	32	3	1	69	166	231	1.15e-07	49.7
Sspon.05G0026750-1B	Sh_247N19_p000060	84.615	65	10	0	42	106	32	96	1e-33	112
Sspon.05G0029100-1B	Sh_214I07_contig-1_p000040	86.957	23	3	0	1	23	232	254	4.55e-07	46.2
Sspon.06G0024410-1B	Sh_205I18_p000040	82.222	45	7	1	251	295	63	106	7.55e-07	48.5
Sspon.06G0025300-1B	Sh_224I18_contig-1_p000040	86.207	29	4	0	51	79	26	54	2.05e-11	53.5
Sspon.06G0026690-1B	Sh_206I14_p000030	97.561	41	0	1	1	41	1	40	3.23e-12	56.6
Sspon.06G0031300-1C	Sh_220N09_contig-1_p000060	71.918	146	33	2	1	145	1	139	2.09e-50	159
Sspon.07G0001300-1A	Sh_205I11_p000080	93.103	87	0	1	1	87	1	81	3.17e-53	160
Sspon.07G0022330-1B	Sh_248K16_p000010	74.297	249	33	3	27	244	29	277	2.44e-118	358
Sspon.07G0022330-1B	Sh_220L01_contig-2_p000020	100	73	0	0	173	245	1	73	1.25e-48	154
Sspon.07G0023950-1B	Sh_222J24_p000010	71.795	117	31	1	25	141	1	115	1.55e-45	144
Sspon.07G0026610-1B	Sh_240L12_contig-2_p000040	87.5	48	4	1	4	51	14	59	3.36e-23	82
Sspon.07G0035590-1D	Sh_217F14_contig-1_p000070	70	60	17	1	292	350	364	423	1.25e-15	77.8
Sspon.07G0035590-1D	Sh_243O08_p000030	56.863	51	21	1	301	350	147	197	3.56e-10	60.1
Sspon.07G0035590-1D	Sh_207E05_contig-1_p000030	50.877	57	24	1	297	349	583	639	7e-09	57.4
Sspon.07G0035590-1D	Sh_221L12_p000090	51.923	52	24	1	300	350	402	453	2.09e-07	52.4
Sspon.07G0028510-2D	Sh_212P06_contig-2_p000020	96.97	99	3	0	1	99	1	99	1.11e-64	190
Sspon.08G0007480-1A	Sh_238B13_p000060	73.171	41	6	1	42	82	1	36	9.68e-12	56.2
Sspon.08G0007480-1A	Sh_223C23_p000090	55.556	36	16	0	79	114	1	36	5.31e-07	44.3
Sspon.08G0014220-2B	Sh_217F15_contig-1_p000090	70.588	51	15	0	15	65	715	765	7.77e-17	75.1
Sspon.08G0025300-1C	Sh_235B14_p000130	65.854	41	10	1	139	175	12	52	1.29e-07	48.1
Sspon.08G0026970-1C	Sh_251H08_p000010	90.164	61	6	0	1	61	1	61	7.17e-33	111
Sspon.08G0030660-1D	Sh_097O14_p000080	83.333	54	9	0	75	128	19	72	1.36e-24	89.4
Sspon.08G0030660-1D	Sh_097O14_p000070	95	40	2	0	1	40	1	40	1.91e-22	84.3

## Sheet: Suppl. Table3.3
Query	Subject	Identity	Align Length	mismatch	gap	qstart	qend	sstart	send	E-value	Bit Score
Sspon.01G0004800-1A	evm.model.scga7_uti_cns_0326715.2	81.132	159	18	1	115	273	1	147	1.39e-66	206
Sspon.01G0004800-1A	evm.model.scga7_uti_cns_0139000.1	95.775	71	3	0	115	185	1	71	4.51e-27	102
Sspon.01G0004800-1A	evm.model.scga7_uti_cns_0139000.2	85.714	56	8	0	35	90	14	69	6.96e-26	99.8
Sspon.01G0004800-1A	evm.model.scga7_unitig_392854.1	85.915	71	10	0	115	185	1	71	9.21e-22	88.6
Sspon.01G0004800-1A	evm.model.scga7_uti_cns_0105630.1	100	28	0	0	186	213	19	46	1.39e-10	58.9
Sspon.01G0005640-1A	evm.model.scga7_unitig_336952.1	92.857	42	3	0	119	160	41	82	1.32e-20	82.8
Sspon.01G0005640-1A	evm.model.scga7_uti_cns_0133466.2	90	30	3	0	86	115	35	64	4.59e-11	57.8
Sspon.01G0005640-1A	evm.model.scga7_uti_cns_0117256.1	86.667	30	4	0	86	115	66	95	2.8e-10	56.6
Sspon.01G0005640-1A	evm.model.scga7_unitig_311467.1	100	23	0	0	2	24	111	133	2.66e-07	49.3
Sspon.01G0019470-1A	evm.model.scga7_uti_cns_0118182.1	63.636	66	2	1	48	91	4	69	2.67e-17	72
Sspon.01G0019470-1A	evm.model.scga7_uti_cns_0317502.2	61.765	68	4	1	48	93	4	71	2.94e-17	73.9
Sspon.01G0019470-1A	evm.model.scga7_uti_cns_0159227.3	61.765	68	4	1	48	93	4	71	6.38e-17	73.9
Sspon.01G0029860-1A	evm.model.scga7_uti_cns_0093110.1	96.33	109	3	1	1	108	1	109	1.17e-65	195
Sspon.01G0029860-1A	evm.model.scga7_unitig_376212.1	94.595	111	3	2	1	108	1	111	1.44e-63	190
Sspon.01G0037800-1B	evm.model.scga7_uti_cns_0014474.2	76.667	30	7	0	28	57	73	102	4.38e-07	47.8
Sspon.01G0039260-1B	evm.model.scga7_uti_cns_0253568.1	95.614	114	5	0	1	114	1	114	8.83e-75	221
Sspon.01G0039260-1B	evm.model.scga7_uti_cns_0094975.1	76.147	109	26	0	1	109	1	109	6.04e-43	145
Sspon.01G0039870-1B	evm.model.scga7_uti_cns_0195467.1	98.193	166	3	0	1	166	1	166	3.06e-108	313
Sspon.01G0042360-1B	evm.model.scga7_uti_cns_0409433.1	61.039	77	23	1	52	121	1	77	9.61e-23	90.5
Sspon.01G0051670-1C	evm.model.scga7_uti_cns_0305867.1	97.917	96	2	0	23	118	1	96	9.21e-63	189
Sspon.01G0051670-1C	evm.model.scga7_unitig_378809.1	78.788	33	6	1	18	49	50	82	1.8e-10	55.8
Sspon.01G0053130-1C	evm.model.scga7_unitig_294895.1	84	25	4	0	25	49	45	69	5.28e-07	47.4
Sspon.01G0053130-1C	evm.model.scga7_uti_cns_0040252.2	80.769	26	5	0	25	50	45	70	8.67e-07	47
Sspon.01G0055220-1C	evm.model.scga7_uti_cns_0140166.1	79.412	34	7	0	118	151	1	34	3.22e-09	55.5
Sspon.01G0055220-1C	evm.model.scga7_uti_cns_0376014.1	79.412	34	7	0	118	151	1	34	1.14e-08	53.5
Sspon.01G0055220-1C	evm.model.scga7_uti_cns_0184740.2	79.412	34	7	0	118	151	1	34	1.64e-08	53.1
Sspon.01G0057060-1C	evm.model.scga7_uti_cns_0067622.4	50.566	265	75	4	6	214	2	266	2.14e-64	205
Sspon.01G0057060-1C	evm.model.scga7_uti_cns_0246778.2	57.635	203	50	1	48	214	1	203	8.9e-54	176
Sspon.01G0057060-1C	evm.model.scga7_uti_cns_0229547.3	57.635	203	50	1	48	214	1	203	8.9e-54	176
Sspon.01G0057060-1C	evm.model.scga7_uti_cns_0017814.8	56.545	191	35	3	129	271	130	320	1.03e-53	179
Sspon.01G0057060-1C	evm.model.scga7_uti_cns_0288232.2	70.543	129	31	1	134	255	306	434	1.64e-50	173
Sspon.01G0057060-1C	evm.model.scga7_uti_cns_0288232.2	65.649	131	45	0	2	132	50	180	1.22e-29	118
Sspon.01G0057060-1C	evm.model.scga7_uti_cns_0069445.4	55.376	186	35	3	134	271	164	349	7.29e-49	167
Sspon.01G0057060-1C	evm.model.scga7_uti_cns_0039990.4	56.805	169	42	2	134	271	16	184	6.69e-48	162
Sspon.01G0057060-1C	evm.model.scga7_uti_cns_0083933.2	66.667	138	36	3	134	271	164	291	1.32e-45	159
Sspon.01G0057060-1C	evm.model.scga7_uti_cns_0345378.2	68.852	122	38	0	12	133	1	122	4.92e-45	151
Sspon.01G0057060-1C	evm.model.scga7_uti_cns_0228163.4	68.421	133	42	0	1	133	93	225	7.9e-45	153
Sspon.01G0057060-1C	evm.model.scga7_uti_cns_0124984.1	64.179	134	28	2	134	267	31	144	2.91e-44	152
Sspon.01G0057060-1C	evm.model.scga7_uti_cns_0043626.2	81.967	122	22	0	12	133	1	122	1.09e-43	149
Sspon.01G0057060-1C	evm.model.scga7_uti_cns_0329354.2	52.356	191	30	3	134	273	78	258	1.56e-43	150
Sspon.01G0057060-1C	evm.model.scga7_uti_cns_0013060.8	54.688	192	49	3	2	163	49	232	6.77e-40	140
Sspon.01G0057060-1C	evm.model.scga7_unitig_402982.1	54.93	142	48	1	6	131	1	142	5.07e-38	134
Sspon.01G0057060-1C	evm.model.scga7_uti_cns_0008785.4	69.697	132	40	0	2	133	174	305	1.93e-37	136
Sspon.01G0057060-1C	evm.model.scga7_uti_cns_0065989.4	77.778	81	18	0	134	214	31	111	7.15e-37	129
Sspon.01G0057060-1C	evm.model.scga7_uti_cns_0122902.11	67.593	108	35	0	8	115	30	137	1.85e-36	128
Sspon.01G0057060-1C	evm.model.scga7_uti_cns_0110563.2	46.809	188	49	3	135	271	1	188	2.8e-36	132
Sspon.01G0057060-1C	evm.model.scga7_uti_cns_0024961.2	81.481	81	15	0	134	214	35	115	4.84e-36	127
Sspon.01G0057060-1C	evm.model.scga7_uti_cns_0044922.6	67.742	124	40	0	8	131	2	125	1.65e-35	134
Sspon.01G0057060-1C	evm.model.scga7_uti_cns_0044922.6	80.247	81	16	0	134	214	252	332	7.69e-35	132
Sspon.01G0057060-1C	evm.model.scga7_uti_cns_0099642.1	82.716	81	14	0	134	214	151	231	2.61e-35	132
Sspon.01G0057060-1C	evm.model.scga7_uti_cns_0099642.1	65.385	52	17	1	220	271	294	344	1.47e-10	63.5
Sspon.01G0057060-1C	evm.model.scga7_uti_cns_0044322.2	63.303	109	31	1	95	194	1	109	2.73e-35	124
Sspon.01G0057060-1C	evm.model.scga7_unitig_113966.1	76.543	81	19	0	134	214	76	156	1.06e-34	125
Sspon.01G0057060-1C	evm.model.scga7_uti_cns_0008785.3	76.543	81	19	0	134	214	76	156	1.06e-34	125
Sspon.01G0057060-1C	evm.model.scga7_uti_cns_0123011.3	53.289	152	20	3	155	255	74	225	1.43e-34	126
Sspon.01G0057060-1C	evm.model.scga7_uti_cns_0296512.2	82.716	81	14	0	134	214	374	454	1.92e-34	133
Sspon.01G0057060-1C	evm.model.scga7_uti_cns_0296512.2	73.529	102	27	0	27	128	143	244	5.51e-28	114
Sspon.01G0057060-1C	evm.model.scga7_uti_cns_0296512.2	65.957	47	15	1	220	266	517	562	1.74e-09	60.5
Sspon.01G0057060-1C	evm.model.scga7_uti_cns_0245750.2	80	80	16	0	135	214	17	96	2.16e-34	123
Sspon.01G0057060-1C	evm.model.scga7_uti_cns_0065435.1	64.234	137	43	2	1	133	1	135	5.17e-34	126
Sspon.01G0057060-1C	evm.model.scga7_uti_cns_0065435.1	72.34	47	13	0	226	272	151	197	6.08e-13	69.7
Sspon.01G0057060-1C	evm.model.scga7_uti_cns_0239412.1	76.543	81	19	0	134	214	210	290	2.23e-33	126
Sspon.01G0057060-1C	evm.model.scga7_uti_cns_0239412.1	74.667	75	19	0	59	133	12	86	4.69e-13	70.5
Sspon.01G0057060-1C	evm.model.scga7_uti_cns_0117343.1	53.521	142	37	2	6	131	1	129	3.04e-33	122
Sspon.01G0057060-1C	evm.model.scga7_uti_cns_0131576.1	69.672	122	37	0	12	133	1	122	4.88e-33	123
Sspon.01G0057060-1C	evm.model.scga7_uti_cns_0096517.3	81.081	74	14	0	134	207	162	235	7.31e-33	122
Sspon.01G0057060-1C	evm.model.scga7_uti_cns_0109460.1	64.486	107	34	2	109	212	1	106	9.67e-33	120
Sspon.01G0057060-1C	evm.model.scga7_uti_cns_0284139.1	63.78	127	42	1	3	129	118	240	1.27e-32	122
Sspon.01G0057060-1C	evm.model.scga7_uti_cns_0005075.4	73.75	80	21	0	135	214	16	95	2.39e-32	118
Sspon.01G0057060-1C	evm.model.scga7_uti_cns_0241773.3	54.225	142	26	2	167	269	2	143	2.55e-32	120
Sspon.01G0057060-1C	evm.model.scga7_uti_cns_0324903.1	62.727	110	38	1	134	240	76	185	2.99e-32	119
Sspon.01G0057060-1C	evm.model.scga7_uti_cns_0021080.1	75.949	79	19	0	134	212	86	164	7.09e-32	117
Sspon.01G0057060-1C	evm.model.scga7_uti_cns_0228163.3	74.074	81	21	0	134	214	75	155	4.9e-31	115
Sspon.01G0057060-1C	evm.model.scga7_uti_cns_0027360.2	61.832	131	45	1	3	133	8	133	5.44e-31	117
Sspon.01G0057060-1C	evm.model.scga7_unitig_363657.1	54.31	116	52	1	2	116	4	119	1.36e-30	113
Sspon.01G0057060-1C	evm.model.scga7_uti_cns_0196541.3	74.074	81	21	0	134	214	76	156	2.39e-30	115
Sspon.01G0057060-1C	evm.model.scga7_uti_cns_0006261.4	79.167	72	15	0	134	205	112	183	7.54e-30	113
Sspon.01G0057060-1C	evm.model.scga7_uti_cns_0287670.3	50.345	145	47	2	95	214	21	165	1.24e-29	112
Sspon.01G0057060-1C	evm.model.scga7_uti_cns_0123630.1	38.168	262	125	4	48	272	1	262	2.09e-29	115
Sspon.01G0057060-1C	evm.model.scga7_uti_cns_0011807.9	62.727	110	34	1	11	120	2	104	2.33e-29	109
Sspon.01G0057060-1C	evm.model.scga7_uti_cns_0104009.1	76.056	71	17	0	135	205	183	253	2.63e-29	113
Sspon.01G0057060-1C	evm.model.scga7_uti_cns_0104009.1	67.059	85	28	0	48	132	1	85	2.17e-14	73.2
Sspon.01G0057060-1C	evm.model.scga7_uti_cns_0130203.1	56.557	122	49	1	1	122	1	118	3.16e-29	114
Sspon.01G0057060-1C	evm.model.scga7_uti_cns_0252539.4	77.778	72	16	0	134	205	139	210	2.5e-28	109
Sspon.01G0057060-1C	evm.model.scga7_uti_cns_0252539.4	76.316	38	9	0	95	132	1	38	1.66e-09	58.9
Sspon.01G0057060-1C	evm.model.scga7_uti_cns_0269561.3	79.688	64	13	0	134	197	86	149	3.45e-28	107
Sspon.01G0057060-1C	evm.model.scga7_unitig_400306.2	52.756	127	42	2	96	209	1	122	1.11e-27	105
Sspon.01G0057060-1C	evm.model.scga7_unitig_439788.1	76.471	68	16	0	134	201	1	68	1.49e-27	103
Sspon.01G0057060-1C	evm.model.scga7_unitig_218465.1	44.211	190	52	4	134	271	107	294	7.14e-27	109
Sspon.01G0057060-1C	evm.model.scga7_uti_cns_0203935.2	44.211	190	52	4	134	271	173	360	1.97e-26	109
Sspon.01G0057060-1C	evm.model.scga7_unitig_11108.1	67.089	79	26	0	134	212	31	109	2.91e-26	102
Sspon.01G0057060-1C	evm.model.scga7_uti_cns_0071418.3	76.471	68	16	0	134	201	164	231	6.63e-26	105
Sspon.01G0057060-1C	evm.model.scga7_uti_cns_0045583.2	69.737	76	23	0	134	209	128	203	1.17e-25	102
Sspon.01G0057060-1C	evm.model.scga7_unitig_250997.1	69.737	76	23	0	134	209	128	203	1.17e-25	102
Sspon.01G0057060-1C	evm.model.scga7_uti_cns_0052319.8	61.053	95	36	1	121	214	39	133	1.49e-25	101
Sspon.01G0057060-1C	evm.model.scga7_uti_cns_0021591.2	66.667	84	27	1	134	217	96	178	2.71e-25	102
Sspon.01G0057060-1C	evm.model.scga7_uti_cns_0089376.1	49.219	128	45	2	134	241	166	293	4.1e-25	103
Sspon.01G0057060-1C	evm.model.scga7_uti_cns_0200597.3	49.618	131	27	2	178	269	2	132	4.38e-25	100
Sspon.01G0057060-1C	evm.model.scga7_uti_cns_0044127.5	49.618	131	27	2	178	269	2	132	4.38e-25	100
Sspon.01G0057060-1C	evm.model.scga7_uti_cns_0049736.4	73.134	67	18	0	134	200	16	82	6.38e-25	98.6
Sspon.01G0057060-1C	evm.model.scga7_uti_cns_0026722.2	73.239	71	19	0	134	204	211	281	7.21e-25	102
Sspon.01G0057060-1C	evm.model.scga7_uti_cns_0026722.2	64.706	85	30	0	48	132	1	85	1.09e-16	80.1
Sspon.01G0057060-1C	evm.model.scga7_uti_cns_0268465.2	45.333	150	31	2	169	267	3	152	8.55e-25	99
Sspon.01G0057060-1C	evm.model.scga7_unitig_263711.1	67.123	73	24	0	141	213	16	88	1.73e-24	96.3
Sspon.01G0057060-1C	evm.model.scga7_uti_cns_0222646.3	67.123	73	24	0	141	213	16	88	1.73e-24	96.3
Sspon.01G0057060-1C	evm.model.scga7_uti_cns_0128421.1	44.172	163	40	4	161	272	2	164	1.91e-24	100
Sspon.01G0057060-1C	evm.model.scga7_uti_cns_0023768.3	77.049	61	14	0	134	194	54	114	2.12e-24	96.7
Sspon.01G0057060-1C	evm.model.scga7_uti_cns_0089295.3	50.82	122	59	1	1	122	1	121	3.54e-24	100
Sspon.01G0057060-1C	evm.model.scga7_uti_cns_0342135.2	71.717	99	28	0	17	115	33	131	8.53e-24	95.5
Sspon.01G0057060-1C	evm.model.scga7_uti_cns_0043757.4	63.636	132	45	1	2	133	516	644	8.62e-24	102
Sspon.01G0057060-1C	evm.model.scga7_uti_cns_0042272.1	78.333	60	13	0	155	214	130	189	1.98e-23	97.4
Sspon.01G0057060-1C	evm.model.scga7_uti_cns_0027889.1	77.049	61	14	0	134	194	86	146	2.28e-23	95.1
Sspon.01G0057060-1C	evm.model.scga7_uti_cns_0341197.2	78.947	57	12	0	134	190	139	195	3.23e-23	95.9
Sspon.01G0057060-1C	evm.model.scga7_uti_cns_0145145.2	71.717	99	28	0	17	115	105	203	1.18e-22	94.7
Sspon.01G0057060-1C	evm.model.scga7_uti_cns_0049401.2	77.193	57	13	0	134	190	43	99	1.46e-22	91.3
Sspon.01G0057060-1C	evm.model.scga7_uti_cns_0304862.2	77.049	61	14	0	134	194	149	209	2.85e-22	94
Sspon.01G0057060-1C	evm.model.scga7_uti_cns_0338635.1	71.875	64	18	0	134	197	86	149	3e-22	92.8
Sspon.01G0057060-1C	evm.model.scga7_uti_cns_0010970.5	49.573	117	56	1	18	131	81	197	4.78e-22	93.6
Sspon.01G0057060-1C	evm.model.scga7_uti_cns_0180932.1	70.588	68	20	0	134	201	86	153	1.6e-21	90.5
Sspon.01G0057060-1C	evm.model.scga7_unitig_211464.1	70.588	68	20	0	134	201	86	153	1.6e-21	90.5
Sspon.01G0057060-1C	evm.model.scga7_uti_cns_0224821.1	69.118	68	21	0	134	201	96	163	2.54e-21	90.1
Sspon.01G0057060-1C	evm.model.scga7_uti_cns_0026375.2	41.379	145	34	2	178	271	2	146	5.55e-21	90.5
Sspon.01G0057060-1C	evm.model.scga7_unitig_98074.1	67.143	70	23	0	62	131	15	84	1.12e-20	86.3
Sspon.01G0057060-1C	evm.model.scga7_uti_cns_0214279.4	44.898	147	76	3	69	214	97	239	1.9e-20	90.1
Sspon.01G0057060-1C	evm.model.scga7_uti_cns_0126522.2	61.628	86	33	0	48	133	1	86	3.03e-20	87.8
Sspon.01G0057060-1C	evm.model.scga7_uti_cns_0149659.1	61.628	86	33	0	48	133	1	86	3.03e-20	87.8
Sspon.01G0057060-1C	evm.model.scga7_uti_cns_0136669.2	69.492	59	18	0	134	192	89	147	5e-20	86.3
Sspon.01G0057060-1C	evm.model.scga7_uti_cns_0057726.3	75.439	57	14	0	158	214	20	76	8.25e-20	88.6
Sspon.01G0057060-1C	evm.model.scga7_uti_cns_0057726.3	69.565	46	14	0	226	271	139	184	5.39e-12	67
Sspon.01G0057060-1C	evm.model.scga7_uti_cns_0234054.1	74.545	55	14	0	159	213	239	293	1.89e-19	88.6
Sspon.01G0057060-1C	evm.model.scga7_uti_cns_0234054.1	65.487	113	39	0	21	133	3	115	4.6e-16	79.3
Sspon.01G0057060-1C	evm.model.scga7_uti_cns_0265905.2	60.465	86	34	0	48	133	1	86	2.53e-19	86.7
Sspon.01G0057060-1C	evm.model.scga7_uti_cns_0112323.3	60.465	86	34	0	48	133	1	86	2.53e-19	86.7
Sspon.01G0057060-1C	evm.model.scga7_uti_cns_0137217.3	76.786	56	13	0	159	214	75	130	2.81e-19	84.7
Sspon.01G0057060-1C	evm.model.scga7_uti_cns_0045050.3	50.862	116	46	3	21	133	3	110	3.36e-19	85.1
Sspon.01G0057060-1C	evm.model.scga7_uti_cns_0265905.1	85.417	48	7	0	167	214	2	49	3.59e-19	85.5
Sspon.01G0057060-1C	evm.model.scga7_uti_cns_0265905.1	67.308	52	16	1	220	271	112	162	7e-12	65.5
Sspon.01G0057060-1C	evm.model.scga7_uti_cns_0112323.2	85.417	48	7	0	167	214	2	49	3.59e-19	85.5
Sspon.01G0057060-1C	evm.model.scga7_uti_cns_0112323.2	67.308	52	16	1	220	271	112	162	7e-12	65.5
Sspon.01G0057060-1C	evm.model.scga7_uti_cns_0180022.2	70.492	61	18	0	132	192	69	129	7.06e-19	82.8
Sspon.01G0057060-1C	evm.model.scga7_uti_cns_0162169.5	67.213	61	20	0	134	194	31	91	9.49e-19	81.3
Sspon.01G0057060-1C	evm.model.scga7_uti_cns_0049082.4	79.167	48	10	0	167	214	2	49	9.83e-18	79.3
Sspon.01G0057060-1C	evm.model.scga7_uti_cns_0339990.1	69.643	56	17	0	134	189	84	139	1.52e-17	79.3
Sspon.01G0057060-1C	evm.model.scga7_unitig_363963.2	52.381	126	28	1	8	133	2	95	1.99e-17	81.6
Sspon.01G0057060-1C	evm.model.scga7_uti_cns_0283460.3	57.333	75	32	0	59	133	12	86	4.5e-17	77.8
Sspon.01G0057060-1C	evm.model.scga7_uti_cns_0010025.5	51.064	94	45	1	122	214	41	134	4.8e-17	79
Sspon.01G0057060-1C	evm.model.scga7_uti_cns_0171026.2	59.259	81	30	1	48	128	1	78	5.21e-17	76.6
Sspon.01G0057060-1C	evm.model.scga7_uti_cns_0000541.12	75	48	12	0	167	214	2	49	1.08e-16	75.9
Sspon.01G0057060-1C	evm.model.scga7_uti_cns_0048133.1	65.116	86	30	0	48	133	1	86	1.92e-16	75.1
Sspon.01G0057060-1C	evm.model.scga7_uti_cns_0241773.2	71.233	73	21	0	1	73	1	73	4.51e-16	73.6
Sspon.01G0057060-1C	evm.model.scga7_uti_cns_0027817.2	65.882	85	29	0	48	132	1	85	4.98e-16	73.9
Sspon.01G0057060-1C	evm.model.scga7_uti_cns_0329551.3	66.102	59	20	0	156	214	1	59	5.03e-16	76.6
Sspon.01G0057060-1C	evm.model.scga7_uti_cns_0245750.1	60.274	73	29	0	61	133	1	73	9.27e-16	74.7
Sspon.01G0057060-1C	evm.model.scga7_unitig_304437.2	78.261	46	10	0	227	272	36	81	1.02e-15	73.9
Sspon.01G0057060-1C	evm.model.scga7_uti_cns_0023134.2	46.296	108	55	1	27	131	261	368	1.97e-15	77.8
Sspon.01G0057060-1C	evm.model.scga7_uti_cns_0241102.2	42.143	140	30	4	179	267	2	141	2.02e-15	73.6
Sspon.01G0057060-1C	evm.model.scga7_uti_cns_0214464.1	37.736	159	68	3	128	255	4	162	3.28e-15	73.6
Sspon.01G0057060-1C	evm.model.scga7_uti_cns_0066022.2	68.966	58	18	0	75	132	1	58	4.63e-15	72.8
Sspon.01G0057060-1C	evm.model.scga7_uti_cns_0066022.1	78.261	46	10	0	226	271	35	80	5.78e-15	71.2
Sspon.01G0057060-1C	evm.model.scga7_uti_cns_0349108.1	91.892	37	3	0	178	214	2	38	9.3e-15	71.6
Sspon.01G0057060-1C	evm.model.scga7_uti_cns_0215488.3	44.586	157	65	6	134	271	160	313	1.17e-14	75.5
Sspon.01G0057060-1C	evm.model.scga7_uti_cns_0173256.3	47.778	90	19	1	182	271	1	62	1.42e-14	71.6
Sspon.01G0057060-1C	evm.model.scga7_uti_cns_0134274.1	67.857	84	27	0	48	131	1	84	1.51e-14	72.4
Sspon.01G0057060-1C	evm.model.scga7_uti_cns_0003735.1	64.912	57	20	0	77	133	92	148	2.08e-14	71.6
Sspon.01G0057060-1C	evm.model.scga7_uti_cns_0089599.1	63.529	85	31	0	48	132	1	85	2.56e-14	69.3
Sspon.01G0057060-1C	evm.model.scga7_uti_cns_0081173.2	70.968	62	18	0	12	73	1	62	3.35e-14	68.6
Sspon.01G0057060-1C	evm.model.scga7_uti_cns_0090081.1	70.968	62	18	0	12	73	1	62	3.35e-14	68.6
Sspon.01G0057060-1C	evm.model.scga7_unitig_439904.1	48.684	76	39	0	137	212	2	77	3.45e-14	69.7
Sspon.01G0057060-1C	evm.model.scga7_uti_cns_0011845.5	61.194	67	26	0	48	114	1	67	3.59e-14	68.9
Sspon.01G0057060-1C	evm.model.scga7_uti_cns_0009847.4	59.302	86	35	0	48	133	1	86	4.2e-14	72.4
Sspon.01G0057060-1C	evm.model.scga7_uti_cns_0009847.4	87.097	31	4	0	134	164	211	241	3.59e-09	58.2
Sspon.01G0057060-1C	evm.model.scga7_uti_cns_0069098.1	79.487	39	8	0	176	214	2	40	8.67e-14	67.8
Sspon.01G0057060-1C	evm.model.scga7_uti_cns_0127949.3	79.487	39	8	0	176	214	2	40	8.67e-14	67.8
Sspon.01G0057060-1C	evm.model.scga7_uti_cns_0219625.2	79.487	39	8	0	176	214	2	40	1.02e-13	67.4
Sspon.01G0057060-1C	evm.model.scga7_unitig_179306.1	79.487	39	8	0	176	214	2	40	1.02e-13	67.4
Sspon.01G0057060-1C	evm.model.scga7_uti_cns_0289931.1	74.468	47	12	0	226	272	51	97	1.82e-13	69.3
Sspon.01G0057060-1C	evm.model.scga7_uti_cns_0353064.1	73.913	46	12	0	227	272	75	120	4.06e-13	69.3
Sspon.01G0057060-1C	evm.model.scga7_uti_cns_0234740.3	76.087	46	9	1	226	271	35	78	7.18e-13	65.5
Sspon.01G0057060-1C	evm.model.scga7_uti_cns_0043834.6	75	48	12	0	167	214	2	49	7.23e-13	68.6
Sspon.01G0057060-1C	evm.model.scga7_uti_cns_0043834.6	69.048	42	13	0	226	267	113	154	1.88e-09	58.9
Sspon.01G0057060-1C	evm.model.scga7_unitig_335590.1	75	48	12	0	167	214	2	49	7.23e-13	68.6
Sspon.01G0057060-1C	evm.model.scga7_unitig_335590.1	69.048	42	13	0	226	267	113	154	1.88e-09	58.9
Sspon.01G0057060-1C	evm.model.scga7_uti_cns_0214405.1	67.568	74	24	0	2	75	119	192	7.68e-13	67.8
Sspon.01G0057060-1C	evm.model.scga7_uti_cns_0027566.2	60.465	86	34	0	32	117	128	213	7.91e-13	68.6
Sspon.01G0057060-1C	evm.model.scga7_uti_cns_0065989.5	71.739	46	12	1	226	270	35	80	9.31e-13	65.1
Sspon.01G0057060-1C	evm.model.scga7_uti_cns_0044322.3	69.565	46	14	0	226	271	35	80	1.45e-12	66.6
Sspon.01G0057060-1C	evm.model.scga7_uti_cns_0020402.10	57.143	70	30	0	48	117	1	70	1.62e-12	64.3
Sspon.01G0057060-1C	evm.model.scga7_unitig_164890.1	57.143	70	30	0	48	117	1	70	1.62e-12	64.3
Sspon.01G0057060-1C	evm.model.scga7_uti_cns_0050792.3	69.565	46	14	0	226	271	35	80	1.77e-12	66.2
Sspon.01G0057060-1C	evm.model.scga7_uti_cns_0046582.2	62.745	51	19	0	217	267	15	65	1.89e-12	65.5
Sspon.01G0057060-1C	evm.model.scga7_uti_cns_0008322.2	68.085	47	15	0	226	272	21	67	4.1e-12	65.1
Sspon.01G0057060-1C	evm.model.scga7_uti_cns_0052903.2	72.34	47	13	0	226	272	73	119	5.6e-12	65.9
Sspon.01G0057060-1C	evm.model.scga7_uti_cns_0012887.1	78.947	38	8	0	226	263	35	72	9.09e-12	62
Sspon.01G0057060-1C	evm.model.scga7_uti_cns_0146467.1	65.957	47	16	0	226	272	73	119	1.09e-11	65.1
Sspon.01G0057060-1C	evm.model.scga7_uti_cns_0071578.2	65.957	47	16	0	226	272	35	81	1.21e-11	63.9
Sspon.01G0057060-1C	evm.model.scga7_unitig_432573.1	66	50	17	0	84	133	29	78	1.93e-11	61.2
Sspon.01G0057060-1C	evm.model.scga7_uti_cns_0174294.2	71.429	42	12	0	226	267	35	76	2.04e-11	62
Sspon.01G0057060-1C	evm.model.scga7_uti_cns_0088523.1	35.122	205	59	11	95	252	1	178	2.14e-11	63.5
Sspon.01G0057060-1C	evm.model.scga7_uti_cns_0307049.1	61.905	84	32	0	48	131	1	84	2.94e-11	64.3
Sspon.01G0057060-1C	evm.model.scga7_uti_cns_0273598.4	69.565	46	14	0	226	271	35	80	4.71e-11	62.4
Sspon.01G0057060-1C	evm.model.scga7_uti_cns_0032932.2	69.565	46	14	0	226	271	35	80	4.71e-11	62.4
Sspon.01G0057060-1C	evm.model.scga7_uti_cns_0052319.7	71.831	71	20	0	62	132	15	85	2.76e-10	58.9
Sspon.01G0057060-1C	evm.model.scga7_uti_cns_0219625.1	57.143	56	24	0	75	130	1	56	3.05e-10	57.8
Sspon.01G0057060-1C	evm.model.scga7_unitig_261828.1	72.222	36	10	0	179	214	3	38	4.82e-10	57.8
Sspon.01G0057060-1C	evm.model.scga7_uti_cns_0145145.1	82.857	35	6	0	136	170	54	88	6.64e-10	58.5
Sspon.01G0057060-1C	evm.model.scga7_uti_cns_0342135.1	82.857	35	6	0	136	170	54	88	6.64e-10	58.5
Sspon.01G0057060-1C	evm.model.scga7_unitig_304437.1	49.533	107	19	2	26	132	9	80	7.57e-10	58.9
Sspon.01G0057060-1C	evm.model.scga7_unitig_415007.1	70.455	44	13	0	27	70	25	68	8e-10	56.2
Sspon.01G0057060-1C	evm.model.scga7_uti_cns_0201325.4	72.222	36	10	0	179	214	3	38	9.76e-10	57.4
Sspon.01G0057060-1C	evm.model.scga7_uti_cns_0162169.6	60.87	46	18	0	226	271	35	80	1.17e-09	58.5
Sspon.01G0057060-1C	evm.model.scga7_uti_cns_0036258.2	62.5	48	17	1	226	273	45	91	1.46e-09	56.2
Sspon.01G0057060-1C	evm.model.scga7_uti_cns_0134165.1	62.5	48	17	1	226	273	45	91	1.46e-09	56.2
Sspon.01G0057060-1C	evm.model.scga7_uti_cns_0123011.2	66.216	74	25	0	59	132	12	85	5.09e-09	54.7
Sspon.01G0057060-1C	evm.model.scga7_uti_cns_0305455.3	71.053	38	11	0	134	171	86	123	6.19e-09	55.5
Sspon.01G0057060-1C	evm.model.scga7_uti_cns_0342683.1	55.556	54	24	0	78	131	57	110	1.66e-08	54.3
Sspon.01G0057060-1C	evm.model.scga7_unitig_395601.1	69.231	39	12	0	95	133	1	39	2.25e-08	52
Sspon.01G0057060-1C	evm.model.scga7_unitig_113966.2	64.286	84	30	0	48	131	1	84	2.52e-08	53.1
Sspon.01G0057060-1C	evm.model.scga7_uti_cns_0199976.1	69.231	39	12	0	95	133	1	39	3.75e-08	52
Sspon.01G0057060-1C	evm.model.scga7_unitig_259629.1	34.014	147	49	5	95	241	1	99	5.02e-08	52.4
Sspon.01G0057060-1C	evm.model.scga7_uti_cns_0208597.1	68.889	45	14	0	170	214	77	121	5.06e-08	53.9
Sspon.01G0057060-1C	evm.model.scga7_uti_cns_0049401.1	62.222	45	17	0	88	132	54	98	5.82e-08	52.4
Sspon.01G0057060-1C	evm.model.scga7_uti_cns_0177643.1	58.696	46	19	0	226	271	22	67	6.03e-08	53.5
Sspon.01G0057060-1C	evm.model.scga7_uti_cns_0048529.2	71.429	35	10	0	238	272	3	37	6.55e-08	52.8
Sspon.01G0057060-1C	evm.model.scga7_uti_cns_0027566.1	60.87	46	18	0	226	271	84	129	6.8e-08	54.3
Sspon.01G0057060-1C	evm.model.scga7_uti_cns_0034275.1	71.429	35	10	0	238	272	3	37	7.16e-08	52.4
Sspon.01G0057060-1C	evm.model.scga7_uti_cns_0003274.2	64.103	39	14	0	95	133	1	39	8.94e-08	52.8
Sspon.01G0057060-1C	evm.model.scga7_uti_cns_0027925.4	55.263	76	34	0	56	131	14	89	9.11e-08	51.6
Sspon.01G0057060-1C	evm.model.scga7_uti_cns_0041183.1	55.263	76	34	0	56	131	14	89	9.11e-08	51.6
Sspon.01G0057060-1C	evm.model.scga7_uti_cns_0252870.3	67.391	46	15	0	27	72	58	103	1.24e-07	52.8
Sspon.01G0057060-1C	evm.model.scga7_unitig_33009.1	60.526	38	15	0	95	132	1	38	1.28e-07	50.4
Sspon.01G0057060-1C	evm.model.scga7_uti_cns_0268465.4	80.645	31	6	0	134	164	76	106	1.36e-07	51.2
Sspon.01G0057060-1C	evm.model.scga7_uti_cns_0272250.1	83.871	31	5	0	134	164	132	162	1.45e-07	52.4
Sspon.01G0057060-1C	evm.model.scga7_unitig_277715.1	66.667	39	13	0	95	133	1	39	1.47e-07	51.6
Sspon.01G0057060-1C	evm.model.scga7_uti_cns_0406294.1	55.556	45	20	0	227	271	19	63	2.69e-07	49.3
Sspon.01G0057060-1C	evm.model.scga7_uti_cns_0321263.5	58.696	46	19	0	88	133	107	152	6.68e-07	50.4
Sspon.01G0057060-1C	evm.model.scga7_uti_cns_0195250.1	58.974	39	16	0	95	133	1	39	7.4e-07	48.5
Sspon.01G0059140-1D	evm.model.scga7_uti_cns_0246936.1	68.085	141	12	2	70	210	9	116	1.39e-27	105
Sspon.01G0059140-1D	evm.model.scga7_uti_cns_0010857.12	73.469	98	7	2	70	150	9	104	4.01e-23	94
Sspon.01G0059140-1D	evm.model.scga7_uti_cns_0061601.2	89.552	67	7	0	70	136	9	75	5.4e-14	71.6
Sspon.01G0059140-1D	evm.model.scga7_uti_cns_0122904.3	86.957	46	6	0	62	107	3	48	2.85e-11	58.9
Sspon.01G0060030-1D	evm.model.scga7_uti_cns_0130167.2	80.172	116	7	2	36	150	1	101	2.39e-53	166
Sspon.01G0060030-1D	evm.model.scga7_uti_cns_0150420.3	93.617	47	3	0	104	150	1	47	5.68e-25	93.6
Sspon.02G0011510-1A	evm.model.scga7_unitig_361604.1	97.297	74	2	0	20	93	1	74	4.27e-46	147
Sspon.02G0011510-1A	evm.model.scga7_uti_cns_0209999.1	95.161	62	3	0	1	62	1	62	9.29e-29	102
Sspon.02G0011510-1A	evm.model.scga7_uti_cns_0171135.1	95.161	62	3	0	1	62	1	62	3.83e-28	101
Sspon.02G0011510-1A	evm.model.scga7_uti_cns_0055903.1	100	31	0	0	63	93	67	97	2.7e-14	68.2
Sspon.02G0011510-1A	evm.model.scga7_unitig_158209.1	49.333	75	24	2	1	63	1	73	1.41e-08	51.2
Sspon.02G0011510-1A	evm.model.scga7_uti_cns_0091550.1	49.333	75	24	2	1	63	1	73	1.41e-08	51.2
Sspon.02G0025160-1A	evm.model.scga7_unitig_421057.1	78.571	42	9	0	12	53	77	118	1.71e-15	69.3
Sspon.02G0025160-1A	evm.model.scga7_uti_cns_0344107.3	71.429	42	12	0	12	53	67	108	1.33e-14	67
Sspon.02G0025160-1A	evm.model.scga7_uti_cns_0179951.1	78.049	41	9	0	13	53	67	107	3.17e-14	65.9
Sspon.02G0025160-1A	evm.model.scga7_uti_cns_0248385.2	70.455	44	13	0	12	55	59	102	7.54e-14	65.1
Sspon.02G0025160-1A	evm.model.scga7_uti_cns_0036124.3	70.455	44	13	0	12	55	59	102	8.62e-14	65.1
Sspon.02G0025160-1A	evm.model.scga7_unitig_305448.1	70.455	44	13	0	12	55	66	109	1.02e-13	65.1
Sspon.02G0025160-1A	evm.model.scga7_uti_cns_0344107.1	70.455	44	13	0	12	55	20	63	1.27e-13	63.5
Sspon.02G0025160-1A	evm.model.scga7_unitig_345814.1	78.049	41	9	0	13	53	271	311	6.39e-13	65.9
Sspon.02G0025160-1A	evm.model.scga7_uti_cns_0341493.1	71.053	38	11	0	12	49	139	176	1.67e-11	60.5
Sspon.02G0025160-1A	evm.model.scga7_uti_cns_0248385.1	71.053	38	11	0	12	49	139	176	1.67e-11	60.5
Sspon.02G0025160-1A	evm.model.scga7_uti_cns_0346266.2	71.053	38	11	0	12	49	139	176	1.67e-11	60.5
Sspon.02G0025160-1A	evm.model.scga7_uti_cns_0126189.3	61.364	44	16	1	12	54	19	62	8.61e-10	53.5
Sspon.02G0025160-1A	evm.model.scga7_uti_cns_0058454.1	61.364	44	16	1	12	54	19	62	1.23e-09	52.8
Sspon.02G0025160-1A	evm.model.scga7_uti_cns_0179951.3	61.364	44	16	1	12	54	61	104	3.81e-09	53.1
Sspon.02G0025160-1A	evm.model.scga7_uti_cns_0112361.2	56.818	44	18	1	12	54	159	202	1.2e-07	50.4
Sspon.02G0033000-1B	evm.model.scga7_unitig_186149.2	91.803	61	5	0	1	61	1	61	6.46e-32	110
Sspon.02G0001900-2B	evm.model.scga7_unitig_343935.1	79.07	43	9	0	16	58	133	175	1.09e-18	76.6
Sspon.02G0001900-2B	evm.model.scga7_uti_cns_0282850.3	79.07	43	9	0	16	58	133	175	1.09e-18	76.6
Sspon.02G0001900-2B	evm.model.scga7_unitig_297808.1	79.07	43	9	0	16	58	133	175	1.09e-18	76.6
Sspon.02G0001900-2B	evm.model.scga7_uti_cns_0192779.1	79.07	43	9	0	16	58	156	198	1.83e-18	76.3
Sspon.02G0033670-1B	evm.model.scga7_unitig_401916.1	94.737	76	4	0	1	76	1	76	9.27e-47	147
Sspon.02G0033670-1B	evm.model.scga7_unitig_333917.1	93.151	73	5	0	4	76	22	94	1.33e-43	140
Sspon.02G0033670-1B	evm.model.scga7_uti_cns_0273542.2	50	52	23	1	15	66	33	81	9.79e-08	48.9
Sspon.02G0033670-1B	evm.model.scga7_uti_cns_0252837.1	74.194	31	8	0	35	65	104	134	4.41e-07	48.9
Sspon.02G0033670-1B	evm.model.scga7_uti_cns_0113301.3	48.077	52	24	1	15	66	12	60	5.53e-07	45.8
Sspon.02G0039760-1B	evm.model.scga7_uti_cns_0313808.1	88.462	26	3	0	111	136	35	60	4.66e-09	53.5
Sspon.02G0039760-1B	evm.model.scga7_uti_cns_0015595.1	88.462	26	3	0	111	136	35	60	4.66e-09	53.5
Sspon.02G0040850-1B	evm.model.scga7_uti_cns_0017822.3	97.368	38	1	0	55	92	1	38	4.24e-20	79.7
Sspon.02G0042450-1B	evm.model.scga7_unitig_167729.1	77.778	45	10	0	26	70	22	66	1.03e-18	74.3
Sspon.02G0042510-1B	evm.model.scga7_uti_cns_0280861.1	94.118	85	5	0	1	85	1	85	1.05e-49	154
Sspon.02G0044930-1B	evm.model.scga7_uti_cns_0239069.1	82.787	122	10	4	97	208	25	145	1.03e-55	176
Sspon.02G0044930-1B	evm.model.scga7_uti_cns_0350103.1	80.137	146	13	4	77	208	3	146	5.97e-50	161
Sspon.02G0044930-1B	evm.model.scga7_uti_cns_0205456.1	95	100	3	2	77	175	3	101	9.94e-40	135
Sspon.02G0049370-1C	evm.model.scga7_unitig_294582.1	77.778	54	11	1	99	152	3	55	8.25e-23	89.4
Sspon.02G0037460-2C	evm.model.scga7_unitig_313310.1	69.792	96	12	3	43	121	23	118	2.88e-33	116
Sspon.02G0051090-1C	evm.model.scga7_uti_cns_0079238.1	94.872	78	4	0	129	206	1	78	8.23e-47	152
Sspon.02G0051090-1C	evm.model.scga7_uti_cns_0241059.1	88.406	69	8	0	138	206	21	89	7.2e-37	127
Sspon.02G0051090-1C	evm.model.scga7_unitig_404861.1	82.759	87	15	0	15	101	1	87	6.01e-34	120
Sspon.02G0051090-1C	evm.model.scga7_uti_cns_0036627.1	82.759	87	15	0	15	101	1	87	6.01e-34	120
Sspon.02G0051090-1C	evm.model.scga7_uti_cns_0321983.1	91.489	47	4	0	150	196	1	47	1.48e-22	93.6
Sspon.02G0051090-1C	evm.model.scga7_uti_cns_0321983.2	80.952	63	4	1	25	79	1	63	4.53e-20	82.8
Sspon.02G0051090-1C	evm.model.scga7_uti_cns_0307016.1	32.09	134	63	6	88	203	83	206	1.42e-09	58.5
Sspon.02G0051090-1C	evm.model.scga7_uti_cns_0020312.1	28.774	212	132	9	1	202	1	203	2.9e-09	57.8
Sspon.02G0051090-1C	evm.model.scga7_uti_cns_0017946.5	27.7	213	128	9	1	202	1	198	6.92e-09	56.6
Sspon.02G0051090-1C	evm.model.scga7_uti_cns_0031077.1	34.532	139	65	4	1	114	1	138	1.92e-08	55.1
Sspon.02G0051090-1C	evm.model.scga7_uti_cns_0116219.1	26.295	251	140	6	1	207	1	250	4.6e-07	51.6
Sspon.02G0052910-1C	evm.model.scga7_uti_cns_0032767.1	100	58	0	0	1	58	1	58	1.19e-34	122
Sspon.02G0052910-1C	evm.model.scga7_uti_cns_0030085.1	100	58	0	0	1	58	1	58	1.51e-34	122
Sspon.02G0052910-1C	evm.model.scga7_uti_cns_0195940.1	50.538	93	28	3	138	215	49	138	3.57e-15	71.6
Sspon.02G0052910-1C	evm.model.scga7_uti_cns_0115978.2	51.724	58	26	2	1	57	1	57	4.04e-08	50.8
Sspon.02G0052920-1C	evm.model.scga7_uti_cns_0032767.1	98.276	58	1	0	1	58	1	58	1.83e-36	121
Sspon.02G0052920-1C	evm.model.scga7_uti_cns_0030085.1	98.276	58	1	0	1	58	1	58	2.59e-36	121
Sspon.02G0052920-1C	evm.model.scga7_uti_cns_0115978.2	51.724	58	26	2	1	57	1	57	5.63e-10	51.6
Sspon.02G0054560-1C	evm.model.scga7_uti_cns_0203273.1	66.154	65	22	0	91	155	47	111	4.95e-18	77.4
Sspon.02G0058060-1D	evm.model.scga7_uti_cns_0277085.1	76.471	68	16	0	1	68	12	79	1.03e-27	100
Sspon.02G0059020-1D	evm.model.scga7_uti_cns_0319947.2	82.215	298	37	3	71	353	21	317	7.01e-154	437
Sspon.02G0059020-1D	evm.model.scga7_uti_cns_0068503.5	78.776	245	37	2	71	301	19	262	4.06e-114	334
Sspon.02G0059020-1D	evm.model.scga7_uti_cns_0073007.1	75.725	276	51	3	109	369	25	299	1.03e-113	338
Sspon.02G0059020-1D	evm.model.scga7_unitig_69954.1	77.095	179	26	2	138	302	1	178	1.16e-87	264
Sspon.02G0059020-1D	evm.model.scga7_unitig_360223.1	77	200	31	2	71	256	11	209	7.48e-87	264
Sspon.02G0059020-1D	evm.model.scga7_uti_cns_0018603.2	79.57	186	23	2	71	242	21	205	1.25e-82	253
Sspon.02G0059020-1D	evm.model.scga7_unitig_432467.1	77.368	190	28	2	126	301	1	189	1.64e-80	246
Sspon.02G0059020-1D	evm.model.scga7_uti_cns_0165089.1	73.034	178	33	2	138	301	1	177	1.66e-68	215
Sspon.02G0059020-1D	evm.model.scga7_uti_cns_0157022.2	71.034	145	28	1	126	256	1	145	3.5e-60	193
Sspon.02G0059020-1D	evm.model.scga7_uti_cns_0330031.1	76.744	129	15	2	162	276	1	128	2.98e-57	184
Sspon.02G0059020-1D	evm.model.scga7_unitig_74533.1	82.955	88	15	0	71	158	27	114	3.46e-44	150
Sspon.02G0059020-1D	evm.model.scga7_uti_cns_0313416.2	42.222	225	86	3	176	369	56	267	2.06e-37	143
Sspon.02G0059020-1D	evm.model.scga7_unitig_275571.1	42.857	224	82	4	178	369	57	266	8.21e-33	130
Sspon.02G0059020-1D	evm.model.scga7_uti_cns_0108895.1	44.196	224	78	6	178	369	57	265	3.62e-32	130
Sspon.02G0059020-1D	evm.model.scga7_uti_cns_0232865.1	43.75	224	79	5	178	369	57	265	6.07e-32	129
Sspon.02G0059020-1D	evm.model.scga7_unitig_337432.1	41.949	236	87	4	163	369	51	265	6.81e-32	128
Sspon.02G0059020-1D	evm.model.scga7_uti_cns_0208274.1	42.373	236	85	5	163	369	377	590	2.11e-31	128
Sspon.02G0059020-1D	evm.model.scga7_uti_cns_0154958.2	42.857	168	65	2	176	312	141	308	2.24e-28	115
Sspon.02G0059020-1D	evm.model.scga7_uti_cns_0100468.2	37.449	243	103	6	176	369	56	298	1.72e-27	116
Sspon.02G0059020-1D	evm.model.scga7_uti_cns_0100468.2	37.037	108	47	5	72	168	93	190	2.27e-07	55.5
Sspon.02G0059020-1D	evm.model.scga7_unitig_445661.1	51.818	110	38	2	178	273	55	163	1.27e-22	95.5
Sspon.02G0059020-1D	evm.model.scga7_uti_cns_0165089.2	82.692	52	9	0	71	122	21	72	2.55e-22	91.7
Sspon.02G0059020-1D	evm.model.scga7_uti_cns_0238077.2	95.161	62	3	0	11	72	47	108	4.56e-21	89.7
Sspon.02G0059020-1D	evm.model.scga7_uti_cns_0319374.1	40.157	127	58	1	199	307	70	196	4.8e-21	92.4
Sspon.02G0059020-1D	evm.model.scga7_uti_cns_0312088.1	45.69	116	42	3	71	174	26	132	2.61e-19	85.5
Sspon.02G0059020-1D	evm.model.scga7_uti_cns_0330188.1	38.843	121	56	1	199	301	70	190	5.8e-19	86.3
Sspon.02G0059020-1D	evm.model.scga7_uti_cns_0328778.1	39.837	123	56	1	199	303	71	193	9.04e-19	87.8
Sspon.02G0059020-1D	evm.model.scga7_unitig_313548.1	76.087	46	11	0	105	150	26	71	3.05e-17	77.8
Sspon.02G0059020-1D	evm.model.scga7_uti_cns_0157033.1	46.154	104	45	3	73	169	28	127	5.95e-17	78.6
Sspon.02G0059020-1D	evm.model.scga7_uti_cns_0254004.2	32.34	235	95	8	177	369	57	269	7.12e-17	85.1
Sspon.02G0059020-1D	evm.model.scga7_uti_cns_0003024.1	38.509	161	68	5	176	315	142	292	3.85e-16	80.5
Sspon.02G0059020-1D	evm.model.scga7_uti_cns_0213837.2	38.509	161	68	5	176	315	142	292	3.85e-16	80.5
Sspon.02G0059020-1D	evm.model.scga7_uti_cns_0056469.3	69.091	55	17	0	71	125	15	69	1e-15	79.3
Sspon.02G0059020-1D	evm.model.scga7_uti_cns_0047103.6	69.091	55	17	0	71	125	15	69	2.16e-15	78.6
Sspon.02G0059020-1D	evm.model.scga7_uti_cns_0133046.1	62.5	56	21	0	70	125	29	84	1.44e-14	74.7
Sspon.02G0059020-1D	evm.model.scga7_uti_cns_0108867.1	63.636	55	20	0	71	125	30	84	1.79e-14	74.7
Sspon.02G0059020-1D	evm.model.scga7_uti_cns_0030725.1	63.636	55	20	0	71	125	30	84	1.79e-14	74.7
Sspon.02G0059020-1D	evm.model.scga7_uti_cns_0001985.2	44.262	122	42	3	171	283	122	226	7.72e-14	74.7
Sspon.02G0059020-1D	evm.model.scga7_uti_cns_0444875.2	46.429	112	40	3	178	275	59	164	1.27e-13	74.7
Sspon.02G0059020-1D	evm.model.scga7_unitig_190432.1	44.898	98	39	2	176	259	56	152	2.12e-13	70.9
Sspon.02G0059020-1D	evm.model.scga7_uti_cns_0302606.2	44.33	97	43	3	71	160	26	118	5.29e-13	67.4
Sspon.02G0059020-1D	evm.model.scga7_uti_cns_0323429.1	44.33	97	43	3	71	160	26	118	5.29e-13	67.4
Sspon.02G0059020-1D	evm.model.scga7_uti_cns_0331056.2	44.643	112	42	3	178	275	65	170	6.22e-13	72.4
Sspon.02G0059020-1D	evm.model.scga7_unitig_361395.1	36.806	144	47	3	171	296	76	193	9.59e-13	68.9
Sspon.02G0059020-1D	evm.model.scga7_unitig_361395.1	42.308	104	54	3	68	167	74	175	3.31e-11	64.3
Sspon.02G0059020-1D	evm.model.scga7_uti_cns_0285146.2	55.882	68	26	1	110	173	16	83	1.93e-12	69.7
Sspon.02G0059020-1D	evm.model.scga7_uti_cns_0306411.2	48.387	124	53	3	68	184	23	142	6.29e-12	66.2
Sspon.02G0059020-1D	evm.model.scga7_uti_cns_0380050.2	34.559	136	80	3	50	185	26	152	1.16e-11	65.5
Sspon.02G0059020-1D	evm.model.scga7_uti_cns_0325814.1	44.248	113	55	1	171	283	122	226	1.66e-11	68.2
Sspon.02G0059020-1D	evm.model.scga7_uti_cns_0215207.1	46.825	126	46	3	71	184	26	142	1.72e-11	66.6
Sspon.02G0059020-1D	evm.model.scga7_uti_cns_0189717.2	47.619	126	45	3	71	184	26	142	3.18e-11	66.2
Sspon.02G0059020-1D	evm.model.scga7_unitig_362152.2	50	70	30	2	92	156	15	84	1.1e-10	60.8
Sspon.02G0059020-1D	evm.model.scga7_unitig_362152.2	33.333	123	52	4	197	301	8	118	4.73e-07	50.4
Sspon.02G0059020-1D	evm.model.scga7_uti_cns_0020674.1	49.438	89	40	2	84	167	7	95	2.74e-10	59.3
Sspon.02G0059020-1D	evm.model.scga7_uti_cns_0303580.1	44.681	94	47	3	99	192	31	119	1.03e-09	59.7
Sspon.02G0059020-1D	evm.model.scga7_unitig_406596.2	41.333	75	43	1	199	273	50	123	2.03e-09	57.4
Sspon.02G0059020-1D	evm.model.scga7_unitig_335925.1	54.902	51	23	0	199	249	83	133	1.44e-08	55.1
Sspon.02G0059020-1D	evm.model.scga7_uti_cns_0273093.3	40.777	103	39	3	171	268	12	97	4.59e-08	54.3
Sspon.02G0059020-1D	evm.model.scga7_uti_cns_0216305.3	41.414	99	45	4	110	208	16	101	7.26e-08	55.1
Sspon.02G0059020-1D	evm.model.scga7_uti_cns_0242336.1	52.727	55	22	1	110	160	97	151	4.38e-07	51.6
Sspon.02G0059020-1D	evm.model.scga7_uti_cns_0125908.2	37.838	74	20	1	71	118	26	99	4.99e-07	50.1
Sspon.02G0059310-1D	evm.model.scga7_uti_cns_0291126.2	82.5	40	6	1	1	40	50	88	3.67e-11	58.9
Sspon.02G0059310-1D	evm.model.scga7_uti_cns_0288459.2	86.111	36	5	0	1	36	50	85	1.57e-10	59.3
Sspon.02G0059310-1D	evm.model.scga7_uti_cns_0181649.2	80	40	6	2	1	40	1	38	9.75e-10	53.9
Sspon.03G0000350-1A	evm.model.scga7_uti_cns_0085269.3	97.647	85	2	0	1	85	1	85	8.53e-50	158
Sspon.03G0000350-1A	evm.model.scga7_uti_cns_0256720.2	96.471	85	3	0	1	85	1	85	1.52e-48	151
Sspon.03G0000350-1A	evm.model.scga7_uti_cns_0185540.1	96	25	1	0	1	25	1	25	3.26e-09	53.1
Sspon.03G0000650-1A	evm.model.scga7_uti_cns_0315354.1	95.238	126	1	1	22	142	1	126	1.01e-82	240
Sspon.03G0012920-1A	evm.model.scga7_uti_cns_0135840.2	70.968	62	18	0	37	98	6	67	1.16e-23	89.7
Sspon.03G0012920-1A	evm.model.scga7_uti_cns_0208428.2	64.615	65	23	0	34	98	12	76	1.06e-21	85.1
Sspon.03G0012920-1A	evm.model.scga7_uti_cns_0220046.1	64.516	62	22	0	37	98	138	199	9.5e-20	83.6
Sspon.03G0012920-1A	evm.model.scga7_unitig_153836.1	64.516	62	22	0	37	98	91	152	1.45e-19	82
Sspon.03G0012920-1A	evm.model.scga7_unitig_168730.1	64.516	62	22	0	37	98	91	152	2.82e-19	81.3
Sspon.03G0012920-1A	evm.model.scga7_uti_cns_0136576.3	64.516	62	22	0	37	98	138	199	7.13e-19	81.3
Sspon.03G0012920-1A	evm.model.scga7_uti_cns_0071506.3	65	60	13	1	37	96	107	158	2.54e-18	79
Sspon.03G0012920-1A	evm.model.scga7_uti_cns_0058070.3	65	60	13	1	37	96	143	194	3.85e-18	79.3
Sspon.03G0012920-1A	evm.model.scga7_uti_cns_0058070.3	62.791	43	16	0	1	43	1	43	4.19e-11	60.5
Sspon.03G0012920-1A	evm.model.scga7_uti_cns_0054667.2	59.677	62	25	0	37	98	1	62	8.65e-18	74.7
Sspon.03G0012920-1A	evm.model.scga7_uti_cns_0181571.1	63.793	58	21	0	39	96	8	65	1.86e-17	74.3
Sspon.03G0012920-1A	evm.model.scga7_uti_cns_0233506.2	75	52	13	0	1	52	1	52	2.25e-17	74.7
Sspon.03G0012920-1A	evm.model.scga7_uti_cns_0213332.1	63.333	60	14	1	37	96	143	194	4.07e-17	76.6
Sspon.03G0012920-1A	evm.model.scga7_uti_cns_0213332.1	62.791	43	16	0	1	43	1	43	4.89e-11	60.5
Sspon.03G0012920-1A	evm.model.scga7_uti_cns_0239738.1	85.366	41	6	0	1	41	193	233	1.75e-15	73.2
Sspon.03G0012920-1A	evm.model.scga7_uti_cns_0352397.1	58.333	60	25	0	37	96	172	231	2.28e-14	70.1
Sspon.03G0012920-1A	evm.model.scga7_uti_cns_0078143.3	72.093	43	12	0	37	79	115	157	4.13e-14	68.2
Sspon.03G0012920-1A	evm.model.scga7_uti_cns_0285643.1	74.419	43	11	0	1	43	134	176	7.55e-13	65.9
Sspon.03G0012920-1A	evm.model.scga7_uti_cns_0156767.1	58.696	46	19	0	1	46	1	46	2.61e-11	58.2
Sspon.03G0012920-1A	evm.model.scga7_uti_cns_0062038.2	60.976	41	16	0	1	41	23	63	1.4e-10	57
Sspon.03G0012920-1A	evm.model.scga7_uti_cns_0054667.1	56.522	46	20	0	1	46	8	53	4.17e-10	56.2
Sspon.03G0012920-1A	evm.model.scga7_uti_cns_0161600.1	60	40	16	0	1	40	39	78	2.42e-09	54.7
Sspon.03G0012920-1A	evm.model.scga7_uti_cns_0092395.1	45.902	61	30	1	39	96	34	94	2.48e-09	53.9
Sspon.03G0012920-1A	evm.model.scga7_uti_cns_0146789.2	60.465	43	17	0	1	43	23	65	8.71e-09	53.1
Sspon.03G0012920-1A	evm.model.scga7_uti_cns_0253063.1	50	62	31	0	37	98	247	308	9.85e-09	55.1
Sspon.03G0012920-1A	evm.model.scga7_uti_cns_0009240.3	60	40	16	0	1	40	173	212	1.39e-08	53.9
Sspon.03G0012920-1A	evm.model.scga7_uti_cns_0129340.4	62.791	43	16	0	1	43	123	165	1.4e-08	53.9
Sspon.03G0012920-1A	evm.model.scga7_unitig_211115.4	60.465	43	17	0	1	43	123	165	2.8e-08	52.8
Sspon.03G0012920-1A	evm.model.scga7_uti_cns_0021437.5	60.465	43	17	0	1	43	38	80	9.83e-08	51.2
Sspon.03G0012920-1A	evm.model.scga7_uti_cns_0238174.1	55.814	43	19	0	1	43	89	131	4.24e-07	49.7
Sspon.03G0026890-1B	evm.model.scga7_uti_cns_0029543.3	60.577	104	22	3	16	102	2	103	1.09e-29	105
Sspon.03G0026890-1B	evm.model.scga7_uti_cns_0029543.1	71.429	63	8	1	50	102	8	70	4.65e-24	90.5
Sspon.03G0026890-1B	evm.model.scga7_uti_cns_0355394.2	68.254	63	10	1	50	102	8	70	1.37e-21	84.3
Sspon.03G0026890-1B	evm.model.scga7_uti_cns_0414908.2	68.254	63	10	1	50	102	8	70	1.37e-21	84.3
Sspon.03G0031590-1B	evm.model.scga7_uti_cns_0303783.1	46.154	117	45	3	173	276	21	132	1.34e-10	60.5
Sspon.03G0031620-1B	evm.model.scga7_uti_cns_0022523.2	94.366	71	4	0	1	71	1	71	3.62e-34	113
Sspon.03G0031620-1B	evm.model.scga7_unitig_266454.2	92.958	71	5	0	1	71	1	71	8.55e-33	109
Sspon.03G0032750-1B	evm.model.scga7_uti_cns_0090622.3	100	37	0	0	1	37	60	96	1.92e-19	76.6
Sspon.03G0038350-1C	evm.model.scga7_uti_cns_0400187.1	93.939	33	2	0	1	33	33	65	1.99e-14	62.8
Sspon.03G0043030-1C	evm.model.scga7_uti_cns_0029735.1	61.404	114	23	2	1	114	1	93	5.35e-34	118
Sspon.03G0043030-1C	evm.model.scga7_unitig_109167.1	58.772	114	26	1	1	114	1	93	1.01e-32	116
Sspon.03G0043030-1C	evm.model.scga7_uti_cns_0230071.2	58.772	114	26	1	1	114	1	93	1.38e-32	115
Sspon.03G0043030-1C	evm.model.scga7_uti_cns_0113096.1	58.772	114	26	2	1	114	1	93	2.3e-31	112
Sspon.03G0043030-1C	evm.model.scga7_uti_cns_0092942.1	58.772	114	26	2	1	114	1	93	2.3e-31	112
Sspon.03G0043030-1C	evm.model.scga7_uti_cns_0244338.1	65.789	114	9	1	1	114	1	84	2.61e-31	111
Sspon.03G0043030-1C	evm.model.scga7_unitig_439488.1	58	100	31	1	55	154	119	207	7.37e-26	100
Sspon.03G0043030-1C	evm.model.scga7_uti_cns_0105466.3	92	50	4	0	81	130	2	51	1.69e-25	95.1
Sspon.03G0043030-1C	evm.model.scga7_uti_cns_0126830.2	92	50	4	0	81	130	2	51	1.82e-25	94.7
Sspon.03G0043030-1C	evm.model.scga7_uti_cns_0211090.1	60	85	23	2	84	168	1	74	1.82e-19	79.7
Sspon.03G0043030-1C	evm.model.scga7_uti_cns_0291115.1	47.619	126	44	3	1	114	1	116	5.32e-19	80.5
Sspon.03G0043030-1C	evm.model.scga7_unitig_246515.1	84.211	38	6	0	1	38	1	38	5.67e-13	62.4
Sspon.03G0043030-1C	evm.model.scga7_uti_cns_0168054.1	84.906	53	8	0	1	53	1	53	6.57e-10	54.3
Sspon.03G0043030-1C	evm.model.scga7_uti_cns_0034500.1	84.906	53	8	0	1	53	1	53	2.93e-09	55.1
Sspon.03G0043030-1C	evm.model.scga7_unitig_168909.1	57.143	49	18	2	68	115	11	57	1.07e-08	52.8
Sspon.03G0043030-1C	evm.model.scga7_uti_cns_0244906.1	77.419	31	7	0	84	114	71	101	2.6e-08	51.6
Sspon.03G0043030-1C	evm.model.scga7_uti_cns_0201614.1	77.419	31	7	0	84	114	85	115	1.31e-07	51.6
Sspon.03G0043030-1C	evm.model.scga7_uti_cns_0199434.1	74.194	31	8	0	84	114	73	103	1.87e-07	50.1
Sspon.03G0043030-1C	evm.model.scga7_uti_cns_0350076.1	74.194	31	8	0	84	114	170	200	4.99e-07	50.1
Sspon.03G0044960-1D	evm.model.scga7_uti_cns_0147288.2	74	100	23	2	23	122	85	181	5.86e-17	75.9
Sspon.03G0044960-1D	evm.model.scga7_uti_cns_0215637.3	85.246	61	8	1	62	122	1	60	3.48e-15	68.2
Sspon.03G0045100-1D	evm.model.scga7_uti_cns_0291749.3	90.909	33	3	0	1	33	43	75	1.02e-17	74.7
Sspon.03G0045100-1D	evm.model.scga7_uti_cns_0301483.4	90.909	33	3	0	1	33	43	75	1.02e-17	74.7
Sspon.03G0045100-1D	evm.model.scga7_uti_cns_0060644.2	90.909	33	3	0	1	33	43	75	1.57e-17	73.9
Sspon.03G0045100-1D	evm.model.scga7_uti_cns_0205322.3	90.909	33	3	0	1	33	43	75	1.57e-17	73.9
Sspon.03G0045100-1D	evm.model.scga7_uti_cns_0096766.2	90.909	33	3	0	1	33	43	75	1.64e-17	73.9
Sspon.03G0045100-1D	evm.model.scga7_uti_cns_0255669.2	90.909	33	3	0	1	33	43	75	1.64e-17	73.9
Sspon.03G0025400-3D	evm.model.scga7_uti_cns_0171736.3	95.89	146	6	0	1	146	119	264	9.23e-94	275
Sspon.03G0025400-3D	evm.model.scga7_uti_cns_0345907.1	76.22	164	38	1	2	164	186	349	1.07e-67	213
Sspon.03G0025400-3D	evm.model.scga7_uti_cns_0152709.3	88.235	119	14	0	46	164	1	119	1.92e-65	200
Sspon.03G0025400-3D	evm.model.scga7_uti_cns_0253876.2	92.437	119	9	0	46	164	1	119	1.32e-62	192
Sspon.03G0025400-3D	evm.model.scga7_unitig_399104.2	92.437	119	9	0	46	164	1	119	2.57e-62	192
Sspon.03G0025400-3D	evm.model.scga7_uti_cns_0004793.6	92.437	119	9	0	46	164	1	119	1.92e-59	184
Sspon.03G0025400-3D	evm.model.scga7_unitig_402410.1	85.714	119	17	0	46	164	1	119	1.32e-53	169
Sspon.03G0025400-3D	evm.model.scga7_uti_cns_0187114.1	55.882	170	69	3	1	164	45	214	5.58e-47	155
Sspon.03G0025400-3D	evm.model.scga7_uti_cns_0219498.1	56.548	168	67	3	3	164	99	266	2.69e-46	155
Sspon.03G0025400-3D	evm.model.scga7_unitig_359655.1	56.548	168	67	3	3	164	142	309	1.21e-45	155
Sspon.03G0025400-3D	evm.model.scga7_uti_cns_0218379.1	72.059	136	26	3	30	164	1	125	4.93e-45	148
Sspon.03G0025400-3D	evm.model.scga7_unitig_252673.1	56.604	159	63	3	12	164	12	170	1.38e-44	148
Sspon.03G0025400-3D	evm.model.scga7_unitig_235465.1	54.878	164	67	3	3	164	10	168	2.92e-43	145
Sspon.03G0025400-3D	evm.model.scga7_uti_cns_0266787.1	57.432	148	57	3	22	163	75	222	3.82e-41	139
Sspon.03G0025400-3D	evm.model.scga7_uti_cns_0251039.1	57.432	148	57	3	22	163	75	222	3.82e-41	139
Sspon.03G0025400-3D	evm.model.scga7_uti_cns_0330386.1	69.925	133	28	3	30	161	1	122	1.22e-40	137
Sspon.03G0025400-3D	evm.model.scga7_unitig_444588.1	57.047	149	58	3	22	164	29	177	2.96e-40	137
Sspon.03G0025400-3D	evm.model.scga7_unitig_313731.1	51.678	149	67	3	17	164	1	145	1.97e-34	122
Sspon.03G0025400-3D	evm.model.scga7_unitig_241763.1	57.851	121	44	4	46	164	1	116	8.77e-30	109
Sspon.03G0025400-3D	evm.model.scga7_uti_cns_0057663.8	40.952	210	76	4	2	163	51	260	9.56e-30	111
Sspon.03G0025400-3D	evm.model.scga7_uti_cns_0323651.1	43.077	195	76	6	1	164	30	220	1.16e-29	110
Sspon.03G0025400-3D	evm.model.scga7_uti_cns_0326603.1	53.03	132	57	4	3	130	7	137	7.79e-29	105
Sspon.03G0025400-3D	evm.model.scga7_uti_cns_0205455.1	50	150	44	5	46	164	1	150	1.55e-28	107
Sspon.03G0025400-3D	evm.model.scga7_uti_cns_0318546.1	57.851	121	45	3	46	164	1	117	1.4e-27	103
Sspon.03G0025400-3D	evm.model.scga7_unitig_386304.1	40.094	212	76	5	2	164	36	245	3.58e-27	105
Sspon.03G0025400-3D	evm.model.scga7_uti_cns_0100001.2	70.093	107	20	3	57	162	12	107	2.22e-26	100
Sspon.03G0025400-3D	evm.model.scga7_uti_cns_0197549.1	47.619	126	57	1	1	126	1	117	8.33e-24	92
Sspon.03G0025400-3D	evm.model.scga7_uti_cns_0242894.3	55.238	105	35	3	46	146	1	97	3.81e-23	89.7
Sspon.03G0025400-3D	evm.model.scga7_uti_cns_0284306.3	35.417	192	78	3	2	147	90	281	1.89e-20	87.8
Sspon.03G0025400-3D	evm.model.scga7_uti_cns_0324900.1	35.417	192	78	3	2	147	90	281	1.89e-20	87.8
Sspon.03G0025400-3D	evm.model.scga7_uti_cns_0250338.1	82.857	70	11	1	96	164	1	70	4.92e-20	82.4
Sspon.03G0025400-3D	evm.model.scga7_uti_cns_0287685.1	77.193	57	12	1	109	164	18	74	1.22e-19	82
Sspon.03G0025400-3D	evm.model.scga7_uti_cns_0015375.3	77.193	57	12	1	109	164	18	74	1.26e-19	82
Sspon.03G0025400-3D	evm.model.scga7_uti_cns_0162120.3	77.193	57	12	1	109	164	30	86	1.75e-19	82
Sspon.03G0025400-3D	evm.model.scga7_unitig_71311.2	75.439	57	13	1	109	164	18	74	5.35e-19	80.5
Sspon.03G0025400-3D	evm.model.scga7_uti_cns_0158867.3	63.014	73	22	2	93	164	5	73	6.13e-19	80.1
Sspon.03G0025400-3D	evm.model.scga7_uti_cns_0156607.1	54.217	83	37	1	1	82	30	112	2.43e-18	77.8
Sspon.03G0025400-3D	evm.model.scga7_uti_cns_0196188.1	54.217	83	37	1	1	82	30	112	2.43e-18	77.8
Sspon.03G0025400-3D	evm.model.scga7_uti_cns_0025090.4	73.684	57	14	1	109	164	18	74	2.7e-18	78.6
Sspon.03G0025400-3D	evm.model.scga7_uti_cns_0133643.4	58.904	73	29	1	3	74	55	127	4.36e-17	75.1
Sspon.03G0025400-3D	evm.model.scga7_uti_cns_0079322.1	41.497	147	70	5	21	164	89	222	8.62e-17	76.6
Sspon.03G0025400-3D	evm.model.scga7_uti_cns_0255762.1	72.727	55	14	1	111	164	31	85	9.7e-17	74.7
Sspon.03G0025400-3D	evm.model.scga7_uti_cns_0060943.1	42.857	147	70	5	21	164	85	220	1.3e-16	77.4
Sspon.03G0025400-3D	evm.model.scga7_uti_cns_0085068.3	75.472	53	12	1	113	164	3	55	2.1e-16	72.4
Sspon.03G0025400-3D	evm.model.scga7_uti_cns_0163855.2	41.86	172	71	8	7	164	65	221	3.11e-16	76.3
Sspon.03G0025400-3D	evm.model.scga7_uti_cns_0013288.7	63.333	60	21	1	106	164	12	71	3.18e-16	73.2
Sspon.03G0025400-3D	evm.model.scga7_uti_cns_0110145.1	66.667	60	19	1	106	164	26	85	4.3e-16	73.2
Sspon.03G0025400-3D	evm.model.scga7_uti_cns_0029767.1	73.585	53	13	1	113	164	3	55	5.18e-16	72
Sspon.03G0025400-3D	evm.model.scga7_uti_cns_0254385.1	71.154	52	14	1	114	164	15	66	9.83e-16	71.6
Sspon.03G0025400-3D	evm.model.scga7_unitig_397573.1	62.903	62	22	1	104	164	1	62	1.35e-15	71.2
Sspon.03G0025400-3D	evm.model.scga7_unitig_419289.1	62.903	62	22	1	104	164	1	62	1.45e-15	71.2
Sspon.03G0025400-3D	evm.model.scga7_uti_cns_0053307.2	61.667	60	22	1	106	164	3	62	9.83e-15	70.5
Sspon.03G0025400-3D	evm.model.scga7_uti_cns_0339468.1	42.958	142	60	5	30	164	1	128	2.15e-14	69.7
Sspon.03G0025400-3D	evm.model.scga7_uti_cns_0226650.1	57.377	61	26	0	104	164	1	61	9.72e-14	66.6
Sspon.03G0025400-3D	evm.model.scga7_uti_cns_0289057.1	68.627	51	15	1	115	164	10	60	3.33e-13	64.7
Sspon.03G0025400-3D	evm.model.scga7_uti_cns_0133643.3	67.273	55	17	1	111	164	1	55	6.72e-13	63.9
Sspon.03G0025400-3D	evm.model.scga7_uti_cns_0090873.1	38.922	167	75	7	13	164	180	334	6.74e-13	67.4
Sspon.03G0025400-3D	evm.model.scga7_uti_cns_0163598.2	66.667	51	16	1	115	164	897	947	7.84e-13	67.8
Sspon.03G0025400-3D	evm.model.scga7_uti_cns_0289615.2	66.667	51	16	1	115	164	897	947	8.47e-13	67.4
Sspon.03G0025400-3D	evm.model.scga7_unitig_168484.2	40.373	161	55	8	32	164	1	148	9.62e-13	65.9
Sspon.03G0025400-3D	evm.model.scga7_unitig_329876.1	60	60	22	2	107	164	7	66	1.08e-12	63.2
Sspon.03G0025400-3D	evm.model.scga7_uti_cns_0254146.1	60	60	22	2	107	164	7	66	1.08e-12	63.2
Sspon.03G0025400-3D	evm.model.scga7_unitig_446765.2	58.929	56	21	1	111	164	3	58	1.11e-12	62.8
Sspon.03G0025400-3D	evm.model.scga7_unitig_330711.1	42.52	127	58	5	40	164	75	188	1.96e-12	65.5
Sspon.03G0025400-3D	evm.model.scga7_uti_cns_0151181.1	45.736	129	56	6	41	164	67	186	3.34e-12	64.7
Sspon.03G0025400-3D	evm.model.scga7_uti_cns_0189817.1	56.667	60	24	1	107	164	101	160	5.73e-12	63.2
Sspon.03G0025400-3D	evm.model.scga7_uti_cns_0115903.1	38.554	166	83	7	10	164	230	387	7.69e-12	64.7
Sspon.03G0025400-3D	evm.model.scga7_uti_cns_0066840.3	64.706	51	17	1	115	164	776	826	8.44e-12	64.7
Sspon.03G0025400-3D	evm.model.scga7_uti_cns_0318436.1	66.667	51	16	1	115	164	10	60	1.19e-11	60.8
Sspon.03G0025400-3D	evm.model.scga7_uti_cns_0006690.1	73.171	41	10	1	125	164	1	41	6.36e-11	58.5
Sspon.03G0025400-3D	evm.model.scga7_uti_cns_0087064.1	56.716	67	26	2	101	164	54	120	8.14e-11	59.7
Sspon.03G0025400-3D	evm.model.scga7_uti_cns_0445171.1	45.977	87	42	3	83	164	176	262	1.57e-10	60.5
Sspon.03G0025400-3D	evm.model.scga7_uti_cns_0348740.1	64	50	16	1	117	164	32	81	2.8e-10	58.2
Sspon.03G0025400-3D	evm.model.scga7_uti_cns_0060057.1	42.063	126	62	4	41	164	173	289	3e-10	59.7
Sspon.03G0025400-3D	evm.model.scga7_uti_cns_0279755.3	34.356	163	85	4	22	164	52	212	4.17e-10	58.9
Sspon.03G0025400-3D	evm.model.scga7_uti_cns_0321508.2	44.318	88	44	2	82	164	83	170	4.67e-10	58.5
Sspon.03G0025400-3D	evm.model.scga7_uti_cns_0308514.4	43.617	94	50	2	74	164	4	97	5.28e-10	57.4
Sspon.03G0025400-3D	evm.model.scga7_uti_cns_0307836.1	56	50	21	1	111	159	25	74	5.54e-10	55.1
Sspon.03G0025400-3D	evm.model.scga7_unitig_356952.1	60.377	53	19	1	114	164	34	86	1.01e-09	56.2
Sspon.03G0025400-3D	evm.model.scga7_uti_cns_0243992.1	62	50	17	1	117	164	239	288	1.68e-09	57.8
Sspon.03G0025400-3D	evm.model.scga7_uti_cns_0239908.1	52.459	61	16	1	104	164	1	48	2.96e-09	54.3
Sspon.03G0025400-3D	evm.model.scga7_uti_cns_0305104.1	56.897	58	16	2	113	164	102	156	3.34e-09	56.2
Sspon.03G0025400-3D	evm.model.scga7_uti_cns_0153838.2	56.863	51	20	1	115	163	31	81	3.63e-09	55.1
Sspon.03G0025400-3D	evm.model.scga7_uti_cns_0205015.1	56.863	51	20	1	115	163	31	81	3.98e-09	54.7
Sspon.03G0025400-3D	evm.model.scga7_uti_cns_0258201.1	59.574	47	17	1	120	164	2	48	5.42e-09	52.8
Sspon.03G0025400-3D	evm.model.scga7_uti_cns_0267808.2	61.702	47	16	1	120	164	143	189	6.25e-09	55.5
Sspon.03G0025400-3D	evm.model.scga7_uti_cns_0327314.1	57.627	59	22	2	109	164	23	81	6.8e-09	54.3
Sspon.03G0025400-3D	evm.model.scga7_uti_cns_0036462.1	45.783	83	33	2	94	164	8	90	7.2e-09	54.7
Sspon.03G0025400-3D	evm.model.scga7_uti_cns_0171611.2	56.863	51	20	1	115	163	31	81	7.47e-09	53.9
Sspon.03G0025400-3D	evm.model.scga7_uti_cns_0182703.2	47.436	78	37	2	91	164	5	82	9.55e-09	53.9
Sspon.03G0025400-3D	evm.model.scga7_unitig_237853.1	47.692	65	33	1	1	64	84	148	1.14e-08	54.7
Sspon.03G0025400-3D	evm.model.scga7_uti_cns_0376448.1	56.364	55	16	2	115	164	72	123	1.68e-08	53.9
Sspon.03G0025400-3D	evm.model.scga7_uti_cns_0214957.1	34.058	138	73	4	27	147	3	139	2.39e-08	52.4
Sspon.03G0025400-3D	evm.model.scga7_uti_cns_0050663.4	47	100	36	6	70	164	27	114	2.64e-08	53.1
Sspon.03G0025400-3D	evm.model.scga7_uti_cns_0181936.2	47	100	36	6	70	164	27	114	2.64e-08	53.1
Sspon.03G0025400-3D	evm.model.scga7_uti_cns_0030406.5	58.824	51	20	1	115	164	16	66	5e-08	51.6
Sspon.03G0025400-3D	evm.model.scga7_uti_cns_0302924.1	35.329	167	75	8	21	164	58	214	5.88e-08	52.8
Sspon.03G0025400-3D	evm.model.scga7_uti_cns_0318381.2	55.556	54	22	1	113	164	476	529	6.91e-08	53.1
Sspon.03G0025400-3D	evm.model.scga7_uti_cns_0345379.2	60	50	18	1	117	164	23	72	7.16e-08	51.2
Sspon.03G0025400-3D	evm.model.scga7_unitig_214931.1	49.18	61	27	2	96	152	208	268	7.31e-08	52.8
Sspon.03G0025400-3D	evm.model.scga7_uti_cns_0222418.3	55.172	58	23	2	110	164	2	59	8.18e-08	51.2
Sspon.03G0025400-3D	evm.model.scga7_uti_cns_0293732.3	55.172	58	23	2	110	164	2	59	8.18e-08	51.2
Sspon.03G0025400-3D	evm.model.scga7_uti_cns_0207037.1	56.863	51	21	1	115	164	28	78	1.06e-07	50.8
Sspon.03G0025400-3D	evm.model.scga7_uti_cns_0267140.1	53.846	52	22	1	115	164	72	123	1.5e-07	52
Sspon.03G0025400-3D	evm.model.scga7_unitig_351222.1	46.154	78	36	3	90	164	193	267	1.57e-07	52
Sspon.03G0025400-3D	evm.model.scga7_uti_cns_0079322.2	56.863	51	21	1	115	164	2	52	2.26e-07	49.7
Sspon.03G0025400-3D	evm.model.scga7_uti_cns_0054574.1	46.154	78	36	3	90	164	208	282	2.34e-07	51.6
Sspon.03G0025400-3D	evm.model.scga7_unitig_441628.1	51.852	54	24	1	113	164	63	116	3.8e-07	50.1
Sspon.03G0025400-3D	evm.model.scga7_uti_cns_0227865.1	51.667	60	26	2	108	164	2	61	4.87e-07	48.9
Sspon.03G0025400-3D	evm.model.scga7_uti_cns_0320005.1	58	50	19	1	117	164	98	147	6.4e-07	49.7
Sspon.03G0025400-3D	evm.model.scga7_uti_cns_0194277.1	58.696	46	18	1	120	164	4	49	7.41e-07	47.8
Sspon.03G0025400-3D	evm.model.scga7_uti_cns_0003085.1	55.814	43	19	0	122	164	102	144	9.72e-07	48.9
Sspon.04G0007970-1A	evm.model.scga7_uti_cns_0090485.1	56.667	90	27	3	277	363	87	167	4.9e-14	72
Sspon.04G0007970-1A	evm.model.scga7_unitig_287986.1	48.352	91	42	3	275	361	7	96	7.35e-12	65.1
Sspon.04G0007970-1A	evm.model.scga7_uti_cns_0346463.1	48	100	32	5	277	362	137	230	8.21e-10	60.8
Sspon.04G0007970-1A	evm.model.scga7_uti_cns_0235486.1	50	72	31	3	294	361	10	80	6.24e-09	56.6
Sspon.04G0007970-1A	evm.model.scga7_unitig_222138.1	44.643	112	45	6	256	363	161	259	6.79e-09	58.9
Sspon.04G0012320-1A	evm.model.scga7_uti_cns_0353817.1	94.949	99	5	0	1	99	1	99	1.4e-61	186
Sspon.04G0012320-1A	evm.model.scga7_uti_cns_0284952.1	90.909	99	9	0	18	116	58	156	3.21e-55	174
Sspon.04G0012320-1A	evm.model.scga7_uti_cns_0284769.2	98.78	82	1	0	35	116	36	117	2.02e-50	159
Sspon.04G0012320-1A	evm.model.scga7_uti_cns_0284769.1	100	65	0	0	35	99	36	100	5.91e-39	129
Sspon.04G0012320-1A	evm.model.scga7_uti_cns_0195081.1	100	51	0	0	49	99	1	51	1.78e-28	101
Sspon.04G0012320-1A	evm.model.scga7_uti_cns_0308312.1	62.821	78	24	2	10	87	30	102	1.49e-19	80.9
Sspon.04G0016520-1A	evm.model.scga7_uti_cns_0162671.2	95.652	23	1	0	1	23	1	23	1.95e-08	49.3
Sspon.04G0016520-1A	evm.model.scga7_uti_cns_0242692.3	91.304	23	2	0	1	23	1	23	2.65e-07	46.6
Sspon.04G0004400-2B	evm.model.scga7_uti_cns_0183568.1	91.026	78	7	0	1	78	1	78	8.05e-47	147
Sspon.04G0004400-2B	evm.model.scga7_unitig_73923.1	43.21	81	38	3	1	73	167	247	7.67e-09	52.8
Sspon.04G0024570-1B	evm.model.scga7_uti_cns_0268316.1	52.727	55	9	1	1	38	1	55	6.21e-07	45.1
Sspon.04G0032270-1C	evm.model.scga7_uti_cns_0171073.1	59.055	127	1	1	61	136	69	195	7.97e-38	130
Sspon.04G0032270-1C	evm.model.scga7_uti_cns_0038240.1	98.246	57	1	0	61	117	69	125	5.81e-31	110
Sspon.04G0004400-3D	evm.model.scga7_uti_cns_0183568.1	91.026	78	7	0	1	78	1	78	8.8e-47	147
Sspon.04G0004400-3D	evm.model.scga7_unitig_73923.1	43.21	81	38	3	1	73	167	247	2.32e-08	51.6
Sspon.04G0035660-1D	evm.model.scga7_uti_cns_0253665.1	80.882	68	13	0	76	143	1	68	7.26e-31	108
Sspon.04G0036530-1D	evm.model.scga7_uti_cns_0207689.1	70.37	108	23	2	2	109	18	116	4.1e-39	128
Sspon.04G0036530-1D	evm.model.scga7_uti_cns_0314365.1	72	100	25	2	3	102	51	147	1.02e-37	126
Sspon.04G0036530-1D	evm.model.scga7_uti_cns_0179936.1	69.444	108	24	2	2	109	18	116	4.3e-37	123
Sspon.04G0037310-1D	evm.model.scga7_uti_cns_0400187.1	71.154	52	15	0	19	70	14	65	4.05e-15	67.4
Sspon.04G0037470-1D	evm.model.scga7_uti_cns_0134351.3	96.667	60	1	1	1	60	1	59	1.41e-30	106
Sspon.04G0037470-1D	evm.model.scga7_unitig_290896.2	96.667	60	1	1	1	60	1	59	1.41e-30	106
Sspon.04G0037470-1D	evm.model.scga7_uti_cns_0122687.1	81.034	58	11	0	1	58	1	58	7.24e-25	92
Sspon.04G0037470-1D	evm.model.scga7_uti_cns_0058223.1	91.667	60	4	1	1	60	1	59	1.85e-24	90.9
Sspon.04G0037470-1D	evm.model.scga7_uti_cns_0117480.2	93.333	60	3	1	1	60	1	59	5.57e-24	89.7
Sspon.04G0037470-1D	evm.model.scga7_uti_cns_0132563.2	93.333	60	3	1	1	60	1	59	5.57e-24	89.7
Sspon.04G0037470-1D	evm.model.scga7_uti_cns_0112124.4	93.333	60	3	1	1	60	1	59	5.57e-24	89.7
Sspon.04G0037470-1D	evm.model.scga7_uti_cns_0088661.1	87.097	62	4	2	1	60	1	60	4.93e-22	84.7
Sspon.04G0037470-1D	evm.model.scga7_uti_cns_0006765.4	53.39	118	37	4	1	106	1	112	3.36e-20	81.6
Sspon.04G0037470-1D	evm.model.scga7_uti_cns_0100569.1	77.586	58	13	0	1	58	1	58	5.28e-17	72
Sspon.04G0037470-1D	evm.model.scga7_uti_cns_0030648.1	77.049	61	12	1	1	59	1	61	9.61e-17	71.2
Sspon.04G0037490-1D	evm.model.scga7_uti_cns_0353781.2	100	57	0	0	1	57	1	57	6.25e-33	110
Sspon.04G0037490-1D	evm.model.scga7_uti_cns_0213255.1	82.456	57	8	2	1	57	1	55	1.98e-21	81.6
Sspon.04G0037490-1D	evm.model.scga7_uti_cns_0164178.1	58.333	60	12	2	1	60	1	47	9.04e-12	59.3
Sspon.04G0037490-1D	evm.model.scga7_uti_cns_0038315.2	58.333	60	12	2	1	60	1	47	9.04e-12	59.3
Sspon.04G0037490-1D	evm.model.scga7_uti_cns_0213027.4	84.211	57	9	0	1	57	1	57	3.39e-11	55.5
Sspon.04G0037490-1D	evm.model.scga7_uti_cns_0343121.1	56.667	60	13	2	1	60	1	47	1.69e-10	56.2
Sspon.04G0037490-1D	evm.model.scga7_uti_cns_0307152.1	84.091	44	6	1	1	44	1	43	2.5e-08	48.1
Sspon.04G0029370-2D	evm.model.scga7_uti_cns_0261685.1	97.98	99	2	0	1	99	1	99	1.69e-61	197
Sspon.05G0013120-1A	evm.model.scga7_uti_cns_0148765.3	50	78	33	2	163	234	12	89	1.91e-10	58.5
Sspon.05G0013120-1A	evm.model.scga7_uti_cns_0037133.2	60	45	16	1	93	137	34	76	1.86e-07	50.1
Sspon.05G0018390-1A	evm.model.scga7_uti_cns_0229973.4	94.203	69	4	0	1	69	56	124	7.04e-41	137
Sspon.05G0018390-1A	evm.model.scga7_unitig_416342.1	46.386	166	70	8	1	155	145	302	2.7e-23	94.7
Sspon.05G0018390-1A	evm.model.scga7_uti_cns_0191547.1	46.386	166	70	8	1	155	145	302	2.7e-23	94.7
Sspon.05G0018390-1A	evm.model.scga7_uti_cns_0049172.1	46.707	167	66	6	1	155	140	295	2.04e-20	87
Sspon.05G0018390-1A	evm.model.scga7_uti_cns_0321321.1	59.42	69	26	2	1	69	1	67	3.12e-16	73.2
Sspon.05G0018390-1A	evm.model.scga7_uti_cns_0263012.2	59.459	74	24	3	1	71	150	220	4.39e-16	75.9
Sspon.05G0018390-1A	evm.model.scga7_uti_cns_0285222.1	60.87	69	25	2	1	69	140	206	5.91e-16	76.3
Sspon.05G0018390-1A	evm.model.scga7_uti_cns_0175400.2	59.42	69	26	2	1	69	145	211	6.09e-16	74.3
Sspon.05G0018390-1A	evm.model.scga7_uti_cns_0264233.1	60.87	69	25	2	1	69	145	211	8.28e-16	75.5
Sspon.05G0018390-1A	evm.model.scga7_uti_cns_0340754.1	59.459	74	24	3	1	71	151	221	1.1e-15	75.5
Sspon.05G0018390-1A	evm.model.scga7_uti_cns_0041898.1	59.459	74	24	3	1	71	151	221	1.1e-15	75.5
Sspon.05G0018390-1A	evm.model.scga7_uti_cns_0064737.3	59.459	74	24	3	1	71	151	221	1.16e-15	75.1
Sspon.05G0018390-1A	evm.model.scga7_unitig_136181.1	75	48	12	0	1	48	133	180	1.92e-15	73.9
Sspon.05G0018390-1A	evm.model.scga7_unitig_429230.1	58.108	74	25	3	1	71	146	216	3.62e-15	73.9
Sspon.05G0018390-1A	evm.model.scga7_uti_cns_0274773.1	59.42	69	26	2	1	69	145	211	4.56e-15	73.2
Sspon.05G0018390-1A	evm.model.scga7_uti_cns_0206186.1	59.42	69	26	2	1	69	142	208	7.51e-15	72.8
Sspon.05G0018390-1A	evm.model.scga7_uti_cns_0231122.1	59.42	69	26	2	1	69	145	211	7.81e-15	72.8
Sspon.05G0018390-1A	evm.model.scga7_uti_cns_0091839.2	57.971	69	27	2	1	69	122	188	3.43e-14	70.9
Sspon.05G0018390-1A	evm.model.scga7_uti_cns_0215651.2	56.757	74	26	3	1	71	150	220	5.57e-14	70.5
Sspon.05G0018390-1A	evm.model.scga7_uti_cns_0084176.1	60.938	64	23	2	6	69	121	182	1.16e-13	68.9
Sspon.05G0018390-1A	evm.model.scga7_uti_cns_0030617.1	81.818	33	6	0	37	69	4	36	2.06e-12	65.9
Sspon.05G0018390-1A	evm.model.scga7_uti_cns_0160651.3	37.069	116	63	4	1	115	13	119	1.4e-11	60.8
Sspon.05G0018390-1A	evm.model.scga7_unitig_246510.1	37.069	116	63	4	1	115	13	119	1.4e-11	60.8
Sspon.05G0018390-1A	evm.model.scga7_unitig_156139.1	58.929	56	20	3	15	69	143	196	2.17e-09	56.6
Sspon.05G0018390-1A	evm.model.scga7_uti_cns_0161066.1	38.961	77	33	3	1	69	222	292	2.94e-07	50.8
Sspon.05G0018390-1A	evm.model.scga7_uti_cns_0340181.1	38.961	77	33	3	1	69	72	142	5.64e-07	50.1
Sspon.05G0020110-1A	evm.model.scga7_uti_cns_0214214.1	66.667	48	16	0	11	58	1	48	7.62e-16	66.2
Sspon.05G0023880-1B	evm.model.scga7_uti_cns_0134019.1	76	75	10	1	1	75	1	67	3.95e-24	90.9
Sspon.05G0023880-1B	evm.model.scga7_uti_cns_0238958.2	66.071	56	15	2	3	57	53	105	2.85e-11	58.2
Sspon.05G0026750-1B	evm.model.scga7_uti_cns_0062337.2	80.882	68	13	0	39	106	36	103	1.88e-32	112
Sspon.05G0026750-1B	evm.model.scga7_uti_cns_0217743.1	82.54	63	11	0	42	104	220	282	1.65e-29	111
Sspon.05G0026750-1B	evm.model.scga7_uti_cns_0164376.1	81.538	65	12	0	42	106	74	138	3.94e-29	105
Sspon.05G0026750-1B	evm.model.scga7_unitig_356467.1	92.593	27	2	0	16	42	109	135	9.04e-12	59.7
Sspon.05G0026750-1B	evm.model.scga7_uti_cns_0193455.2	87.5	32	4	0	75	106	1	32	1.01e-11	57.8
Sspon.05G0026750-1B	evm.model.scga7_uti_cns_0186803.1	68.293	41	7	1	8	42	19	59	2.53e-11	57.8
Sspon.05G0026750-1B	evm.model.scga7_uti_cns_0319042.1	68.293	41	7	1	8	42	19	59	2.53e-11	57.8
Sspon.05G0026750-1B	evm.model.scga7_uti_cns_0219167.1	75.758	33	8	0	74	106	18	50	1.68e-09	52.4
Sspon.05G0028130-1B	evm.model.scga7_uti_cns_0402102.1	86.111	36	5	0	1	36	110	145	4.11e-15	68.9
Sspon.05G0034710-1C	evm.model.scga7_unitig_264381.1	83.019	53	9	0	9	61	446	498	1.15e-22	93.6
Sspon.05G0034710-1C	evm.model.scga7_uti_cns_0081159.2	85	60	9	0	9	68	494	553	4.24e-20	86.3
Sspon.05G0035320-1C	evm.model.scga7_unitig_295312.1	99.187	123	1	0	23	145	1	123	2.88e-86	250
Sspon.05G0035320-1C	evm.model.scga7_unitig_359035.1	96.04	101	4	0	19	119	72	172	4.19e-64	198
Sspon.05G0035320-1C	evm.model.scga7_uti_cns_0242118.2	89.655	29	3	0	117	145	80	108	3.2e-09	54.7
Sspon.06G0003920-1A	evm.model.scga7_uti_cns_0149312.1	77.143	70	16	0	9	78	18	87	4.58e-25	92.4
Sspon.06G0003920-1A	evm.model.scga7_uti_cns_0320040.1	77.966	59	13	0	3	61	6	64	3.25e-24	89.4
Sspon.06G0003920-1A	evm.model.scga7_unitig_259126.1	76.667	30	7	0	82	111	144	173	3.36e-08	51.6
Sspon.06G0008580-1A	evm.model.scga7_uti_cns_0099509.1	82.979	47	8	0	1	47	1	47	6.87e-20	80.1
Sspon.06G0008580-1A	evm.model.scga7_uti_cns_0207057.1	40.833	120	69	2	1	119	1	119	6.84e-15	68.2
Sspon.06G0008580-1A	evm.model.scga7_unitig_245242.1	40.833	120	69	2	1	119	1	119	8.67e-15	67.8
Sspon.06G0008580-1A	evm.model.scga7_uti_cns_0119877.1	40.833	120	69	2	1	119	1	119	9.01e-15	67.8
Sspon.06G0008580-1A	evm.model.scga7_uti_cns_0074411.2	40	120	70	2	1	119	1	119	2.52e-13	64.3
Sspon.06G0008580-1A	evm.model.scga7_unitig_391089.1	36.275	102	59	1	7	102	1	102	2.12e-07	48.1
Sspon.06G0010030-1A	evm.model.scga7_uti_cns_0137202.1	84.143	391	52	6	1	384	1	388	0	565
Sspon.06G0010030-1A	evm.model.scga7_uti_cns_0117616.3	81.98	394	59	5	1	384	1	392	0	540
Sspon.06G0010030-1A	evm.model.scga7_uti_cns_0289128.3	63.077	260	38	6	165	384	3	244	1.9e-65	210
Sspon.06G0010030-1A	evm.model.scga7_uti_cns_0180079.1	80.255	157	25	1	228	384	20	170	8.24e-64	203
Sspon.06G0010030-1A	evm.model.scga7_uti_cns_0119813.1	83.065	124	16	1	261	384	2	120	1.85e-36	130
Sspon.06G0010030-1A	evm.model.scga7_uti_cns_0287411.1	37.063	143	68	5	253	382	314	447	5.91e-07	53.9
Sspon.06G0010220-1A	evm.model.scga7_unitig_375797.1	50.909	55	25	1	1	53	13	67	9.69e-08	47
Sspon.06G0015150-1A	evm.model.scga7_uti_cns_0131346.2	98.592	71	1	0	1	71	59	129	4.13e-43	141
Sspon.06G0015150-1A	evm.model.scga7_uti_cns_0089368.1	98.592	71	1	0	1	71	59	129	4.61e-43	141
Sspon.06G0015150-1A	evm.model.scga7_unitig_382314.1	98.571	70	1	0	1	70	1	70	1.22e-42	137
Sspon.06G0015150-1A	evm.model.scga7_uti_cns_0120948.1	95.775	71	3	0	1	71	59	129	1.02e-34	120
Sspon.06G0018990-1A	evm.model.scga7_uti_cns_0356737.1	100	36	0	0	1	36	1	36	7.71e-19	76.3
Sspon.06G0018990-1A	evm.model.scga7_uti_cns_0147519.1	72.727	33	9	0	35	67	94	126	7.64e-08	48.9
Sspon.06G0018990-1A	evm.model.scga7_uti_cns_0197078.5	74.194	31	8	0	38	68	66	96	2.45e-07	47
Sspon.06G0018990-1A	evm.model.scga7_uti_cns_0243844.1	74.194	31	8	0	38	68	65	95	2.54e-07	47
Sspon.06G0018990-1A	evm.model.scga7_unitig_405758.1	74.194	31	8	0	38	68	65	95	2.71e-07	47
Sspon.06G0020410-1B	evm.model.scga7_uti_cns_0229550.1	64.035	114	39	1	1	114	1	112	4.75e-41	133
Sspon.06G0020410-1B	evm.model.scga7_unitig_350779.1	53.191	94	30	4	1	86	1	88	1.18e-11	59.3
Sspon.06G0021290-1B	evm.model.scga7_unitig_2596.1	66.667	45	15	0	1	45	19	63	9.7e-13	60.5
Sspon.06G0021290-1B	evm.model.scga7_uti_cns_0205038.2	70.732	41	12	0	1	41	241	281	1.09e-11	62
Sspon.06G0021290-1B	evm.model.scga7_unitig_171637.1	60.526	38	15	0	1	38	1	38	4.07e-10	54.7
Sspon.06G0021290-1B	evm.model.scga7_unitig_166133.2	60.526	38	15	0	1	38	1	38	4.07e-10	54.7
Sspon.06G0021290-1B	evm.model.scga7_uti_cns_0260437.1	42.308	78	30	3	1	70	1	71	4.16e-08	48.9
Sspon.06G0022320-1B	evm.model.scga7_unitig_125518.1	56.934	137	41	2	159	277	1	137	7.59e-27	107
Sspon.06G0022320-1B	evm.model.scga7_uti_cns_0002621.2	56.863	51	18	1	339	389	12	58	2.84e-10	59.3
Sspon.06G0022320-1B	evm.model.scga7_uti_cns_0013227.1	68.571	35	11	0	355	389	24	58	1.2e-08	54.7
Sspon.06G0022320-1B	evm.model.scga7_uti_cns_0011511.1	68.571	35	11	0	355	389	24	58	1.2e-08	54.7
Sspon.06G0022320-1B	evm.model.scga7_uti_cns_0060597.4	88	25	3	0	49	73	1	25	4.27e-08	52.4
Sspon.06G0022870-1B	evm.model.scga7_uti_cns_0211090.1	96.078	51	1	1	51	100	1	51	2.12e-26	95.1
Sspon.06G0022870-1B	evm.model.scga7_uti_cns_0211090.1	45.714	70	22	2	1	70	18	71	9.68e-07	45.1
Sspon.06G0022870-1B	evm.model.scga7_uti_cns_0024804.1	94	50	3	0	1	50	1	50	1.12e-24	89.7
Sspon.06G0022870-1B	evm.model.scga7_unitig_296134.2	83.673	49	7	1	53	100	432	480	1.75e-20	86.7
Sspon.06G0022870-1B	evm.model.scga7_uti_cns_0291115.1	82	50	7	1	53	100	88	137	1.77e-19	79.3
Sspon.06G0022870-1B	evm.model.scga7_uti_cns_0113096.1	82	50	7	1	53	100	65	114	2.85e-19	79.3
Sspon.06G0022870-1B	evm.model.scga7_uti_cns_0092942.1	82	50	7	1	53	100	65	114	2.85e-19	79.3
Sspon.06G0022870-1B	evm.model.scga7_uti_cns_0236036.1	80	50	8	1	53	100	22	71	3.66e-19	77.8
Sspon.06G0022870-1B	evm.model.scga7_unitig_109167.1	82	50	7	1	53	100	65	114	3.68e-19	79
Sspon.06G0022870-1B	evm.model.scga7_uti_cns_0029735.1	82	50	7	1	53	100	65	114	3.93e-19	78.2
Sspon.06G0022870-1B	evm.model.scga7_uti_cns_0276927.1	87.5	48	5	1	1	48	6	52	8.54e-19	75.1
Sspon.06G0022870-1B	evm.model.scga7_uti_cns_0230071.2	80	50	8	1	53	100	65	114	1.03e-18	77.4
Sspon.06G0022870-1B	evm.model.scga7_unitig_209078.1	85.417	48	6	1	1	48	1	47	1.97e-17	72.4
Sspon.06G0022870-1B	evm.model.scga7_uti_cns_0244338.1	76.786	56	10	1	49	101	52	107	8.86e-17	72
Sspon.06G0022870-1B	evm.model.scga7_uti_cns_0201614.1	83.721	43	7	0	50	92	84	126	1.54e-16	73.6
Sspon.06G0022870-1B	evm.model.scga7_uti_cns_0199434.1	81.395	43	8	0	50	92	72	114	2.69e-16	71.2
Sspon.06G0022870-1B	evm.model.scga7_uti_cns_0244906.1	87.179	39	5	0	50	88	70	108	3.15e-16	70.1
Sspon.06G0022870-1B	evm.model.scga7_unitig_168909.1	79.245	53	9	1	51	101	26	78	7.74e-16	68.9
Sspon.06G0022870-1B	evm.model.scga7_uti_cns_0350076.1	86.842	38	5	0	51	88	170	207	7.93e-15	68.9
Sspon.06G0022870-1B	evm.model.scga7_uti_cns_0126830.2	83.871	31	5	0	51	81	5	35	2.19e-11	56.6
Sspon.06G0022870-1B	evm.model.scga7_uti_cns_0105466.3	83.871	31	5	0	51	81	5	35	2.31e-11	56.6
Sspon.06G0022870-1B	evm.model.scga7_unitig_439488.1	83.871	31	5	0	51	81	137	167	4.17e-10	56.2
Sspon.06G0025300-1B	evm.model.scga7_uti_cns_0332266.2	66.667	84	4	1	24	83	1	84	1.84e-19	77
Sspon.06G0025300-1B	evm.model.scga7_uti_cns_0140300.1	86.047	43	6	0	41	83	57	99	1.64e-16	69.7
Sspon.06G0025300-1B	evm.model.scga7_uti_cns_0075944.1	93.75	32	2	0	52	83	100	131	6.53e-14	63.9
Sspon.06G0025300-1B	evm.model.scga7_uti_cns_0319770.5	50.588	85	10	2	31	83	86	170	9.23e-14	64.7
Sspon.06G0025300-1B	evm.model.scga7_uti_cns_0150214.1	100	32	0	0	52	83	471	502	1.18e-13	66.6
Sspon.06G0025300-1B	evm.model.scga7_uti_cns_0010927.9	96.875	32	1	0	52	83	86	117	2.75e-13	62
Sspon.06G0025300-1B	evm.model.scga7_uti_cns_0175825.2	93.75	32	2	0	52	83	169	200	3.8e-13	63.5
Sspon.06G0025300-1B	evm.model.scga7_unitig_298302.4	87.879	33	4	0	51	83	52	84	4.57e-13	60.5
Sspon.06G0025300-1B	evm.model.scga7_uti_cns_0005614.2	93.333	30	2	0	52	81	108	137	5.35e-13	62
Sspon.06G0025300-1B	evm.model.scga7_unitig_237157.1	48.78	82	10	2	31	80	175	256	8.16e-13	63.2
Sspon.06G0025300-1B	evm.model.scga7_unitig_436436.1	93.333	30	2	0	53	82	55	84	8.51e-13	60.1
Sspon.06G0025300-1B	evm.model.scga7_uti_cns_0268725.1	49.425	87	12	2	29	83	418	504	1.77e-12	63.2
Sspon.06G0025300-1B	evm.model.scga7_unitig_393078.1	90.625	32	3	0	52	83	169	200	2.22e-12	61.6
Sspon.06G0025300-1B	evm.model.scga7_uti_cns_0196076.1	96.552	29	1	0	52	80	319	347	8.15e-12	61.2
Sspon.06G0025300-1B	evm.model.scga7_uti_cns_0081702.2	90.625	32	3	0	52	83	228	259	1.34e-11	60.1
Sspon.06G0025300-1B	evm.model.scga7_uti_cns_0204965.1	90.625	32	3	0	52	83	228	259	1.34e-11	60.1
Sspon.06G0025300-1B	evm.model.scga7_uti_cns_0220658.1	90.625	32	3	0	52	83	205	236	1.89e-11	59.3
Sspon.06G0025300-1B	evm.model.scga7_uti_cns_0208632.1	90.625	32	3	0	52	83	506	537	4.11e-11	59.3
Sspon.06G0025300-1B	evm.model.scga7_uti_cns_0034323.5	90.625	32	3	0	52	83	447	478	4.15e-11	59.3
Sspon.06G0025300-1B	evm.model.scga7_uti_cns_0080650.1	81.818	33	6	0	51	83	26	58	4.17e-11	55.1
Sspon.06G0025300-1B	evm.model.scga7_unitig_278894.1	45.679	81	12	2	31	79	116	196	4.2e-11	58.2
Sspon.06G0025300-1B	evm.model.scga7_uti_cns_0228418.1	92.593	27	2	0	52	78	169	195	1.56e-10	56.6
Sspon.06G0025300-1B	evm.model.scga7_unitig_315264.1	90	30	3	0	52	81	447	476	2.34e-10	57
Sspon.06G0025300-1B	evm.model.scga7_uti_cns_0040234.1	87.097	31	4	0	52	82	376	406	3.09e-10	56.6
Sspon.06G0025300-1B	evm.model.scga7_uti_cns_0232869.2	76.667	30	1	1	2	31	34	57	1.88e-07	48.1
Sspon.06G0026690-1B	evm.model.scga7_unitig_361604.1	97.297	74	2	0	20	93	1	74	1.25e-46	146
Sspon.06G0026690-1B	evm.model.scga7_uti_cns_0171135.1	98.387	62	1	0	1	62	1	62	1.17e-38	126
Sspon.06G0026690-1B	evm.model.scga7_uti_cns_0209999.1	98.387	62	1	0	1	62	1	62	2.15e-38	125
Sspon.06G0026690-1B	evm.model.scga7_uti_cns_0055903.1	100	31	0	0	63	93	67	97	3.63e-14	66.6
Sspon.06G0026690-1B	evm.model.scga7_unitig_158209.1	49.333	75	24	2	1	63	1	73	1.95e-09	52.8
Sspon.06G0026690-1B	evm.model.scga7_uti_cns_0091550.1	49.333	75	24	2	1	63	1	73	1.95e-09	52.8
Sspon.06G0029160-1C	evm.model.scga7_uti_cns_0257994.1	75.862	145	35	0	1	145	1	145	1.13e-72	221
Sspon.06G0029160-1C	evm.model.scga7_uti_cns_0025368.2	76.552	145	34	0	1	145	1	145	7.78e-70	220
Sspon.06G0029160-1C	evm.model.scga7_uti_cns_0286300.1	74.528	106	27	0	47	152	1	106	4.39e-50	162
Sspon.06G0029160-1C	evm.model.scga7_uti_cns_0061041.1	38.559	236	99	3	1	202	1	224	3.3e-40	145
Sspon.06G0029160-1C	evm.model.scga7_uti_cns_0011185.1	39.726	219	86	4	3	187	2	208	1.03e-36	131
Sspon.06G0029160-1C	evm.model.scga7_uti_cns_0094864.1	37.915	211	85	3	3	179	2	200	2.12e-31	117
Sspon.06G0029160-1C	evm.model.scga7_uti_cns_0064125.5	37.915	211	85	3	3	179	2	200	2.12e-31	117
Sspon.06G0029160-1C	evm.model.scga7_uti_cns_0176448.3	37.705	244	103	5	1	202	1	237	1.03e-27	111
Sspon.06G0029160-1C	evm.model.scga7_unitig_207577.1	37.705	244	103	5	1	202	1	237	1.1e-27	111
Sspon.06G0029160-1C	evm.model.scga7_uti_cns_0318157.1	52.778	108	49	1	1	106	105	212	6.11e-27	106
Sspon.06G0029160-1C	evm.model.scga7_uti_cns_0221752.2	36.066	183	77	3	46	194	5	181	1.96e-26	103
Sspon.06G0029160-1C	evm.model.scga7_uti_cns_0193540.1	48.276	116	56	2	3	116	2	115	9.01e-25	97.4
Sspon.06G0029160-1C	evm.model.scga7_uti_cns_0350552.1	35	220	97	3	17	202	2	209	2.24e-24	99.4
Sspon.06G0029160-1C	evm.model.scga7_unitig_412659.2	37.086	151	83	2	1	151	1	139	2.14e-23	94.7
Sspon.06G0029160-1C	evm.model.scga7_uti_cns_0057160.1	38.194	144	77	2	8	151	112	243	3.17e-22	95.5
Sspon.06G0029160-1C	evm.model.scga7_uti_cns_0044699.1	38.194	144	77	2	8	151	104	235	4.1e-22	94.7
Sspon.06G0029160-1C	evm.model.scga7_uti_cns_0308878.2	42.763	152	76	4	1	145	89	236	7.88e-22	94
Sspon.06G0029160-1C	evm.model.scga7_uti_cns_0327854.1	43.802	121	61	1	1	121	1	114	6.7e-21	88.2
Sspon.06G0029160-1C	evm.model.scga7_uti_cns_0082131.1	42.593	108	60	1	1	106	1	108	8.71e-20	84.3
Sspon.06G0029160-1C	evm.model.scga7_unitig_265024.1	48.276	116	59	1	1	116	105	219	2e-19	87.4
Sspon.06G0029160-1C	evm.model.scga7_uti_cns_0133827.1	44.828	145	68	3	1	145	1	133	2.38e-19	84.3
Sspon.06G0029160-1C	evm.model.scga7_uti_cns_0142896.1	42.021	188	69	5	41	194	66	247	2.54e-19	86.7
Sspon.06G0029160-1C	evm.model.scga7_uti_cns_0136570.1	50	94	47	0	1	94	1	94	4.5e-19	84
Sspon.06G0029160-1C	evm.model.scga7_uti_cns_0144528.1	47.312	93	49	0	1	93	1	93	7.52e-19	81.3
Sspon.06G0029160-1C	evm.model.scga7_uti_cns_0016618.4	34.194	155	66	2	54	179	1	148	2.83e-18	81.3
Sspon.06G0029160-1C	evm.model.scga7_uti_cns_0154215.4	41.912	136	67	2	17	152	92	215	3.76e-17	80.5
Sspon.06G0029160-1C	evm.model.scga7_uti_cns_0215383.1	40.187	107	59	2	46	152	5	106	4.28e-17	77
Sspon.06G0029160-1C	evm.model.scga7_uti_cns_0094096.2	36.765	136	47	2	101	202	4	134	9.43e-17	77
Sspon.06G0029160-1C	evm.model.scga7_uti_cns_0010215.1	49.412	85	40	1	1	82	1	85	9.95e-17	79.7
Sspon.06G0029160-1C	evm.model.scga7_uti_cns_0428305.1	31.928	166	72	4	52	179	1	163	4.63e-16	75.9
Sspon.06G0029160-1C	evm.model.scga7_uti_cns_0137010.2	34.667	150	58	3	54	169	1	144	5.67e-16	75.1
Sspon.06G0029160-1C	evm.model.scga7_uti_cns_0075562.2	64.286	56	20	0	147	202	19	74	1.07e-15	72.4
Sspon.06G0029160-1C	evm.model.scga7_uti_cns_0281508.1	43	100	51	2	46	145	5	98	1.76e-15	72.8
Sspon.06G0029160-1C	evm.model.scga7_uti_cns_0104074.1	36.364	121	70	1	1	121	29	142	3.98e-15	73.6
Sspon.06G0029160-1C	evm.model.scga7_uti_cns_0163977.1	36.364	121	70	1	1	121	29	142	3.98e-15	73.6
Sspon.06G0029160-1C	evm.model.scga7_uti_cns_0181470.1	39.286	112	62	2	34	145	72	177	4.11e-15	73.6
Sspon.06G0029160-1C	evm.model.scga7_uti_cns_0128578.1	47.945	73	38	0	22	94	2	74	4.73e-15	72
Sspon.06G0029160-1C	evm.model.scga7_uti_cns_0264349.1	44.538	119	59	1	1	119	1	112	8.1e-15	72
Sspon.06G0029160-1C	evm.model.scga7_uti_cns_0136406.2	37.158	183	75	3	54	202	1	177	1.91e-14	72
Sspon.06G0029160-1C	evm.model.scga7_unitig_198394.2	37.158	183	75	3	54	202	1	177	1.91e-14	72
Sspon.06G0029160-1C	evm.model.scga7_uti_cns_0306105.3	36.765	136	47	2	101	202	4	134	2.06e-14	70.9
Sspon.06G0029160-1C	evm.model.scga7_uti_cns_0077690.1	50	68	32	1	47	112	1	68	3.74e-14	68.6
Sspon.06G0029160-1C	evm.model.scga7_unitig_377217.1	38.679	106	53	2	46	151	5	98	4.63e-14	70.1
Sspon.06G0029160-1C	evm.model.scga7_uti_cns_0260398.1	60.714	56	22	0	147	202	1	56	7.24e-14	67.4
Sspon.06G0029160-1C	evm.model.scga7_uti_cns_0096557.1	45.57	79	36	1	34	112	4	75	8.36e-14	70.9
Sspon.06G0029160-1C	evm.model.scga7_uti_cns_0122512.2	58.929	56	23	0	147	202	7	62	9.51e-14	67.4
Sspon.06G0029160-1C	evm.model.scga7_uti_cns_0156010.1	34.591	159	70	4	52	179	1	156	1.02e-13	69.3
Sspon.06G0029160-1C	evm.model.scga7_uti_cns_0000350.4	62.5	56	21	0	147	202	1	56	1.76e-13	70.9
Sspon.06G0029160-1C	evm.model.scga7_uti_cns_0245077.1	47.368	95	43	1	22	116	2	89	2.7e-13	66.2
Sspon.06G0029160-1C	evm.model.scga7_unitig_45689.1	51.316	76	13	1	47	122	1	52	3.88e-13	64.7
Sspon.06G0029160-1C	evm.model.scga7_uti_cns_0201288.1	44.578	83	45	1	23	104	2	84	4.17e-13	66.2
Sspon.06G0029160-1C	evm.model.scga7_unitig_249105.1	45.205	73	40	0	22	94	2	74	4.25e-13	66.6
Sspon.06G0029160-1C	evm.model.scga7_unitig_431714.1	53.125	64	28	1	50	111	1	64	5.69e-13	65.9
Sspon.06G0029160-1C	evm.model.scga7_uti_cns_0027502.2	37.063	143	79	2	1	139	29	164	6.16e-13	67.4
Sspon.06G0029160-1C	evm.model.scga7_unitig_274965.1	41.414	99	52	2	46	144	5	97	9.71e-13	65.5
Sspon.06G0029160-1C	evm.model.scga7_unitig_412659.1	60.714	56	22	0	147	202	1	56	1.1e-12	69.3
Sspon.06G0029160-1C	evm.model.scga7_uti_cns_0360142.1	58.333	60	25	0	143	202	46	105	1.19e-12	65.5
Sspon.06G0029160-1C	evm.model.scga7_uti_cns_0138960.1	54.098	61	28	0	142	202	11	71	1.24e-12	65.1
Sspon.06G0029160-1C	evm.model.scga7_uti_cns_0282660.2	39.024	123	69	3	23	145	2	118	1.33e-12	65.5
Sspon.06G0029160-1C	evm.model.scga7_uti_cns_0272285.1	38.843	121	67	1	1	121	29	142	1.38e-12	66.6
Sspon.06G0029160-1C	evm.model.scga7_uti_cns_0163042.1	40	100	47	4	54	145	1	95	2.95e-12	63.9
Sspon.06G0029160-1C	evm.model.scga7_uti_cns_0246841.1	61.111	54	21	0	148	201	5	58	3.33e-12	62.8
Sspon.06G0029160-1C	evm.model.scga7_unitig_244766.1	60.714	56	22	0	147	202	1	56	3.5e-12	65.5
Sspon.06G0029160-1C	evm.model.scga7_uti_cns_0083826.1	37.143	105	59	3	47	150	1	99	4.41e-12	63.5
Sspon.06G0029160-1C	evm.model.scga7_uti_cns_0256379.1	58.065	62	26	0	141	202	1	62	4.52e-12	67.4
Sspon.06G0029160-1C	evm.model.scga7_uti_cns_0025006.3	43.421	76	36	1	47	122	1	69	5.63e-12	62.4
Sspon.06G0029160-1C	evm.model.scga7_uti_cns_0036670.3	38.095	105	58	3	47	151	1	98	5.83e-12	63.2
Sspon.06G0029160-1C	evm.model.scga7_uti_cns_0299380.5	28.889	225	132	5	3	202	14	235	9.59e-12	65.9
Sspon.06G0029160-1C	evm.model.scga7_uti_cns_0084448.4	45.745	94	49	1	25	116	5	98	1.03e-11	62.4
Sspon.06G0029160-1C	evm.model.scga7_unitig_311393.1	56.897	58	23	1	148	203	53	110	1.07e-11	62.8
Sspon.06G0029160-1C	evm.model.scga7_uti_cns_0286492.2	29.56	159	66	3	42	166	1	147	1.15e-11	63.5
Sspon.06G0029160-1C	evm.model.scga7_uti_cns_0079439.2	37.143	105	60	2	47	151	1	99	1.5e-11	62.8
Sspon.06G0029160-1C	evm.model.scga7_uti_cns_0096466.1	42.529	87	33	2	54	138	1	72	1.75e-11	61.2
Sspon.06G0029160-1C	evm.model.scga7_uti_cns_0088342.2	64.583	48	17	0	155	202	75	122	2.08e-11	62.4
Sspon.06G0029160-1C	evm.model.scga7_uti_cns_0160079.2	55.357	56	25	0	147	202	1	56	4.24e-11	62
Sspon.06G0029160-1C	evm.model.scga7_unitig_33074.1	39.024	82	49	1	46	127	5	85	4.3e-11	61.6
Sspon.06G0029160-1C	evm.model.scga7_uti_cns_0169651.1	47.619	63	31	1	52	112	1	63	4.58e-11	60.1
Sspon.06G0029160-1C	evm.model.scga7_uti_cns_0125125.2	37.209	86	53	1	42	127	1	85	6.04e-11	60.5
Sspon.06G0029160-1C	evm.model.scga7_uti_cns_0208631.1	37.209	86	53	1	42	127	1	85	7.24e-11	60.1
Sspon.06G0029160-1C	evm.model.scga7_uti_cns_0047918.1	38.776	98	48	2	48	145	7	92	7.92e-11	59.7
Sspon.06G0029160-1C	evm.model.scga7_uti_cns_0190080.2	63.043	46	17	0	148	193	17	62	8.52e-11	58.5
Sspon.06G0029160-1C	evm.model.scga7_uti_cns_0174910.1	33.663	101	61	2	52	152	1	95	1.17e-10	59.3
Sspon.06G0029160-1C	evm.model.scga7_uti_cns_0349727.1	33.663	101	61	2	52	152	1	95	1.17e-10	59.3
Sspon.06G0029160-1C	evm.model.scga7_uti_cns_0009480.7	35.714	154	67	5	51	202	225	348	2.17e-10	63.2
Sspon.06G0029160-1C	evm.model.scga7_uti_cns_0064373.1	43.939	66	37	0	1	66	1	66	2.97e-10	62
Sspon.06G0029160-1C	evm.model.scga7_uti_cns_0225055.4	56.364	55	24	0	148	202	43	97	3.77e-10	60.5
Sspon.06G0029160-1C	evm.model.scga7_uti_cns_0042940.5	58.182	55	23	0	148	202	14	68	3.82e-10	60.8
Sspon.06G0029160-1C	evm.model.scga7_unitig_160042.1	50.649	77	38	0	17	93	64	140	6.65e-10	58.5
Sspon.06G0029160-1C	evm.model.scga7_uti_cns_0225757.1	48.333	60	29	1	54	111	1	60	7.76e-10	56.6
Sspon.06G0029160-1C	evm.model.scga7_uti_cns_0096480.1	57.447	47	20	0	143	189	12	58	9.5e-10	55.8
Sspon.06G0029160-1C	evm.model.scga7_unitig_2136.1	47.541	61	30	1	54	112	1	61	1.15e-09	56.2
Sspon.06G0029160-1C	evm.model.scga7_uti_cns_0015221.1	35.644	101	59	2	52	152	1	95	1.18e-09	57.4
Sspon.06G0029160-1C	evm.model.scga7_uti_cns_0201561.2	35.644	101	59	2	52	152	1	95	1.18e-09	57.4
Sspon.06G0029160-1C	evm.model.scga7_uti_cns_0160079.3	42.029	69	33	1	48	116	7	68	1.4e-09	56.2
Sspon.06G0029160-1C	evm.model.scga7_uti_cns_0187500.2	50	58	27	1	47	102	1	58	1.43e-09	58.5
Sspon.06G0029160-1C	evm.model.scga7_uti_cns_0157615.4	50	58	27	1	47	102	1	58	1.43e-09	58.5
Sspon.06G0029160-1C	evm.model.scga7_uti_cns_0015544.5	54.386	57	24	1	148	202	53	109	2.97e-09	55.8
Sspon.06G0029160-1C	evm.model.scga7_uti_cns_0041894.2	29.897	194	91	5	48	203	125	311	5.61e-09	58.2
Sspon.06G0029160-1C	evm.model.scga7_uti_cns_0194625.2	53.448	58	25	1	148	203	20	77	7.93e-09	57
Sspon.06G0029160-1C	evm.model.scga7_uti_cns_0163655.2	41.667	72	38	2	47	116	1	70	1.16e-08	53.9
Sspon.06G0029160-1C	evm.model.scga7_uti_cns_0238152.2	53.448	58	25	1	148	203	194	251	1.58e-08	56.6
Sspon.06G0029160-1C	evm.model.scga7_uti_cns_0016732.1	35.849	106	54	3	47	145	1	99	1.59e-08	54.3
Sspon.06G0029160-1C	evm.model.scga7_uti_cns_0012336.2	35.849	106	54	3	47	145	1	99	1.67e-08	54.3
Sspon.06G0029160-1C	evm.model.scga7_uti_cns_0283258.2	60	45	18	0	158	202	3	47	2.78e-08	51.6
Sspon.06G0029160-1C	evm.model.scga7_uti_cns_0185391.1	52.632	57	25	1	148	202	53	109	3.35e-08	53.1
Sspon.06G0029160-1C	evm.model.scga7_unitig_108911.1	57.143	49	21	0	154	202	1	49	4.5e-08	54.3
Sspon.06G0029160-1C	evm.model.scga7_uti_cns_0162416.1	44.615	65	35	1	52	116	1	64	6.8e-08	51.6
Sspon.06G0029160-1C	evm.model.scga7_unitig_57404.2	52.727	55	26	0	148	202	18	72	7.94e-08	51.2
Sspon.06G0029160-1C	evm.model.scga7_unitig_348092.1	57.143	49	21	0	154	202	138	186	9.26e-08	54.7
Sspon.06G0029160-1C	evm.model.scga7_uti_cns_0061183.1	36.264	91	52	2	54	142	1	87	1.18e-07	50.8
Sspon.06G0029160-1C	evm.model.scga7_uti_cns_0289522.3	53.448	58	25	1	148	203	135	192	2.37e-07	52.4
Sspon.06G0029160-1C	evm.model.scga7_uti_cns_0028630.5	42.424	66	37	1	54	119	1	65	2.55e-07	49.7
Sspon.06G0029160-1C	evm.model.scga7_uti_cns_0018683.2	55.556	45	20	0	147	191	79	123	3.05e-07	50.4
Sspon.06G0029160-1C	evm.model.scga7_unitig_261740.1	44.898	49	27	0	46	94	5	53	3.13e-07	50.1
Sspon.06G0029160-1C	evm.model.scga7_uti_cns_0094088.1	44.615	65	36	0	138	202	16	80	3.16e-07	52.4
Sspon.06G0029160-1C	evm.model.scga7_uti_cns_0214147.5	46.667	60	30	1	145	202	83	142	3.69e-07	50.8
Sspon.06G0029160-1C	evm.model.scga7_uti_cns_0009855.1	51.613	62	28	1	47	106	1	62	5.73e-07	48.1
Sspon.06G0029160-1C	evm.model.scga7_uti_cns_0173808.1	46.552	58	29	1	148	203	53	110	8.36e-07	50.1
Sspon.06G0029160-1C	evm.model.scga7_uti_cns_0007328.4	31.098	164	56	6	74	202	35	176	8.38e-07	51.2
Sspon.06G0029160-1C	evm.model.scga7_uti_cns_0110375.5	57.778	45	19	0	158	202	3	47	9.98e-07	50.4
Sspon.06G0029420-1C	evm.model.scga7_uti_cns_0191664.2	96.552	29	1	0	117	145	13	41	5.87e-11	59.3
Sspon.06G0029420-1C	evm.model.scga7_uti_cns_0129034.1	62	50	19	0	189	238	5	54	1.69e-09	56.6
Sspon.06G0029420-1C	evm.model.scga7_uti_cns_0330454.2	60	50	20	0	189	238	5	54	6.8e-09	55.1
Sspon.06G0029420-1C	evm.model.scga7_uti_cns_0181223.1	95.833	24	0	1	1	23	15	38	1.76e-08	52
Sspon.06G0009900-2C	evm.model.scga7_unitig_361370.1	81.25	320	7	3	1	268	1	319	4.55e-142	403
Sspon.06G0009900-2C	evm.model.scga7_uti_cns_0450324.1	81.703	317	9	2	1	268	1	317	6.43e-142	403
Sspon.06G0009900-2C	evm.model.scga7_uti_cns_0039632.4	94.737	152	4	2	1	149	77	227	2.98e-91	277
Sspon.06G0009900-2C	evm.model.scga7_uti_cns_0343663.1	96.711	152	2	1	1	149	133	284	1.33e-89	275
Sspon.06G0009900-2C	evm.model.scga7_uti_cns_0343527.2	100	78	0	0	191	268	7	84	2e-43	144
Sspon.06G0010030-2C	evm.model.scga7_uti_cns_0137202.1	97.423	388	10	0	1	388	1	388	0	741
Sspon.06G0010030-2C	evm.model.scga7_uti_cns_0117616.3	88.804	393	38	3	1	388	1	392	0	609
Sspon.06G0010030-2C	evm.model.scga7_uti_cns_0289128.3	64.865	259	33	6	170	388	4	244	1.15e-71	226
Sspon.06G0010030-2C	evm.model.scga7_uti_cns_0180079.1	86.429	140	18	1	249	388	32	170	1.23e-59	192
Sspon.06G0010030-2C	evm.model.scga7_uti_cns_0119813.1	79.2	125	20	1	264	388	2	120	7.28e-35	127
Sspon.06G0031300-1C	evm.model.scga7_uti_cns_0313808.1	88.462	26	3	0	111	136	35	60	5.66e-09	53.5
Sspon.06G0031300-1C	evm.model.scga7_uti_cns_0015595.1	88.462	26	3	0	111	136	35	60	5.66e-09	53.5
Sspon.06G0031440-1C	evm.model.scga7_uti_cns_0049519.1	97.638	127	3	0	1	127	1	127	2.73e-69	214
Sspon.06G0032980-1D	evm.model.scga7_uti_cns_0049038.2	90	50	5	0	63	112	25	74	5.51e-26	94.4
Sspon.06G0035250-1D	evm.model.scga7_uti_cns_0115333.1	80.328	244	31	4	99	331	24	261	1.04e-132	381
Sspon.06G0035250-1D	evm.model.scga7_uti_cns_0172769.1	93.478	138	9	0	194	331	1	138	4.06e-90	269
Sspon.06G0035250-1D	evm.model.scga7_uti_cns_0183777.1	68.293	41	13	0	1	41	244	284	2.33e-09	60.8
Sspon.06G0035260-1D	evm.model.scga7_uti_cns_0005689.1	48.649	74	37	1	6	78	4	77	5.55e-09	52.8
Sspon.07G0015940-1A	evm.model.scga7_uti_cns_0117309.1	100	52	0	0	1	52	1	52	1.94e-32	107
Sspon.07G0017820-1A	evm.model.scga7_unitig_215853.1	92.308	52	4	0	93	144	1	52	2.88e-27	99
Sspon.07G0018070-1A	evm.model.scga7_uti_cns_0071425.4	52.941	51	24	0	7	57	29	79	1.61e-09	53.1
Sspon.07G0022330-1B	evm.model.scga7_uti_cns_0209790.1	73.896	249	34	3	27	244	29	277	7.1e-121	358
Sspon.07G0022330-1B	evm.model.scga7_uti_cns_0055899.2	48.529	68	35	0	58	125	1	68	3.34e-08	52.8
Sspon.07G0022330-1B	evm.model.scga7_uti_cns_0065981.2	48.529	68	35	0	58	125	1	68	3.34e-08	52.8
Sspon.07G0023950-1B	evm.model.scga7_unitig_28647.1	62.245	98	34	2	63	157	1	98	6.53e-25	94
Sspon.07G0023950-1B	evm.model.scga7_uti_cns_0077367.1	39.474	152	86	3	1	151	2	148	3.19e-20	83.6
Sspon.07G0023950-1B	evm.model.scga7_uti_cns_0155387.1	42.857	91	47	2	63	152	1	87	1.05e-11	60.1
Sspon.07G0023950-1B	evm.model.scga7_unitig_221993.1	42.857	91	47	2	63	152	1	87	1.05e-11	60.1
Sspon.07G0023950-1B	evm.model.scga7_unitig_242672.1	42.105	76	43	1	77	151	26	101	8.64e-11	57.8
Sspon.07G0023950-1B	evm.model.scga7_uti_cns_0049099.1	50	84	35	3	1	83	14	91	1.51e-10	57
Sspon.07G0023950-1B	evm.model.scga7_uti_cns_0041106.1	39.773	88	46	3	63	147	1	84	9.25e-09	52
Sspon.07G0023950-1B	evm.model.scga7_uti_cns_0204643.5	42.105	76	43	1	77	151	26	101	7.6e-08	50.1
Sspon.07G0023950-1B	evm.model.scga7_uti_cns_0210043.1	38.636	88	47	3	63	147	1	84	8.01e-08	49.7
Sspon.07G0023950-1B	evm.model.scga7_uti_cns_0054535.1	38.158	76	46	1	77	151	26	101	4.89e-07	47.8
Sspon.07G0023950-1B	evm.model.scga7_uti_cns_0062684.1	38.158	76	46	1	77	151	26	101	4.89e-07	47.8
Sspon.07G0024340-1B	evm.model.scga7_uti_cns_0099372.1	72.414	58	14	1	43	98	1	58	5.7e-17	77.4
Sspon.07G0024400-1B	evm.model.scga7_unitig_261046.1	69.318	88	14	1	1	75	1	88	1.8e-30	107
Sspon.07G0024400-1B	evm.model.scga7_unitig_107753.1	94.828	58	3	0	1	58	1	58	3.15e-28	102
Sspon.07G0024400-1B	evm.model.scga7_uti_cns_0068319.1	70.833	72	16	1	1	67	1	72	2.66e-25	94.4
Sspon.07G0024400-1B	evm.model.scga7_uti_cns_0039258.1	70.833	72	16	1	1	67	1	72	2.66e-25	94.4
Sspon.07G0024400-1B	evm.model.scga7_uti_cns_0077156.1	66.25	80	10	2	1	74	1	69	7.68e-22	85.1
Sspon.07G0026210-1B	evm.model.scga7_unitig_73923.1	42.132	197	51	6	1	140	1	191	1.57e-25	100
Sspon.07G0026210-1B	evm.model.scga7_unitig_67032.1	72.917	48	13	0	48	95	52	99	3.19e-16	72
Sspon.07G0026210-1B	evm.model.scga7_uti_cns_0165034.1	72.917	48	13	0	48	95	52	99	3.19e-16	72
Sspon.07G0026210-1B	evm.model.scga7_unitig_188552.1	72.917	48	13	0	48	95	52	99	3.19e-16	72
Sspon.07G0026210-1B	evm.model.scga7_unitig_63869.1	72.917	48	13	0	48	95	52	99	3.19e-16	72
Sspon.07G0026610-1B	evm.model.scga7_uti_cns_0218617.1	83.333	30	3	1	1	30	1	28	2.49e-09	49.7
Sspon.07G0017820-2B	evm.model.scga7_unitig_215853.1	84.615	26	4	0	258	283	3	28	1.12e-07	50.8
Sspon.07G0029680-1B	evm.model.scga7_uti_cns_0196825.1	82.143	28	5	0	90	117	60	87	8.55e-09	52.8
Sspon.07G0029680-1B	evm.model.scga7_uti_cns_0180730.1	78.571	28	6	0	90	117	29	56	4.91e-08	50.1
Sspon.07G0032530-1C	evm.model.scga7_uti_cns_0296779.1	81.633	49	0	1	1	49	1	40	1.19e-19	77.8
Sspon.07G0032530-1C	evm.model.scga7_uti_cns_0269516.1	52	75	8	2	1	47	34	108	3.63e-15	67
Sspon.07G0034570-1C	evm.model.scga7_uti_cns_0102736.1	77.143	35	8	0	4	38	118	152	1.37e-08	53.9
Sspon.07G0035590-1D	evm.model.scga7_unitig_177386.1	78.235	170	37	0	100	269	1	170	8.31e-88	263
Sspon.07G0035590-1D	evm.model.scga7_uti_cns_0290815.1	39.781	274	119	10	106	350	36	292	3.94e-37	139
Sspon.07G0035590-1D	evm.model.scga7_uti_cns_0184078.3	79.71	69	13	1	283	350	1	69	2.53e-27	106
Sspon.07G0035590-1D	evm.model.scga7_uti_cns_0188266.1	36.929	241	130	7	117	350	2	227	1.11e-23	101
Sspon.07G0035590-1D	evm.model.scga7_uti_cns_0206687.1	67.164	67	21	1	285	350	14	80	8.71e-22	91.3
Sspon.07G0035590-1D	evm.model.scga7_uti_cns_0116058.7	62.195	82	29	2	271	350	40	121	1.88e-21	92.8
Sspon.07G0035590-1D	evm.model.scga7_uti_cns_0112003.2	77.966	59	12	1	293	350	2	60	2.3e-20	87.8
Sspon.07G0035590-1D	evm.model.scga7_uti_cns_0147846.7	67.164	67	21	1	285	350	2	68	2.7e-20	87
Sspon.07G0035590-1D	evm.model.scga7_uti_cns_0110490.1	65.672	67	22	1	285	350	45	111	6.82e-20	86.3
Sspon.07G0035590-1D	evm.model.scga7_uti_cns_0278902.1	35.537	242	135	7	115	350	3	229	1.06e-19	90.1
Sspon.07G0035590-1D	evm.model.scga7_uti_cns_0064863.1	44.853	136	64	4	219	350	13	141	1.77e-19	86.7
Sspon.07G0035590-1D	evm.model.scga7_uti_cns_0133486.1	75.439	57	13	1	295	350	4	60	1.09e-18	83.2
Sspon.07G0035590-1D	evm.model.scga7_unitig_309153.1	75.439	57	13	1	295	350	4	60	1.11e-18	83.2
Sspon.07G0035590-1D	evm.model.scga7_uti_cns_0092424.1	49.074	108	32	3	262	350	5	108	1.51e-18	84.3
Sspon.07G0035590-1D	evm.model.scga7_uti_cns_0239643.3	39.61	154	78	4	99	246	88	232	2.94e-18	85.5
Sspon.07G0035590-1D	evm.model.scga7_uti_cns_0162023.1	40.789	152	72	4	215	350	22	171	3.44e-18	84.7
Sspon.07G0035590-1D	evm.model.scga7_uti_cns_0194513.3	43.262	141	61	4	219	350	277	407	5.31e-18	87
Sspon.07G0035590-1D	evm.model.scga7_uti_cns_0138312.1	70	70	17	3	284	350	36	104	6.24e-18	82.4
Sspon.07G0035590-1D	evm.model.scga7_uti_cns_0071140.1	33.725	255	152	7	100	350	498	739	6.48e-18	87.4
Sspon.07G0035590-1D	evm.model.scga7_uti_cns_0337575.1	65.625	64	21	1	288	350	8	71	1.03e-17	80.9
Sspon.07G0035590-1D	evm.model.scga7_uti_cns_0069981.1	84.314	51	7	1	301	350	44	94	2.1e-17	80.9
Sspon.07G0035590-1D	evm.model.scga7_uti_cns_0010067.6	48.077	104	39	3	262	350	5	108	2.4e-17	80.9
Sspon.07G0035590-1D	evm.model.scga7_uti_cns_0352790.1	52.041	98	42	3	254	350	8	101	2.56e-17	80.9
Sspon.07G0035590-1D	evm.model.scga7_uti_cns_0262657.1	52.041	98	42	3	254	350	8	101	2.56e-17	80.9
Sspon.07G0035590-1D	evm.model.scga7_unitig_381373.1	68.333	60	18	1	292	350	50	109	4.85e-17	80.1
Sspon.07G0035590-1D	evm.model.scga7_unitig_157567.1	43.478	138	65	4	219	350	13	143	4.89e-17	80.5
Sspon.07G0035590-1D	evm.model.scga7_uti_cns_0291428.1	71.93	57	15	1	295	350	9	65	1.68e-16	77.4
Sspon.07G0035590-1D	evm.model.scga7_uti_cns_0386814.1	72.727	55	14	1	297	350	130	184	2.19e-16	79
Sspon.07G0035590-1D	evm.model.scga7_uti_cns_0334932.1	64.179	67	21	2	287	350	3	69	2.26e-16	75.9
Sspon.07G0035590-1D	evm.model.scga7_uti_cns_0096276.2	70.175	57	16	1	295	350	4	60	2.55e-16	75.1
Sspon.07G0035590-1D	evm.model.scga7_uti_cns_0238321.1	62.5	64	23	1	288	350	84	147	2.68e-16	77.8
Sspon.07G0035590-1D	evm.model.scga7_uti_cns_0161344.2	68.421	57	17	1	295	350	4	60	3.56e-16	74.7
Sspon.07G0035590-1D	evm.model.scga7_unitig_176424.1	68.421	57	17	1	295	350	4	60	3.56e-16	74.7
Sspon.07G0035590-1D	evm.model.scga7_uti_cns_0240293.4	68.333	60	18	1	292	350	50	109	3.65e-16	77.4
Sspon.07G0035590-1D	evm.model.scga7_unitig_358960.1	70	60	17	1	292	350	180	239	3.97e-16	80.1
Sspon.07G0035590-1D	evm.model.scga7_uti_cns_0229218.1	64.516	62	21	1	289	349	10	71	7.69e-16	74.7
Sspon.07G0035590-1D	evm.model.scga7_uti_cns_0058587.1	43.609	133	61	4	222	350	1	123	7.83e-16	78.2
Sspon.07G0035590-1D	evm.model.scga7_unitig_244124.1	44.03	134	64	4	222	350	1	128	8.54e-16	77
Sspon.07G0035590-1D	evm.model.scga7_uti_cns_0238385.2	69.231	52	16	0	299	350	23	74	1.03e-15	73.6
Sspon.07G0035590-1D	evm.model.scga7_uti_cns_0195923.2	80.851	47	9	0	304	350	16	62	1.25e-15	73.9
Sspon.07G0035590-1D	evm.model.scga7_uti_cns_0045864.1	62.5	64	23	1	288	350	72	135	2.04e-15	76.3
Sspon.07G0035590-1D	evm.model.scga7_uti_cns_0299810.1	62.5	64	23	1	288	350	100	163	2.08e-15	77
Sspon.07G0035590-1D	evm.model.scga7_unitig_381654.1	62.5	64	23	1	288	350	100	163	2.08e-15	77
Sspon.07G0035590-1D	evm.model.scga7_uti_cns_0205204.1	62.5	64	23	1	288	350	72	135	2.22e-15	76.3
Sspon.07G0035590-1D	evm.model.scga7_uti_cns_0028563.2	62.5	64	23	1	288	350	72	135	2.36e-15	76.3
Sspon.07G0035590-1D	evm.model.scga7_uti_cns_0290405.1	40.833	120	68	2	232	350	2	119	3.68e-15	75.1
Sspon.07G0035590-1D	evm.model.scga7_unitig_194057.2	65	60	20	1	292	350	6	65	4.66e-15	73.6
Sspon.07G0035590-1D	evm.model.scga7_unitig_363893.1	40.65	123	70	2	230	351	50	170	6.4e-15	73.9
Sspon.07G0035590-1D	evm.model.scga7_uti_cns_0227233.3	73.077	52	13	1	300	350	11	62	1.31e-14	72
Sspon.07G0035590-1D	evm.model.scga7_unitig_60394.1	60	70	26	1	282	349	149	218	1.33e-14	75.5
Sspon.07G0035590-1D	evm.model.scga7_uti_cns_0342865.1	60.938	64	24	1	288	350	122	185	5.08e-14	73.6
Sspon.07G0035590-1D	evm.model.scga7_uti_cns_0293954.1	51.19	84	38	2	268	350	12	93	5.86e-14	71.2
Sspon.07G0035590-1D	evm.model.scga7_uti_cns_0303795.6	28.671	286	142	12	108	350	162	428	7.54e-14	74.7
Sspon.07G0035590-1D	evm.model.scga7_uti_cns_0343093.1	40.164	122	70	2	230	350	82	201	8.07e-14	73.2
Sspon.07G0035590-1D	evm.model.scga7_uti_cns_0057331.2	41.803	122	50	3	245	350	11	127	1.09e-13	70.9
Sspon.07G0035590-1D	evm.model.scga7_uti_cns_0031031.1	52.326	86	34	2	272	350	16	101	1.14e-13	70.5
Sspon.07G0035590-1D	evm.model.scga7_unitig_160521.1	67.273	55	17	1	297	350	108	162	1.15e-13	72
Sspon.07G0035590-1D	evm.model.scga7_uti_cns_0155291.1	67.273	55	17	1	297	350	108	162	1.15e-13	72
Sspon.07G0035590-1D	evm.model.scga7_uti_cns_0347554.2	66.667	60	19	1	292	350	66	125	1.21e-13	71.2
Sspon.07G0035590-1D	evm.model.scga7_uti_cns_0083868.1	67.273	55	17	1	297	350	68	122	1.32e-13	70.9
Sspon.07G0035590-1D	evm.model.scga7_uti_cns_0127730.1	70.909	55	14	2	297	350	62	115	1.56e-13	70.5
Sspon.07G0035590-1D	evm.model.scga7_uti_cns_0155706.2	57.812	64	26	1	288	350	107	170	2.12e-13	71.2
Sspon.07G0035590-1D	evm.model.scga7_uti_cns_0027789.1	43.077	130	38	3	222	350	1	95	2.14e-13	69.7
Sspon.07G0035590-1D	evm.model.scga7_uti_cns_0017021.1	57.812	64	26	1	288	350	107	170	2.22e-13	71.2
Sspon.07G0035590-1D	evm.model.scga7_uti_cns_0165059.4	59.375	64	25	1	288	350	22	85	2.34e-13	69.3
Sspon.07G0035590-1D	evm.model.scga7_uti_cns_0333396.1	40.164	122	70	2	230	350	457	576	2.45e-13	73.6
Sspon.07G0035590-1D	evm.model.scga7_uti_cns_0252309.2	67.273	55	17	1	297	350	41	95	3.99e-13	68.9
Sspon.07G0035590-1D	evm.model.scga7_uti_cns_0229234.2	50.617	81	37	2	271	350	27	105	4.23e-13	68.2
Sspon.07G0035590-1D	evm.model.scga7_unitig_205077.1	47.826	92	43	3	260	350	18	105	4.75e-13	68.9
Sspon.07G0035590-1D	evm.model.scga7_uti_cns_0076232.3	66.667	57	18	1	295	350	57	113	5.01e-13	68.9
Sspon.07G0035590-1D	evm.model.scga7_uti_cns_0097985.1	80	45	8	1	307	350	2	46	5.71e-13	67
Sspon.07G0035590-1D	evm.model.scga7_uti_cns_0287928.2	61.111	54	20	1	297	349	15	68	5.82e-13	65.9
Sspon.07G0035590-1D	evm.model.scga7_uti_cns_0119001.2	64.912	57	19	1	295	350	72	128	6.05e-13	68.9
Sspon.07G0035590-1D	evm.model.scga7_uti_cns_0056196.3	63.333	60	20	2	292	350	35	93	6.24e-13	68.2
Sspon.07G0035590-1D	evm.model.scga7_unitig_371919.2	66.667	57	14	2	295	350	88	140	6.53e-13	69.3
Sspon.07G0035590-1D	evm.model.scga7_uti_cns_0116266.3	66.667	57	14	2	295	350	88	140	6.53e-13	69.3
Sspon.07G0035590-1D	evm.model.scga7_unitig_365008.1	61.111	54	20	1	297	349	15	68	8.23e-13	65.5
Sspon.07G0035590-1D	evm.model.scga7_uti_cns_0147162.2	61.111	54	20	1	297	349	15	68	8.23e-13	65.5
Sspon.07G0035590-1D	evm.model.scga7_uti_cns_0157304.1	60	60	23	1	292	350	46	105	8.3e-13	68.2
Sspon.07G0035590-1D	evm.model.scga7_uti_cns_0157871.2	80	45	8	1	307	350	2	46	9.46e-13	66.6
Sspon.07G0035590-1D	evm.model.scga7_uti_cns_0131551.2	65.217	46	16	0	305	350	1	46	9.79e-13	66.2
Sspon.07G0035590-1D	evm.model.scga7_uti_cns_0357861.2	50	90	40	3	262	350	20	105	1e-12	68.2
Sspon.07G0035590-1D	evm.model.scga7_uti_cns_0192392.1	48.889	90	41	3	262	350	20	105	1.26e-12	68.2
Sspon.07G0035590-1D	evm.model.scga7_uti_cns_0266030.1	66.667	57	18	1	295	350	119	175	1.27e-12	69.3
Sspon.07G0035590-1D	evm.model.scga7_uti_cns_0163757.1	61.404	57	21	1	295	350	37	93	1.31e-12	67.4
Sspon.07G0035590-1D	evm.model.scga7_uti_cns_0271406.1	59.259	54	21	1	297	349	15	68	1.77e-12	64.7
Sspon.07G0035590-1D	evm.model.scga7_uti_cns_0029294.2	62.963	54	19	1	295	347	23	76	2.59e-12	63.9
Sspon.07G0035590-1D	evm.model.scga7_unitig_252689.1	61.194	67	24	1	285	349	155	221	4.42e-12	68.9
Sspon.07G0035590-1D	evm.model.scga7_uti_cns_0314321.1	50	86	36	2	272	350	128	213	4.73e-12	67
Sspon.07G0035590-1D	evm.model.scga7_uti_cns_0194523.1	63.636	55	19	1	297	350	41	95	8.21e-12	65.1
Sspon.07G0035590-1D	evm.model.scga7_unitig_261267.1	60	50	20	0	301	350	177	226	9.19e-12	67.4
Sspon.07G0035590-1D	evm.model.scga7_uti_cns_0204878.3	77.778	45	9	1	307	350	2	46	9.43e-12	63.5
Sspon.07G0035590-1D	evm.model.scga7_uti_cns_0161400.3	77.273	44	9	1	308	350	29	72	9.69e-12	64.3
Sspon.07G0035590-1D	evm.model.scga7_uti_cns_0269323.1	63.158	57	20	1	295	350	49	105	9.86e-12	64.3
Sspon.07G0035590-1D	evm.model.scga7_uti_cns_0230598.3	64.912	57	19	1	295	350	191	247	1.04e-11	67.4
Sspon.07G0035590-1D	evm.model.scga7_uti_cns_0017811.1	47.826	92	44	2	259	349	8	96	1.23e-11	63.5
Sspon.07G0035590-1D	evm.model.scga7_uti_cns_0041950.4	54.098	61	27	1	291	350	24	84	1.44e-11	63.9
Sspon.07G0035590-1D	evm.model.scga7_uti_cns_0242979.1	58.182	55	22	1	297	350	15	69	1.63e-11	62.8
Sspon.07G0035590-1D	evm.model.scga7_uti_cns_0113030.1	47.778	90	42	3	262	350	20	105	2.01e-11	64.3
Sspon.07G0035590-1D	evm.model.scga7_uti_cns_0095561.3	60.784	51	19	1	301	350	41	91	2.72e-11	63.9
Sspon.07G0035590-1D	evm.model.scga7_uti_cns_0078031.1	48.837	86	37	2	272	350	28	113	6.59e-11	63.2
Sspon.07G0035590-1D	evm.model.scga7_uti_cns_0202212.2	53.125	64	29	1	288	350	27	90	6.68e-11	62.4
Sspon.07G0035590-1D	evm.model.scga7_uti_cns_0240858.3	43.011	93	39	3	264	350	7	91	8.74e-11	62.4
Sspon.07G0035590-1D	evm.model.scga7_uti_cns_0013979.2	60.784	51	19	1	301	350	363	413	1.47e-10	64.7
Sspon.07G0035590-1D	evm.model.scga7_uti_cns_0173533.2	54.545	55	24	1	297	350	37	91	1.58e-10	61.6
Sspon.07G0035590-1D	evm.model.scga7_unitig_326820.1	56.863	51	21	1	301	350	85	135	1.71e-10	62.4
Sspon.07G0035590-1D	evm.model.scga7_uti_cns_0068413.1	72.34	47	12	1	305	350	101	147	2.51e-10	60.8
Sspon.07G0035590-1D	evm.model.scga7_uti_cns_0237959.1	41.935	93	51	2	259	350	15	105	3.38e-10	60.1
Sspon.07G0035590-1D	evm.model.scga7_unitig_226454.1	59.649	57	22	1	295	350	125	181	3.45e-10	62
Sspon.07G0035590-1D	evm.model.scga7_uti_cns_0165156.1	54.098	61	27	1	291	350	1	61	4.46e-10	59.3
Sspon.07G0035590-1D	evm.model.scga7_uti_cns_0162206.2	54.545	55	24	1	297	350	37	91	4.94e-10	60.1
Sspon.07G0035590-1D	evm.model.scga7_uti_cns_0044648.1	52.727	55	25	1	297	350	37	91	5.35e-10	58.2
Sspon.07G0035590-1D	evm.model.scga7_uti_cns_0152948.1	58.929	56	22	1	296	350	1	56	5.82e-10	58.9
Sspon.07G0035590-1D	evm.model.scga7_uti_cns_0353117.1	59.615	52	20	1	299	349	48	99	5.99e-10	60.1
Sspon.07G0035590-1D	evm.model.scga7_uti_cns_0350296.1	47.674	86	38	2	272	350	28	113	6.05e-10	60.1
Sspon.07G0035590-1D	evm.model.scga7_uti_cns_0321837.2	56.863	51	21	1	301	350	85	135	6.51e-10	60.8
Sspon.07G0035590-1D	evm.model.scga7_uti_cns_0029949.2	59.574	47	18	1	305	350	1	47	7.41e-10	58.2
Sspon.07G0035590-1D	evm.model.scga7_unitig_312719.1	51.948	77	35	2	276	350	583	659	7.96e-10	62.8
Sspon.07G0035590-1D	evm.model.scga7_uti_cns_0155082.1	56.863	51	21	1	301	350	121	171	9.53e-10	59.7
Sspon.07G0035590-1D	evm.model.scga7_uti_cns_0052413.2	51.948	77	35	2	276	350	225	301	1.36e-09	62
Sspon.07G0035590-1D	evm.model.scga7_uti_cns_0104485.2	56.863	51	21	1	301	350	68	118	1.52e-09	59.3
Sspon.07G0035590-1D	evm.model.scga7_unitig_188539.1	53.731	67	18	2	297	350	15	81	2.03e-09	57.8
Sspon.07G0035590-1D	evm.model.scga7_uti_cns_0130405.5	58.824	51	20	1	301	350	20	70	2.05e-09	57.8
Sspon.07G0035590-1D	evm.model.scga7_uti_cns_0130265.4	56.863	51	21	1	301	350	404	454	2.26e-09	61.2
Sspon.07G0035590-1D	evm.model.scga7_uti_cns_0015837.2	57.447	47	19	1	305	350	1	47	2.37e-09	57
Sspon.07G0035590-1D	evm.model.scga7_uti_cns_0354730.1	59.574	47	18	1	305	350	1	47	2.5e-09	56.6
Sspon.07G0035590-1D	evm.model.scga7_unitig_298198.1	36.508	126	63	5	215	325	22	145	3.07e-09	60.1
Sspon.07G0035590-1D	evm.model.scga7_uti_cns_0228555.2	60	50	20	0	301	350	297	346	3.13e-09	60.5
Sspon.07G0035590-1D	evm.model.scga7_uti_cns_0075992.5	57.447	47	19	1	305	350	1	47	3.73e-09	56.6
Sspon.07G0035590-1D	evm.model.scga7_uti_cns_0197151.1	53.731	67	18	2	297	350	32	98	4.6e-09	57.4
Sspon.07G0035590-1D	evm.model.scga7_uti_cns_0049993.17	58.824	51	20	1	301	350	247	297	5.87e-09	58.9
Sspon.07G0035590-1D	evm.model.scga7_uti_cns_0256190.2	56.863	51	21	1	301	350	145	195	6.29e-09	58.5
Sspon.07G0035590-1D	evm.model.scga7_unitig_60544.2	68.889	45	13	1	307	350	1	45	7.41e-09	55.5
Sspon.07G0035590-1D	evm.model.scga7_uti_cns_0327630.1	59.574	47	18	1	305	350	1	47	7.48e-09	55.8
Sspon.07G0035590-1D	evm.model.scga7_uti_cns_0009974.4	60	50	20	0	301	350	530	579	8.37e-09	59.7
Sspon.07G0035590-1D	evm.model.scga7_uti_cns_0155815.2	56.364	55	23	1	297	350	127	181	8.73e-09	58.2
Sspon.07G0035590-1D	evm.model.scga7_uti_cns_0038047.4	50.877	57	24	1	297	349	60	116	9.79e-09	56.6
Sspon.07G0035590-1D	evm.model.scga7_uti_cns_0162025.2	58.824	51	20	1	301	350	241	291	9.97e-09	58.5
Sspon.07G0035590-1D	evm.model.scga7_unitig_58579.1	56.863	51	21	1	301	350	242	292	1.02e-08	58.5
Sspon.07G0035590-1D	evm.model.scga7_uti_cns_0287363.3	56.863	51	21	1	301	350	20	70	1.09e-08	55.5
Sspon.07G0035590-1D	evm.model.scga7_unitig_359630.1	42.857	105	56	4	249	350	131	234	1.23e-08	58.2
Sspon.07G0035590-1D	evm.model.scga7_uti_cns_0004217.1	50.877	57	24	1	297	349	147	203	1.27e-08	57.4
Sspon.07G0035590-1D	evm.model.scga7_uti_cns_0037989.1	62	50	19	0	301	350	940	989	1.81e-08	58.5
Sspon.07G0035590-1D	evm.model.scga7_uti_cns_0036185.3	59.615	52	18	2	301	350	20	70	1.9e-08	57.8
Sspon.07G0035590-1D	evm.model.scga7_uti_cns_0434624.1	47.761	67	33	2	286	350	54	120	2.02e-08	55.8
Sspon.07G0035590-1D	evm.model.scga7_unitig_399310.1	50.877	57	24	1	297	349	187	243	2.04e-08	57.4
Sspon.07G0035590-1D	evm.model.scga7_uti_cns_0113419.2	56.863	51	21	1	301	350	3	53	2.28e-08	54.3
Sspon.07G0035590-1D	evm.model.scga7_uti_cns_0262777.1	50.877	57	24	1	297	349	159	215	2.34e-08	57
Sspon.07G0035590-1D	evm.model.scga7_uti_cns_0438145.1	58.824	51	20	1	301	350	665	715	2.38e-08	58.2
Sspon.07G0035590-1D	evm.model.scga7_uti_cns_0098615.1	50.877	57	24	1	297	349	222	278	2.44e-08	57.4
Sspon.07G0035590-1D	evm.model.scga7_uti_cns_0267202.2	50.877	57	24	1	297	349	222	278	3.24e-08	57
Sspon.07G0035590-1D	evm.model.scga7_uti_cns_0038100.8	62.222	45	16	1	307	350	37	81	3.24e-08	54.7
Sspon.07G0035590-1D	evm.model.scga7_unitig_360129.1	53.125	64	29	1	288	350	166	229	3.75e-08	56.6
Sspon.07G0035590-1D	evm.model.scga7_uti_cns_0326536.1	56	50	19	1	301	350	96	142	4.12e-08	55.5
Sspon.07G0035590-1D	evm.model.scga7_uti_cns_0266963.1	54.545	55	24	1	297	350	175	229	5.16e-08	56.2
Sspon.07G0035590-1D	evm.model.scga7_uti_cns_0038490.1	41.905	105	57	4	249	350	425	528	5.33e-08	57
Sspon.07G0035590-1D	evm.model.scga7_uti_cns_0157161.1	50.877	57	24	1	297	349	187	243	5.37e-08	56.2
Sspon.07G0035590-1D	evm.model.scga7_unitig_249147.1	50.877	57	24	1	297	349	187	243	5.37e-08	56.2
Sspon.07G0035590-1D	evm.model.scga7_uti_cns_0437322.1	57.447	47	19	1	305	350	1	47	7.8e-08	52.8
Sspon.07G0035590-1D	evm.model.scga7_uti_cns_0267057.2	76.923	39	8	1	313	350	3	41	8.4e-08	52.4
Sspon.07G0035590-1D	evm.model.scga7_uti_cns_0201316.1	52.308	65	28	3	288	350	35	98	1.17e-07	53.1
Sspon.07G0035590-1D	evm.model.scga7_uti_cns_0317903.1	58.824	51	20	1	301	350	109	159	1.37e-07	54.3
Sspon.07G0035590-1D	evm.model.scga7_uti_cns_0100085.1	50	52	25	1	300	350	263	314	1.51e-07	55.1
Sspon.07G0035590-1D	evm.model.scga7_unitig_386943.1	47.273	55	28	1	297	350	35	89	1.55e-07	52.8
Sspon.07G0035590-1D	evm.model.scga7_uti_cns_0328333.2	45.763	59	27	1	296	349	68	126	1.6e-07	53.5
Sspon.07G0035590-1D	evm.model.scga7_uti_cns_0123032.5	43.011	93	44	4	260	350	51	136	1.61e-07	53.1
Sspon.07G0035590-1D	evm.model.scga7_unitig_264912.1	51.923	52	24	1	300	350	2	53	1.91e-07	51.6
Sspon.07G0035590-1D	evm.model.scga7_uti_cns_0048974.4	51.923	52	24	1	300	350	112	163	1.91e-07	53.9
Sspon.07G0035590-1D	evm.model.scga7_uti_cns_0112424.1	51.923	52	24	1	300	350	112	163	1.91e-07	53.9
Sspon.07G0035590-1D	evm.model.scga7_uti_cns_0006633.3	54.902	51	22	1	301	350	20	70	2e-07	52
Sspon.07G0035590-1D	evm.model.scga7_uti_cns_0150262.1	47.619	63	30	2	289	350	154	214	2.9e-07	53.9
Sspon.07G0035590-1D	evm.model.scga7_uti_cns_0205790.3	47.619	63	30	2	289	350	154	214	2.9e-07	53.9
Sspon.07G0035590-1D	evm.model.scga7_uti_cns_0015420.1	43.077	65	32	1	290	349	818	882	2.91e-07	55.1
Sspon.07G0035590-1D	evm.model.scga7_uti_cns_0339305.1	56.863	51	21	1	301	350	710	760	2.97e-07	54.7
Sspon.07G0035590-1D	evm.model.scga7_uti_cns_0035963.3	44.615	65	29	3	290	349	25	87	3.23e-07	51.6
Sspon.07G0035590-1D	evm.model.scga7_unitig_355172.1	45.763	59	27	1	296	349	162	220	3.35e-07	53.5
Sspon.07G0035590-1D	evm.model.scga7_uti_cns_0223174.2	38.889	72	39	1	283	349	44	115	3.41e-07	52.4
Sspon.07G0035590-1D	evm.model.scga7_uti_cns_0052319.1	53.846	52	18	2	301	350	29	76	3.43e-07	51.2
Sspon.07G0035590-1D	evm.model.scga7_uti_cns_0165770.1	34.043	94	59	2	232	325	2	92	3.97e-07	50.1
Sspon.07G0035590-1D	evm.model.scga7_uti_cns_0352244.1	43.75	64	35	1	288	350	11	74	4.54e-07	51.2
Sspon.07G0035590-1D	evm.model.scga7_uti_cns_0018065.1	43.939	66	30	1	291	349	252	317	4.75e-07	53.5
Sspon.07G0035590-1D	evm.model.scga7_uti_cns_0149613.3	45.312	64	28	3	291	349	26	87	5.47e-07	52
Sspon.07G0035590-1D	evm.model.scga7_uti_cns_0181772.1	51.923	52	24	1	300	350	530	581	5.65e-07	53.9
Sspon.07G0035590-1D	evm.model.scga7_uti_cns_0134003.3	61.702	47	17	1	305	350	1	47	6.13e-07	50.1
Sspon.07G0035590-1D	evm.model.scga7_uti_cns_0023854.7	35.065	77	46	2	277	349	2	78	6.18e-07	50.8
Sspon.07G0035590-1D	evm.model.scga7_unitig_375121.1	59.701	67	25	1	285	349	48	114	6.34e-07	51.6
Sspon.07G0035590-1D	evm.model.scga7_uti_cns_0075857.4	52.941	51	23	1	301	350	116	166	6.66e-07	52.4
Sspon.07G0035590-1D	evm.model.scga7_uti_cns_0080348.2	49.091	55	24	1	299	349	25	79	9.71e-07	50.1
Sspon.07G0035590-1D	evm.model.scga7_uti_cns_0356662.2	44.828	58	27	1	297	349	68	125	9.96e-07	51.2
Sspon.07G0036170-1D	evm.model.scga7_uti_cns_0043926.1	96.154	52	2	0	40	91	310	361	1.65e-28	107
Sspon.07G0036960-1D	evm.model.scga7_unitig_202641.1	83.333	36	6	0	116	151	1	36	6.36e-15	70.1
Sspon.07G0036960-1D	evm.model.scga7_unitig_181823.1	90.625	32	3	0	116	147	1	32	1.31e-14	69.3
Sspon.07G0036960-1D	evm.model.scga7_uti_cns_0118494.1	90.909	33	3	0	115	147	6	38	3.99e-14	70.1
Sspon.07G0028510-2D	evm.model.scga7_uti_cns_0239775.1	98.113	53	1	0	1	53	1	53	4.84e-28	98.2
Sspon.07G0028510-2D	evm.model.scga7_uti_cns_0327875.1	96.226	53	2	0	1	53	1	53	1.38e-27	98.2
Sspon.07G0028510-2D	evm.model.scga7_unitig_291860.1	55.357	56	15	2	1	46	1	56	1.34e-08	49.3
Sspon.07G0028510-2D	evm.model.scga7_uti_cns_0180151.1	76.712	73	10	1	1	66	1	73	1.6e-07	47.4
Sspon.08G0002730-1A	evm.model.scga7_uti_cns_0003125.1	71.218	271	37	4	14	243	261	531	1.35e-119	357
Sspon.08G0003840-1A	evm.model.scga7_uti_cns_0242384.1	53.333	60	28	0	101	160	36	95	3.89e-13	65.5
Sspon.08G0003840-1A	evm.model.scga7_uti_cns_0191710.2	47.778	90	37	3	6	90	11	95	3.59e-08	54.3
Sspon.08G0003840-1A	evm.model.scga7_uti_cns_0275799.1	47.727	88	38	3	6	90	11	93	7.04e-08	53.1
Sspon.08G0003860-1A	evm.model.scga7_uti_cns_0306897.1	91.892	74	6	0	12	85	53	126	1.38e-41	135
Sspon.08G0003860-1A	evm.model.scga7_unitig_56841.3	56.25	80	28	3	1	77	1	76	5.16e-11	57.4
Sspon.08G0003860-1A	evm.model.scga7_uti_cns_0023058.3	56.25	80	28	3	1	77	1	76	5.16e-11	57.4
Sspon.08G0007480-1A	evm.model.scga7_unitig_218881.1	93.103	29	2	0	41	69	8	36	2.99e-10	55.8
Sspon.08G0020510-1B	evm.model.scga7_uti_cns_0023738.4	95.161	62	3	0	4	65	107	168	3.51e-36	120
Sspon.08G0020510-1B	evm.model.scga7_uti_cns_0110723.3	96.552	58	2	0	8	65	52	109	5.01e-35	116
Sspon.08G0020510-1B	evm.model.scga7_uti_cns_0115673.2	90.625	64	6	0	2	65	197	260	2.57e-34	119
Sspon.08G0020510-1B	evm.model.scga7_uti_cns_0130878.1	90.323	62	6	0	4	65	107	168	4.14e-34	115
Sspon.08G0020510-1B	evm.model.scga7_uti_cns_0089108.2	88.71	62	7	0	4	65	107	168	3.58e-33	113
Sspon.08G0020510-1B	evm.model.scga7_uti_cns_0094883.2	84	50	8	0	2	51	197	246	2.5e-23	92.8
Sspon.08G0020510-1B	evm.model.scga7_uti_cns_0129065.1	84	50	8	0	2	51	197	246	2.5e-23	92.8
Sspon.08G0020510-1B	evm.model.scga7_uti_cns_0140418.1	93.182	44	3	0	22	65	76	119	2.53e-23	87
Sspon.08G0020510-1B	evm.model.scga7_uti_cns_0019411.2	73.81	42	9	1	22	63	56	95	4.62e-14	66.2
Sspon.08G0020510-1B	evm.model.scga7_uti_cns_0082127.1	69.048	42	11	1	22	63	98	137	3.71e-12	60.8
Sspon.08G0021660-1B	evm.model.scga7_uti_cns_0286824.1	100	29	0	0	34	62	1	29	2.26e-14	65.9
Sspon.08G0021660-1B	evm.model.scga7_uti_cns_0129224.1	100	29	0	0	34	62	1	29	2.26e-14	65.9
Sspon.08G0014220-2B	evm.model.scga7_uti_cns_0215874.2	95.312	64	3	0	15	78	1	64	6.73e-41	132
Sspon.08G0014220-2B	evm.model.scga7_uti_cns_0245063.3	63.934	61	22	0	15	75	1	61	3.87e-18	75.5
Sspon.08G0014220-2B	evm.model.scga7_uti_cns_0163956.1	63.934	61	22	0	15	75	1	61	5.27e-18	75.9
Sspon.08G0014220-2B	evm.model.scga7_uti_cns_0040122.3	74	50	13	0	15	64	1	50	6.65e-18	75.1
Sspon.08G0014220-2B	evm.model.scga7_uti_cns_0137767.1	70.588	51	15	0	15	65	1	51	6.78e-17	72.4
Sspon.08G0014220-2B	evm.model.scga7_uti_cns_0017824.1	71.875	32	9	0	34	65	1	32	2.16e-08	50.1
Sspon.08G0025280-1C	evm.model.scga7_uti_cns_0167238.1	66.495	194	57	2	101	286	20	213	7.89e-81	247
Sspon.08G0025280-1C	evm.model.scga7_unitig_296511.1	81.72	93	17	0	151	243	1	93	2.23e-37	130
Sspon.08G0025280-1C	evm.model.scga7_uti_cns_0046559.1	65.254	118	41	0	119	236	34	151	8.29e-35	125
Sspon.08G0025280-1C	evm.model.scga7_uti_cns_0201318.1	79.365	63	13	0	118	180	17	79	3.93e-26	100
Sspon.08G0025280-1C	evm.model.scga7_uti_cns_0311572.1	72.368	76	20	1	131	206	1	75	4.28e-26	100
Sspon.08G0025280-1C	evm.model.scga7_uti_cns_0037297.2	78	50	11	0	131	180	1	50	1.22e-19	83.2
Sspon.08G0025280-1C	evm.model.scga7_uti_cns_0193043.1	57.143	70	25	1	1	70	1	65	1.06e-15	72.8
Sspon.08G0025280-1C	evm.model.scga7_unitig_296969.1	68.254	63	20	0	166	228	1	63	1.49e-15	72
Sspon.08G0026970-1C	evm.model.scga7_uti_cns_0146450.1	58.929	112	8	1	1	112	1	74	8.65e-33	111
Sspon.08G0026970-1C	evm.model.scga7_uti_cns_0138375.1	91.489	47	4	0	66	112	33	79	9.16e-23	86.3
Sspon.08G0026970-1C	evm.model.scga7_uti_cns_0190044.1	89.362	47	5	0	66	112	33	79	2.95e-22	85.1
Sspon.08G0026970-1C	evm.model.scga7_unitig_212820.1	89.362	47	5	0	66	112	33	79	2.95e-22	85.1
Sspon.08G0027050-1C	evm.model.scga7_uti_cns_0107733.1	88	25	3	0	125	149	1	25	2.07e-07	48.1
Sspon.08G0030340-1D	evm.model.scga7_unitig_77364.1	67.033	91	26	2	2	92	17	103	3.7e-23	90.9

## Sheet: Suppl. Table3.4
Query	Subject	Identity	Align Length	mismatch	gap	qstart	qend	sstart	send	E-value	Bit Score
Sspon.01G0000310-1A	Sspon.01G0000310-1A	100	80	0	0	1	80	1	80	6.49e-51	155
Sspon.01G0004800-1A	Sspon.01G0004800-1A	100	278	0	0	1	278	1	278	0	562
Sspon.01G0004800-1A	Sspon.01G0004800-2C	89.377	273	4	1	1	273	1	248	8.87e-175	487
Sspon.01G0004800-1A	Sspon.04G0024900-1B	98.378	185	3	0	1	185	1	185	3.14e-130	368
Sspon.01G0005640-1A	Sspon.01G0005640-1A	100	160	0	0	1	160	1	160	2.57e-117	329
Sspon.01G0007670-1A	Sspon.01G0007670-1A	100	64	0	0	1	64	1	64	1.77e-39	124
Sspon.01G0008430-1A	Sspon.01G0008430-1A	100	121	0	0	1	121	1	121	1.45e-85	245
Sspon.01G0012910-1A	Sspon.01G0012910-1A	100	186	0	0	1	186	1	186	1.11e-136	380
Sspon.01G0017180-1A	Sspon.01G0017180-1A	100	100	0	0	1	100	1	100	1.02e-67	199
Sspon.01G0018530-1A	Sspon.01G0018530-1A	100	99	0	0	1	99	1	99	9.04e-67	196
Sspon.01G0019470-1A	Sspon.01G0019470-1A	100	109	0	0	1	109	1	109	1.59e-75	219
Sspon.01G0019470-1A	Sspon.01G0019470-2B	95.604	91	3	1	1	91	1	90	4.02e-57	172
Sspon.01G0019470-1A	Sspon.01G0019470-3D	80.233	86	10	2	16	94	45	130	3.81e-39	128
Sspon.01G0019470-1A	Sspon.01G0019470-1P	93.443	61	4	0	31	91	1	61	3.53e-34	113
Sspon.01G0019470-1A	Sspon.01G0019470-1T	77.465	71	9	2	31	94	1	71	1.79e-28	99.4
Sspon.01G0019690-1A	Sspon.01G0019690-1A	100	159	0	0	1	159	1	159	5.62e-110	310
Sspon.01G0027880-1A	Sspon.01G0027880-1A	100	133	0	0	1	133	1	133	2.09e-89	256
Sspon.01G0029860-1A	Sspon.01G0029860-1A	100	108	0	0	1	108	1	108	7.58e-71	207
Sspon.01G0034190-1B	Sspon.01G0034190-1B	100	76	0	0	1	76	1	76	5.59e-50	152
Sspon.01G0035770-1B	Sspon.01G0035770-1B	100	105	0	0	1	105	1	105	2.29e-75	218
Sspon.01G0036690-1B	Sspon.01G0036690-1B	100	98	0	0	1	98	1	98	4.64e-67	197
Sspon.01G0037220-1B	Sspon.01G0037220-1B	100	112	0	0	1	112	1	112	4.07e-81	233
Sspon.01G0037410-1B	Sspon.01G0037410-1B	100	139	0	0	1	139	1	139	2.65e-96	274
Sspon.01G0037800-1B	Sspon.01G0037800-1B	100	140	0	0	1	140	1	140	5.33e-101	286
Sspon.01G0039260-1B	Sspon.01G0039260-1B	100	118	0	0	1	118	1	118	3.03e-82	237
Sspon.01G0039870-1B	Sspon.01G0039870-1B	100	168	0	0	1	168	1	168	3.47e-110	311
Sspon.01G0042360-1B	Sspon.01G0042360-1B	100	192	0	0	1	192	1	192	5.01e-135	376
Sspon.01G0042360-1B	Sspon.04G0035660-1D	88.571	35	4	0	136	170	51	85	3.5e-11	59.7
Sspon.01G0043660-1B	Sspon.01G0043660-1B	100	105	0	0	1	105	1	105	9.2e-72	209
Sspon.01G0044540-1B	Sspon.01G0044540-1B	100	90	0	0	1	90	1	90	2.82e-59	176
Sspon.01G0045290-1B	Sspon.01G0045290-1B	100	57	0	0	1	57	1	57	2.79e-34	111
Sspon.01G0050760-1C	Sspon.01G0050760-1C	100	59	0	0	1	59	1	59	5.78e-37	118
Sspon.01G0050880-1C	Sspon.01G0050880-1C	100	191	0	0	1	191	1	191	2.5e-137	382
Sspon.01G0050880-1C	Sspon.01G0050880-2D	97.987	149	3	0	1	149	56	204	1.07e-99	291
Sspon.01G0051670-1C	Sspon.01G0051670-1C	100	136	0	0	1	136	1	136	8.69e-97	275
Sspon.01G0051670-1C	Sspon.06G0015960-1A	82.609	115	12	2	22	136	29	135	1.06e-58	179
Sspon.01G0051690-1C	Sspon.01G0051690-1C	100	181	0	0	1	181	1	181	1.48e-132	369
Sspon.01G0051690-1C	Sspon.03G0013020-1A	78.723	94	2	1	74	167	338	413	3.98e-40	142
Sspon.01G0053130-1C	Sspon.01G0053130-1C	100	136	0	0	1	136	1	136	1.65e-98	279
Sspon.01G0053130-1C	Sspon.02G0032250-1A	68.182	44	10	1	6	49	408	447	7.02e-11	59.7
Sspon.01G0053500-1C	Sspon.01G0053500-1C	100	118	0	0	1	118	1	118	3.02e-83	239
Sspon.01G0054120-1C	Sspon.01G0054120-1C	100	111	0	0	1	111	1	111	1.99e-70	206
Sspon.01G0054240-1C	Sspon.01G0054240-1C	100	164	0	0	1	164	1	164	1.2e-113	320
Sspon.01G0055220-1C	Sspon.01G0055220-1C	100	152	0	0	1	152	1	152	7.08e-109	307
Sspon.01G0055260-1C	Sspon.01G0055260-1C	100	99	0	0	1	99	1	99	2.98e-71	207
Sspon.01G0045000-2C	Sspon.01G0045000-2C	100	61	0	0	1	61	1	61	5.07e-38	120
Sspon.01G0045000-2C	Sspon.01G0045000-1B	71.951	82	0	1	1	59	1	82	8.99e-32	105
Sspon.01G0057060-1C	Sspon.01G0057060-1C	100	273	0	0	1	273	1	273	0	538
Sspon.01G0057060-1C	Sspon.05G0034010-1C	47.742	155	33	1	161	267	785	939	3e-30	120
Sspon.01G0057060-1C	Sspon.05G0034010-1C	77.778	72	16	0	2	73	549	620	1.88e-25	106
Sspon.01G0057060-1C	Sspon.04G0000190-2B	70.079	127	38	0	2	128	75	201	1.1e-29	118
Sspon.01G0057060-1C	Sspon.07G0024270-1B	61.062	113	36	1	27	131	588	700	1.73e-23	100
Sspon.01G0057060-1C	Sspon.04G0017340-1A	33.333	189	71	3	27	214	1484	1618	1.4e-10	62.8
Sspon.01G0058090-1D	Sspon.01G0058090-1D	100	128	0	0	1	128	1	128	3.14e-89	255
Sspon.01G0058680-1D	Sspon.01G0058680-1D	100	102	0	0	1	102	1	102	2.36e-71	208
Sspon.01G0058680-1D	Sspon.05G0008470-1A	90	40	4	0	60	99	186	225	4.03e-17	73.9
Sspon.01G0059140-1D	Sspon.01G0059140-1D	100	225	0	0	1	225	1	225	1.6e-155	431
Sspon.01G0059360-1D	Sspon.01G0059360-1D	100	155	0	0	1	155	1	155	3.33e-111	313
Sspon.01G0059710-1D	Sspon.01G0059710-1D	100	90	0	0	1	90	1	90	6.37e-61	181
Sspon.01G0060030-1D	Sspon.01G0060030-1D	100	154	0	0	1	154	1	154	8.89e-109	306
Sspon.01G0060440-1D	Sspon.01G0060440-1D	100	124	0	0	1	124	1	124	1.16e-90	258
Sspon.01G0060460-1D	Sspon.01G0060460-1D	100	108	0	0	1	108	1	108	3.18e-75	218
Sspon.01G0060490-1D	Sspon.01G0060490-1D	100	64	0	0	1	64	1	64	1.64e-42	132
Sspon.01G0060630-1D	Sspon.01G0060630-1D	100	109	0	0	1	109	1	109	1.26e-62	186
Sspon.01G0061690-1D	Sspon.01G0061690-1D	100	133	0	0	1	133	1	133	1.72e-87	251
Sspon.01G0062130-1D	Sspon.01G0062130-1D	100	126	0	0	1	126	1	126	7.56e-86	246
Sspon.02G0011510-1A	Sspon.02G0011510-1A	100	156	0	0	1	156	1	156	2.3e-113	318
Sspon.02G0011510-1A	Sspon.06G0026690-1B	91.525	118	10	0	1	118	1	118	1.81e-68	204
Sspon.02G0023370-1A	Sspon.02G0023370-1A	100	151	0	0	1	151	1	151	1.07e-105	299
Sspon.02G0025000-1A	Sspon.02G0025000-1A	100	52	0	0	1	52	1	52	3.76e-32	105
Sspon.02G0025160-1A	Sspon.02G0025160-1A	100	127	0	0	1	127	1	127	1.73e-91	261
Sspon.02G0025160-1A	Sspon.02G0021100-1A	63.636	44	15	1	12	54	331	374	2.08e-09	55.1
Sspon.02G0031510-1A	Sspon.02G0031510-1A	100	143	0	0	1	143	1	143	2.57e-96	274
Sspon.02G0031600-1A	Sspon.02G0031600-1A	100	67	0	0	1	67	1	67	1.55e-45	140
Sspon.02G0033000-1B	Sspon.02G0033000-1B	100	139	0	0	1	139	1	139	3.14e-94	269
Sspon.02G0001900-2B	Sspon.02G0001900-2B	100	62	0	0	1	62	1	62	3.94e-41	129
Sspon.02G0001900-2B	Sspon.02G0002030-3C	86.486	37	5	0	22	58	465	501	3.46e-15	68.6
Sspon.02G0033670-1B	Sspon.02G0033670-1B	100	113	0	0	1	113	1	113	2.08e-80	232
Sspon.02G0033670-1B	Sspon.03G0039060-1C	58.824	68	26	1	1	66	1	68	2.99e-14	68.2
Sspon.02G0033670-1B	Sspon.03G0035410-1B	74.194	31	8	0	35	65	96	126	1.31e-07	48.9
Sspon.02G0033670-1B	Sspon.01G0032790-1A	71.875	32	9	0	35	66	70	101	3.04e-07	48.1
Sspon.02G0038120-1B	Sspon.02G0038120-1B	100	150	0	0	1	150	1	150	1.11e-108	306
Sspon.02G0038830-1B	Sspon.02G0038830-1B	100	204	0	0	1	204	1	204	1.7e-150	416
Sspon.02G0038830-1B	Sspon.02G0038830-2C	66.176	204	13	3	1	204	1	148	1.97e-82	242
Sspon.02G0038830-1B	Sspon.05G0033510-1C	96.154	26	1	0	80	105	36	61	2.94e-11	58.2
Sspon.02G0039760-1B	Sspon.02G0039760-1B	100	161	0	0	1	161	1	161	2.98e-114	321
Sspon.02G0039760-1B	Sspon.06G0031300-1C	87.975	158	19	0	1	158	1	158	1.64e-93	269
Sspon.02G0040850-1B	Sspon.02G0040850-1B	100	133	0	0	1	133	1	133	9.97e-97	275
Sspon.02G0042450-1B	Sspon.02G0042450-1B	100	77	0	0	1	77	1	77	1.4e-49	151
Sspon.02G0042510-1B	Sspon.02G0042510-1B	100	106	0	0	1	106	1	106	5.49e-71	207
Sspon.02G0044930-1B	Sspon.02G0044930-1B	100	208	0	0	1	208	1	208	2.19e-150	416
Sspon.02G0046060-1B	Sspon.02G0046060-1B	100	126	0	0	1	126	1	126	9.69e-92	261
Sspon.02G0046060-1B	Sspon.05G0023140-1B	59.434	106	3	1	19	124	9	74	2.99e-32	110
Sspon.02G0046170-1C	Sspon.02G0046170-1C	100	102	0	0	1	102	1	102	1.8e-71	208
Sspon.02G0046170-1C	Sspon.02G0046150-1C	97.619	42	1	0	1	42	681	722	9.9e-25	97.8
Sspon.02G0047600-1C	Sspon.02G0047600-1C	100	84	0	0	1	84	1	84	2.47e-54	164
Sspon.02G0049260-1C	Sspon.02G0049260-1C	100	127	0	0	1	127	1	127	1.18e-90	259
Sspon.02G0049260-1C	Sspon.06G0012180-3C	52.98	151	19	4	1	101	1	149	5.32e-21	87
Sspon.02G0049370-1C	Sspon.02G0049370-1C	100	223	0	0	1	223	1	223	5.13e-167	459
Sspon.02G0037460-2C	Sspon.02G0037460-2C	100	167	0	0	1	167	1	167	4.39e-120	336
Sspon.02G0050030-1C	Sspon.02G0050030-1C	100	60	0	0	1	60	1	60	7.85e-40	125
Sspon.02G0038830-2C	Sspon.02G0038830-2C	100	148	0	0	1	148	1	148	3.93e-109	307
Sspon.02G0038830-2C	Sspon.02G0038830-1B	66.176	204	13	3	1	148	1	204	1.43e-82	242
Sspon.02G0051090-1C	Sspon.02G0051090-1C	100	240	0	0	1	240	1	240	2.5e-176	484
Sspon.02G0051100-1C	Sspon.02G0051100-1C	100	74	0	0	1	74	1	74	8.14e-47	144
Sspon.02G0051100-1C	Sspon.04G0028520-1B	96	50	2	0	1	50	1	50	5.49e-20	76.6
Sspon.02G0052680-1C	Sspon.02G0052680-1C	100	212	0	0	1	212	1	212	7.8e-142	395
Sspon.02G0052910-1C	Sspon.02G0052910-1C	100	216	0	0	1	216	1	216	6.38e-160	441
Sspon.02G0052910-1C	Sspon.02G0052920-1C	95	60	3	0	1	60	1	60	4.42e-33	114
Sspon.02G0052920-1C	Sspon.02G0052920-1C	100	67	0	0	1	67	1	67	2e-44	137
Sspon.02G0052920-1C	Sspon.02G0052910-1C	95	60	3	0	1	60	1	60	1.37e-33	114
Sspon.02G0053760-1C	Sspon.02G0053760-1C	100	93	0	0	1	93	1	93	5.24e-63	186
Sspon.02G0054560-1C	Sspon.02G0054560-1C	100	164	0	0	1	164	1	164	2.13e-116	327
Sspon.02G0054890-1C	Sspon.02G0054890-1C	100	208	0	0	1	208	1	208	3.66e-150	416
Sspon.02G0058060-1D	Sspon.02G0058060-1D	100	130	0	0	1	130	1	130	6.77e-92	262
Sspon.02G0059020-1D	Sspon.02G0059020-1D	100	370	0	0	1	370	1	370	0	758
Sspon.02G0059020-1D	Sspon.02G0031990-1A	95.161	62	3	0	11	72	47	108	1.82e-21	89.7
Sspon.02G0059020-1D	Sspon.04G0034700-1C	34.921	126	60	3	251	357	1	123	6.01e-11	65.1
Sspon.02G0059020-1D	Sspon.04G0032430-1C	29.15	247	109	7	176	369	135	368	7.48e-08	55.8
Sspon.02G0059160-1D	Sspon.02G0059160-1D	100	171	0	0	1	171	1	171	5.49e-122	342
Sspon.02G0059310-1D	Sspon.02G0059310-1D	100	161	0	0	1	161	1	161	2.12e-113	319
Sspon.02G0059310-1D	Sspon.06G0035240-1D	65.306	49	4	1	1	36	30	78	1.16e-09	57
Sspon.02G0059310-1D	Sspon.07G0035870-1D	85.294	34	5	0	1	34	61	94	2.49e-09	55.8
Sspon.02G0060030-1D	Sspon.02G0060030-1D	100	62	0	0	1	62	1	62	4.11e-39	124
Sspon.02G0060030-1D	Sspon.03G0013620-1A	98.387	62	1	0	1	62	1	62	1.3e-38	122
Sspon.02G0060030-1D	Sspon.06G0023800-1B	70.968	31	8	1	22	52	1	30	3.99e-08	45.4
Sspon.02G0060100-1D	Sspon.02G0060100-1D	100	90	0	0	1	90	1	90	1.61e-58	174
Sspon.03G0000350-1A	Sspon.03G0000350-1A	100	114	0	0	1	114	1	114	5.01e-75	218
Sspon.03G0000350-1A	Sspon.03G0036890-1B	58.537	82	7	2	57	111	155	236	1.04e-17	77
Sspon.03G0000350-1A	Sspon.03G0023560-1A	82.051	39	7	0	1	39	152	190	2.3e-11	59.3
Sspon.03G0000350-1A	Sspon.03G0023560-2B	86.667	30	4	0	57	86	222	251	1.33e-07	49.3
Sspon.03G0000650-1A	Sspon.03G0000650-1A	100	142	0	0	1	142	1	142	4.79e-103	291
Sspon.03G0000650-1A	Sspon.03G0000650-2C	98.837	86	1	0	1	86	1	86	4.34e-59	181
Sspon.03G0002500-1A	Sspon.03G0002500-1A	100	307	0	0	1	307	1	307	0	583
Sspon.03G0002500-1A	Sspon.08G0008850-1A	85.039	127	12	3	171	292	1	125	4.76e-64	202
Sspon.03G0002500-1A	Sspon.02G0053590-1C	75.172	145	19	3	152	292	62	193	5.95e-58	186
Sspon.03G0004880-1A	Sspon.03G0004880-1A	100	85	0	0	1	85	1	85	6.17e-58	173
Sspon.03G0004880-1A	Sspon.03G0034360-1B	58.75	80	27	4	12	85	13	92	1.09e-21	81.6
Sspon.03G0012920-1A	Sspon.03G0012920-1A	100	156	0	0	1	156	1	156	3.84e-110	310
Sspon.03G0012920-1A	Sspon.05G0025980-1B	37.302	126	67	5	37	150	413	538	1.89e-07	50.4
Sspon.03G0015190-1A	Sspon.03G0015190-1A	100	239	0	0	1	239	1	239	1.95e-171	472
Sspon.03G0015640-1A	Sspon.03G0015640-1A	100	75	0	0	1	75	1	75	5.95e-47	144
Sspon.03G0015640-1A	Sspon.04G0029960-1B	85.714	56	8	0	19	74	31	86	1.98e-27	95.5
Sspon.03G0016420-1A	Sspon.03G0016420-1A	100	85	0	0	1	85	1	85	5.04e-59	176
Sspon.03G0016420-1A	Sspon.03G0016420-2D	96.825	63	2	0	23	85	7	69	1.09e-39	126
Sspon.03G0016420-1A	Sspon.06G0003680-2D	71.875	32	9	0	45	76	8	39	4.17e-09	50.8
Sspon.03G0016430-1A	Sspon.03G0016430-1A	100	203	0	0	1	203	1	203	3.35e-150	416
Sspon.03G0026890-1B	Sspon.03G0026890-1B	100	108	0	0	1	108	1	108	1.04e-76	222
Sspon.03G0026890-1B	Sspon.07G0038430-1D	67.164	67	12	1	50	106	21	87	7.6e-24	89
Sspon.03G0028080-1B	Sspon.03G0028080-1B	100	143	0	0	1	143	1	143	2.39e-100	285
Sspon.03G0028080-1B	Sspon.03G0028070-1B	100	35	0	0	91	125	2	36	9.63e-16	68.6
Sspon.03G0028080-1B	Sspon.03G0028070-2C	94.286	35	2	0	91	125	2	36	1.03e-13	64.3
Sspon.03G0029510-1B	Sspon.03G0029510-1B	100	155	0	0	1	155	1	155	3.34e-109	308
Sspon.03G0029510-1B	Sspon.03G0031820-1B	75.309	162	21	2	1	143	6	167	2.72e-70	212
Sspon.03G0029510-1B	Sspon.06G0031410-1C	81.633	49	9	0	78	126	1	49	7.17e-22	87.4
Sspon.03G0030890-1B	Sspon.03G0030890-1B	100	93	0	0	1	93	1	93	1.77e-63	187
Sspon.03G0030890-1B	Sspon.07G0029000-1B	81.481	27	5	0	19	45	48	74	3.37e-07	46.2
Sspon.03G0031590-1B	Sspon.03G0031590-1B	100	276	0	0	1	276	1	276	0	539
Sspon.03G0031620-1B	Sspon.03G0031620-1B	100	71	0	0	1	71	1	71	1.78e-44	138
Sspon.03G0032750-1B	Sspon.03G0032750-1B	100	74	0	0	1	74	1	74	6.34e-49	149
Sspon.03G0016730-2B	Sspon.03G0016730-2B	100	51	0	0	1	51	1	51	2.6e-31	103
Sspon.03G0035440-1B	Sspon.03G0035440-1B	100	86	0	0	1	86	1	86	8.17e-58	172
Sspon.03G0035440-1B	Sspon.06G0014400-1A	50	76	31	2	5	79	20	89	8.29e-17	70.1
Sspon.03G0037800-1C	Sspon.03G0037800-1C	100	210	0	0	1	210	1	210	9.18e-144	400
Sspon.03G0038350-1C	Sspon.03G0038350-1C	100	62	0	0	1	62	1	62	6.7e-40	125
Sspon.03G0038350-1C	Sspon.04G0037310-1D	69.048	42	13	0	1	42	38	79	9.22e-11	54.3
Sspon.03G0043030-1C	Sspon.03G0043030-1C	100	168	0	0	1	168	1	168	1.13e-121	340
Sspon.03G0043030-1C	Sspon.06G0035650-1D	60.526	114	24	1	1	114	1	93	9.05e-36	122
Sspon.03G0043030-1C	Sspon.05G0035530-1C	57.895	114	27	2	1	114	1	93	2.94e-31	111
Sspon.03G0043030-1C	Sspon.07G0036150-1D	54.386	114	26	1	1	114	1	88	7.46e-28	102
Sspon.03G0043030-1C	Sspon.06G0022870-1B	83.871	31	5	0	84	114	51	81	1.26e-10	56.6
Sspon.03G0043030-1C	Sspon.05G0040020-1D	40	95	30	3	101	168	1	95	1.96e-10	55.8
Sspon.03G0043750-1C	Sspon.03G0043750-1C	100	167	0	0	1	167	1	167	1.44e-112	317
Sspon.03G0044200-1C	Sspon.03G0044200-1C	100	83	0	0	1	83	1	83	8.95e-55	164
Sspon.03G0044200-1C	Sspon.02G0054730-1C	93.333	45	3	0	38	82	11	55	1.91e-24	88.6
Sspon.03G0036890-2D	Sspon.03G0036890-2D	100	78	0	0	1	78	1	78	3.98e-53	160
Sspon.03G0036890-2D	Sspon.03G0023560-2B	74.627	67	2	1	1	67	269	320	3.16e-27	102
Sspon.03G0036890-2D	Sspon.03G0023560-3C	96.97	33	1	0	1	33	377	409	9.68e-16	70.9
Sspon.03G0044680-1D	Sspon.03G0044680-1D	100	246	0	0	1	246	1	246	6.14e-178	489
Sspon.03G0044680-1D	Sspon.03G0044670-1D	100	26	0	0	220	245	47	72	5.39e-11	58.9
Sspon.03G0044940-1D	Sspon.03G0044940-1D	100	80	0	0	1	80	1	80	1.92e-51	156
Sspon.03G0044960-1D	Sspon.03G0044960-1D	100	136	0	0	1	136	1	136	1.6e-94	269
Sspon.03G0045000-1D	Sspon.03G0045000-1D	100	131	0	0	1	131	1	131	1.48e-93	266
Sspon.03G0039380-2D	Sspon.03G0039380-2D	100	101	0	0	1	101	1	101	1.79e-70	206
Sspon.03G0039380-2D	Sspon.03G0039380-1C	98.305	59	1	0	29	87	18	76	2.87e-38	124
Sspon.03G0039380-2D	Sspon.01G0004260-1A	71.429	35	9	1	13	46	38	72	9.32e-09	49.7
Sspon.03G0045100-1D	Sspon.03G0045100-1D	100	144	0	0	1	144	1	144	1.14e-106	300
Sspon.03G0045730-1D	Sspon.03G0045730-1D	100	92	0	0	1	92	1	92	3.38e-64	189
Sspon.03G0045800-1D	Sspon.03G0045800-1D	100	198	0	0	1	198	1	198	7.69e-140	389
Sspon.03G0046260-1D	Sspon.03G0046260-1D	100	154	0	0	1	154	1	154	3.15e-112	315
Sspon.03G0046260-1D	Sspon.03G0033380-1B	79.231	130	6	1	41	149	441	570	1.4e-60	197
Sspon.03G0016420-2D	Sspon.03G0016420-2D	100	69	0	0	1	69	1	69	3.39e-46	142
Sspon.03G0016420-2D	Sspon.03G0016420-1A	96.825	63	2	0	7	69	23	85	8.88e-40	126
Sspon.03G0016420-2D	Sspon.06G0003680-2D	71.875	32	9	0	29	60	8	39	6.31e-09	49.7
Sspon.03G0025400-3D	Sspon.03G0025400-3D	100	165	0	0	1	165	1	165	4.56e-113	318
Sspon.03G0025400-3D	Sspon.03G0025400-2B	98.182	165	3	0	1	165	119	283	9.98e-110	315
Sspon.03G0025400-3D	Sspon.03G0025400-1A	97.945	146	3	0	1	146	119	264	5.41e-96	281
Sspon.03G0025400-3D	Sspon.02G0056520-1D	42.365	203	76	4	2	164	341	542	2.28e-30	116
Sspon.03G0025400-3D	Sspon.07G0004260-1A	45.669	127	52	1	9	135	524	633	6.57e-21	89.7
Sspon.03G0025400-3D	Sspon.07G0004260-2B	43.307	127	66	1	15	135	497	623	5.76e-15	72.4
Sspon.03G0025400-3D	Sspon.04G0027750-2P	45.714	105	47	4	1	96	128	231	1.7e-11	61.2
Sspon.03G0025400-3D	Sspon.03G0020670-1A	38.095	147	64	6	43	164	1113	1257	1.07e-10	60.5
Sspon.03G0025400-3D	Sspon.07G0037440-1D	56.364	55	21	1	113	164	131	185	8.71e-10	57
Sspon.03G0025400-3D	Sspon.03G0042700-1C	49.351	77	35	3	92	164	589	665	3.82e-09	55.8
Sspon.03G0025400-3D	Sspon.03G0025900-1P	34.266	143	73	4	22	164	518	639	9.46e-09	54.7
Sspon.03G0025400-3D	Sspon.03G0022320-2B	54.545	55	22	1	113	164	507	561	4.77e-08	52.4
Sspon.03G0025400-3D	Sspon.08G0028760-1D	56	50	21	1	116	164	2	51	6.02e-08	50.1
Sspon.03G0025400-3D	Sspon.03G0020670-2D	54.717	53	23	1	113	164	250	302	1.04e-07	51.2
Sspon.03G0025400-3D	Sspon.01G0059450-1D	54	50	22	1	116	164	2	51	2.92e-07	50.1
Sspon.04G0000640-1A	Sspon.04G0000640-1A	100	67	0	0	1	67	1	67	1.34e-45	140
Sspon.04G0004410-1A	Sspon.04G0004410-1A	100	66	0	0	1	66	1	66	1.68e-41	130
Sspon.04G0007970-1A	Sspon.04G0007970-1A	100	364	0	0	1	364	1	364	0	726
Sspon.04G0007970-1A	Sspon.04G0007970-2D	90	90	9	0	275	364	213	302	1.38e-45	159
Sspon.04G0009280-1A	Sspon.04G0009280-1A	100	176	0	0	1	176	1	176	4.54e-127	355
Sspon.04G0012320-1A	Sspon.04G0012320-1A	100	154	0	0	1	154	1	154	6.23e-111	312
Sspon.04G0016520-1A	Sspon.04G0016520-1A	100	65	0	0	1	65	1	65	1.66e-43	135
Sspon.04G0019870-1A	Sspon.04G0019870-1A	100	178	0	0	1	178	1	178	5.45e-122	342
Sspon.04G0020790-1A	Sspon.04G0020790-1A	100	60	0	0	1	60	1	60	9.19e-37	117
Sspon.04G0022000-1B	Sspon.04G0022000-1B	100	72	0	0	1	72	1	72	3.24e-47	145
Sspon.04G0004400-2B	Sspon.04G0004400-2B	100	90	0	0	1	90	1	90	2.06e-61	182
Sspon.04G0004400-2B	Sspon.04G0004400-3D	98.734	79	1	0	1	79	1	79	1.58e-53	162
Sspon.04G0004400-2B	Sspon.04G0004400-1A	96.203	79	3	0	1	79	1	79	8.21e-52	157
Sspon.04G0004400-2B	Sspon.07G0030210-1C	41.975	81	39	3	1	73	167	247	1.45e-08	50.8
Sspon.04G0024340-1B	Sspon.04G0024340-1B	100	101	0	0	1	101	1	101	3.4e-72	210
Sspon.04G0024550-1B	Sspon.04G0024550-1B	100	209	0	0	1	209	1	209	4.72e-140	390
Sspon.04G0024570-1B	Sspon.04G0024570-1B	100	105	0	0	1	105	1	105	3.7e-68	200
Sspon.04G0028260-1B	Sspon.04G0028260-1B	100	91	0	0	1	91	1	91	8.05e-65	191
Sspon.04G0029710-1B	Sspon.04G0029710-1B	100	57	0	0	1	57	1	57	7.51e-34	110
Sspon.04G0031240-1C	Sspon.04G0031240-1C	100	111	0	0	1	111	1	111	6.14e-80	230
Sspon.04G0031650-1C	Sspon.04G0031650-1C	100	66	0	0	1	66	1	66	1.32e-41	130
Sspon.04G0032270-1C	Sspon.04G0032270-1C	100	156	0	0	1	156	1	156	1.5e-110	311
Sspon.04G0034170-1C	Sspon.04G0034170-1C	100	83	0	0	1	83	1	83	8.32e-57	170
Sspon.04G0020560-2C	Sspon.04G0020560-2C	100	179	0	0	1	179	1	179	2.17e-121	340
Sspon.04G0035230-1D	Sspon.04G0035230-1D	100	111	0	0	1	111	1	111	2.55e-76	221
Sspon.04G0035360-1D	Sspon.04G0035360-1D	100	63	0	0	1	63	1	63	5.42e-39	123
Sspon.04G0004400-3D	Sspon.04G0004400-3D	100	97	0	0	1	97	1	97	4.96e-68	199
Sspon.04G0004400-3D	Sspon.04G0004400-2B	98.734	79	1	0	1	79	1	79	1.7e-53	162
Sspon.04G0004400-3D	Sspon.04G0004400-1A	95.062	81	4	0	1	81	1	81	5.35e-53	161
Sspon.04G0004400-3D	Sspon.07G0030210-1C	41.975	81	39	3	1	73	167	247	5.6e-08	49.7
Sspon.04G0035660-1D	Sspon.04G0035660-1D	100	145	0	0	1	145	1	145	8.35e-98	278
Sspon.04G0035660-1D	Sspon.01G0042360-1B	88.571	35	4	0	51	85	136	170	3.42e-11	59.3
Sspon.04G0035900-1D	Sspon.04G0035900-1D	100	112	0	0	1	112	1	112	6.98e-80	230
Sspon.04G0036140-1D	Sspon.04G0036140-1D	100	166	0	0	1	166	1	166	1.67e-120	337
Sspon.04G0036400-1D	Sspon.04G0036400-1D	100	66	0	0	1	66	1	66	2.12e-40	127
Sspon.04G0036530-1D	Sspon.04G0036530-1D	100	109	0	0	1	109	1	109	1.53e-72	211
Sspon.04G0037310-1D	Sspon.04G0037310-1D	100	144	0	0	1	144	1	144	1.01e-97	278
Sspon.04G0037310-1D	Sspon.03G0038350-1C	69.048	42	13	0	38	79	1	42	2.65e-10	53.9
Sspon.04G0037470-1D	Sspon.04G0037470-1D	100	136	0	0	1	136	1	136	1.64e-93	266
Sspon.04G0037490-1D	Sspon.04G0037490-1D	100	94	0	0	1	94	1	94	6.01e-60	179
Sspon.04G0029370-2D	Sspon.04G0029370-2D	100	124	0	0	1	124	1	124	4.45e-85	244
Sspon.04G0029370-2D	Sspon.04G0029370-1B	94.565	92	5	0	1	92	1	92	3.56e-57	173
Sspon.05G0001510-1A	Sspon.05G0001510-1A	100	63	0	0	1	63	1	63	9.58e-42	130
Sspon.05G0006260-1A	Sspon.05G0006260-1A	100	137	0	0	1	137	1	137	1.42e-100	285
Sspon.05G0011090-1A	Sspon.05G0011090-1A	100	67	0	0	1	67	1	67	1.25e-42	133
Sspon.05G0011090-1A	Sspon.01G0036720-1B	90.625	32	2	1	32	62	10	41	2.12e-11	58.2
Sspon.05G0013120-1A	Sspon.05G0013120-1A	100	259	0	0	1	259	1	259	0	522
Sspon.05G0016110-1A	Sspon.05G0016110-1A	100	110	0	0	1	110	1	110	1.46e-72	212
Sspon.05G0017160-1A	Sspon.05G0017160-1A	100	73	0	0	1	73	1	73	6.84e-48	146
Sspon.05G0018390-1A	Sspon.05G0018390-1A	100	155	0	0	1	155	1	155	6.72e-111	312
Sspon.05G0018390-1A	Sspon.05G0018400-1A	92.857	70	5	0	1	70	187	256	5.87e-39	137
Sspon.05G0018390-1A	Sspon.05G0039640-1D	59.459	74	24	3	1	71	184	254	3.29e-16	75.5
Sspon.05G0018390-1A	Sspon.05G0018410-1A	59.42	69	26	2	1	69	145	211	3.49e-15	72.8
Sspon.05G0020110-1A	Sspon.05G0020110-1A	100	63	0	0	1	63	1	63	1.02e-39	125
Sspon.05G0020590-1A	Sspon.05G0020590-1A	100	117	0	0	1	117	1	117	2.24e-81	234
Sspon.05G0020590-1A	Sspon.05G0036280-1C	81.197	117	14	3	1	111	1	115	6.09e-53	179
Sspon.05G0020590-1A	Sspon.05G0020580-1A	98.551	69	1	0	43	111	2	70	2.41e-40	139
Sspon.05G0020590-1A	Sspon.05G0020580-4D	95.652	23	1	0	1	23	1	23	9.01e-08	50.1
Sspon.05G0023140-1B	Sspon.05G0023140-1B	100	83	0	0	1	83	1	83	6.75e-57	170
Sspon.05G0023140-1B	Sspon.02G0046060-1B	59.434	106	3	1	9	74	19	124	1.97e-32	110
Sspon.05G0023880-1B	Sspon.05G0023880-1B	100	122	0	0	1	122	1	122	7.21e-87	249
Sspon.05G0024300-1B	Sspon.05G0024300-1B	100	74	0	0	1	74	1	74	4.79e-48	147
Sspon.05G0008100-2B	Sspon.05G0008100-2B	100	222	0	0	1	222	1	222	1.47e-157	436
Sspon.05G0008100-2B	Sspon.04G0015290-2B	80.645	31	6	0	189	219	1	31	5.83e-07	50.8
Sspon.05G0026750-1B	Sspon.05G0026750-1B	100	114	0	0	1	114	1	114	4.97e-82	236
Sspon.05G0028130-1B	Sspon.05G0028130-1B	100	76	0	0	1	76	1	76	9e-52	156
Sspon.05G0028950-1B	Sspon.05G0028950-1B	100	78	0	0	1	78	1	78	6.01e-54	162
Sspon.05G0029100-1B	Sspon.05G0029100-1B	100	103	0	0	1	103	1	103	2.66e-74	216
Sspon.05G0017730-2B	Sspon.05G0017730-2B	100	163	0	0	1	163	1	163	5.6e-120	336
Sspon.05G0017730-2B	Sspon.05G0017730-3D	100	97	0	0	67	163	1	97	1.52e-67	201
Sspon.05G0017730-2B	Sspon.05G0017730-1A	100	72	0	0	67	138	1	72	3.19e-48	152
Sspon.05G0031870-1C	Sspon.05G0031870-1C	100	132	0	0	1	132	1	132	1.23e-96	274
Sspon.05G0031910-1C	Sspon.05G0031910-1C	100	166	0	0	1	166	1	166	1.35e-123	345
Sspon.05G0032460-1C	Sspon.05G0032460-1C	100	73	0	0	1	73	1	73	1.63e-50	153
Sspon.05G0032460-1C	Sspon.05G0009120-1A	98.077	52	1	0	22	73	622	673	3.39e-32	117
Sspon.05G0033040-1C	Sspon.05G0033040-1C	100	63	0	0	1	63	1	63	1e-38	122
Sspon.05G0033510-1C	Sspon.05G0033510-1C	100	67	0	0	1	67	1	67	2.64e-44	137
Sspon.05G0033510-1C	Sspon.02G0038830-1B	96.154	26	1	0	36	61	80	105	9.67e-12	58.2
Sspon.05G0034710-1C	Sspon.05G0034710-1C	100	116	0	0	1	116	1	116	1.92e-79	229
Sspon.05G0034790-1C	Sspon.05G0034790-1C	100	102	0	0	1	102	1	102	5.02e-69	202
Sspon.05G0035320-1C	Sspon.05G0035320-1C	100	160	0	0	1	160	1	160	1.87e-117	329
Sspon.05G0035320-1C	Sspon.05G0017770-4D	95.575	113	5	0	7	119	1079	1191	5.02e-66	218
Sspon.05G0035320-1C	Sspon.05G0017770-4D	100	29	0	0	117	145	1293	1321	1.47e-11	62.8
Sspon.05G0035320-1C	Sspon.05G0017780-2B	98.947	95	1	0	23	117	634	728	1.72e-58	197
Sspon.05G0035320-1C	Sspon.05G0017780-2B	96.552	29	1	0	117	145	832	860	4.28e-11	61.2
Sspon.05G0035320-1C	Sspon.05G0017780-1A	41	100	43	2	18	117	72	155	1.02e-13	68.2
Sspon.05G0036220-1C	Sspon.05G0036220-1C	100	75	0	0	1	75	1	75	7.6e-49	149
Sspon.05G0036950-1D	Sspon.05G0036950-1D	100	129	0	0	1	129	1	129	6.83e-89	254
Sspon.05G0037630-1D	Sspon.05G0037630-1D	100	80	0	0	1	80	1	80	8.03e-53	159
Sspon.05G0033680-2D	Sspon.05G0033680-2D	100	70	0	0	1	70	1	70	1.3e-46	143
Sspon.05G0033680-2D	Sspon.05G0033680-1C	60.526	38	10	1	32	64	42	79	3.99e-08	47
Sspon.05G0038530-1D	Sspon.05G0038530-1D	100	94	0	0	1	94	1	94	1.86e-66	195
Sspon.05G0039810-1D	Sspon.05G0039810-1D	100	171	0	0	1	171	1	171	5.82e-125	349
Sspon.06G0003920-1A	Sspon.06G0003920-1A	100	112	0	0	1	112	1	112	3.03e-77	224
Sspon.06G0003920-1A	Sspon.06G0003920-2B	91.463	82	7	0	1	82	1	82	1.41e-43	146
Sspon.06G0003920-1A	Sspon.01G0050700-1C	80.822	73	14	0	3	75	111	183	2.75e-34	117
Sspon.06G0003920-1A	Sspon.06G0025730-1B	80	75	15	0	3	77	59	133	1.35e-32	112
Sspon.06G0003920-1A	Sspon.02G0050110-1C	67.347	98	26	1	4	95	2	99	1.37e-30	110
Sspon.06G0003920-1A	Sspon.07G0001670-3D	78.947	76	16	0	3	78	462	537	7.46e-27	104
Sspon.06G0003920-1A	Sspon.02G0050110-2D	69.444	36	11	0	43	78	275	310	2.22e-09	54.3
Sspon.06G0003920-1A	Sspon.01G0054930-1C	79.31	29	6	0	50	78	1	29	1.88e-08	51.6
Sspon.06G0004880-1A	Sspon.06G0004880-1A	100	288	0	0	1	288	1	288	0	574
Sspon.06G0004880-1A	Sspon.06G0033490-1D	78.099	242	37	2	1	242	1	226	6.23e-120	345
Sspon.06G0006000-1A	Sspon.06G0006000-1A	100	372	0	0	1	372	1	372	0	739
Sspon.06G0006120-1A	Sspon.06G0006120-1A	100	148	0	0	1	148	1	148	1.91e-91	262
Sspon.06G0006120-1A	Sspon.06G0006120-2D	97.143	70	2	0	65	134	43	112	6.76e-28	102
Sspon.06G0008580-1A	Sspon.06G0008580-1A	100	129	0	0	1	129	1	129	6.43e-95	270
Sspon.06G0009560-1A	Sspon.06G0009560-1A	100	66	0	0	1	66	1	66	3.59e-43	134
Sspon.06G0010030-1A	Sspon.06G0010030-1A	100	384	0	0	1	384	1	384	0	754
Sspon.06G0010030-1A	Sspon.06G0010030-1P	97.917	384	8	0	1	384	1	384	0	739
Sspon.06G0010030-1A	Sspon.06G0010030-2C	83.376	391	55	6	1	384	1	388	0	555
Sspon.06G0010030-1A	Sspon.06G0010050-1A	35.849	159	81	5	243	382	226	382	1.39e-08	57.4
Sspon.06G0010030-1A	Sspon.06G0010040-1A	34.694	147	68	5	253	382	260	395	2.96e-07	53.1
Sspon.06G0010030-1A	Sspon.06G0023370-1B	35.484	155	85	5	243	382	227	381	5.1e-07	52.4
Sspon.06G0010220-1A	Sspon.06G0010220-1A	100	90	0	0	1	90	1	90	6.03e-61	181
Sspon.06G0015150-1A	Sspon.06G0015150-1A	100	148	0	0	1	148	1	148	3.47e-106	300
Sspon.06G0015150-1A	Sspon.06G0007250-1A	100	114	0	0	1	114	1	114	1.79e-70	230
Sspon.06G0017010-1A	Sspon.06G0017010-1A	100	114	0	0	1	114	1	114	1.58e-80	232
Sspon.06G0017990-1A	Sspon.06G0017990-1A	100	258	0	0	1	258	1	258	0	514
Sspon.06G0017990-1A	Sspon.06G0017990-2D	73.81	84	10	2	164	242	92	168	3.65e-29	110
Sspon.06G0018990-1A	Sspon.06G0018990-1A	100	87	0	0	1	87	1	87	1.18e-57	172
Sspon.06G0020370-1B	Sspon.06G0020370-1B	100	154	0	0	1	154	1	154	1.65e-112	316
Sspon.06G0020410-1B	Sspon.06G0020410-1B	100	114	0	0	1	114	1	114	1.54e-78	227
Sspon.06G0020620-1B	Sspon.06G0020620-1B	100	307	0	0	1	307	1	307	0	644
Sspon.06G0021290-1B	Sspon.06G0021290-1B	100	112	0	0	1	112	1	112	8.02e-74	215
Sspon.06G0021290-1B	Sspon.06G0021290-2D	91.954	87	7	0	25	111	1	87	1.77e-32	111
Sspon.06G0021290-1B	Sspon.03G0012190-1P	71.429	70	20	0	1	70	1	70	7.99e-27	104
Sspon.06G0021290-1B	Sspon.03G0012190-1P	51.064	47	23	0	5	51	73	119	9.17e-07	47
Sspon.06G0021290-1B	Sspon.03G0012190-2P	80	45	9	0	25	69	1	45	2.38e-17	77
Sspon.06G0021290-1B	Sspon.03G0012190-2P	53.488	43	20	0	5	47	49	91	4.3e-07	47.8
Sspon.06G0021290-1B	Sspon.03G0012190-2B	53.488	43	20	0	5	47	41	83	4.38e-07	47.8
Sspon.06G0022320-1B	Sspon.06G0022320-1B	100	440	0	0	1	440	1	440	0	870
Sspon.06G0022870-1B	Sspon.06G0022870-1B	100	102	0	0	1	102	1	102	2.27e-67	198
Sspon.06G0022870-1B	Sspon.06G0035650-1D	82.353	51	7	1	53	101	65	115	1.13e-20	81.3
Sspon.06G0022870-1B	Sspon.07G0036150-1D	73.684	57	13	1	46	100	53	109	4.56e-20	80.1
Sspon.06G0022870-1B	Sspon.05G0035530-1C	82	50	7	1	53	100	65	114	1.18e-19	79
Sspon.06G0022870-1B	Sspon.06G0018110-3D	82	50	7	1	53	100	32	81	1.92e-19	82.8
Sspon.06G0022870-1B	Sspon.07G0036220-1D	85.417	48	6	1	1	48	1	47	4.8e-17	72.4
Sspon.06G0022870-1B	Sspon.03G0043030-1C	83.871	31	5	0	51	81	84	114	1.11e-10	56.2
Sspon.06G0022870-1B	Sspon.05G0040020-1D	42.697	89	29	3	1	67	1	89	3.1e-10	53.5
Sspon.06G0023720-1B	Sspon.06G0023720-1B	100	68	0	0	1	68	1	68	3.26e-41	129
Sspon.06G0023720-1B	Sspon.06G0032040-1C	100	53	0	0	1	53	1	53	5.15e-31	103
Sspon.06G0023720-1B	Sspon.04G0007450-2B	94.737	57	3	0	1	57	1	57	1.75e-30	106
Sspon.06G0023720-1B	Sspon.06G0031290-1C	88.679	53	6	0	1	53	1	53	1.29e-17	70.5
Sspon.06G0023800-1B	Sspon.06G0023800-1B	100	60	0	0	1	60	1	60	2.5e-36	116
Sspon.06G0023800-1B	Sspon.02G0060030-1D	70.968	31	8	1	1	30	22	52	3.86e-08	45.4
Sspon.06G0023800-1B	Sspon.03G0013620-1A	70.968	31	8	1	1	30	22	52	4.16e-08	45.4
Sspon.06G0024000-1B	Sspon.06G0024000-1B	100	224	0	0	1	224	1	224	1.59e-160	443
Sspon.06G0024050-1B	Sspon.06G0024050-1B	100	95	0	0	1	95	1	95	7.31e-66	194
Sspon.06G0024050-1B	Sspon.05G0017530-1A	64.151	53	19	0	20	72	1122	1174	1.99e-14	68.2
Sspon.06G0024410-1B	Sspon.06G0024410-1B	100	302	0	0	1	302	1	302	0	587
Sspon.06G0024410-1B	Sspon.06G0024410-2C	100	262	0	0	41	302	15	276	0	503
Sspon.06G0025300-1B	Sspon.06G0025300-1B	100	83	0	0	1	83	1	83	3.75e-56	168
Sspon.06G0025930-1B	Sspon.06G0025930-1B	100	290	0	0	1	290	1	290	0	587
Sspon.06G0026140-1B	Sspon.06G0026140-1B	100	83	0	0	1	83	1	83	4.15e-58	173
Sspon.06G0026690-1B	Sspon.06G0026690-1B	100	121	0	0	1	121	1	121	3.02e-85	244
Sspon.06G0026690-1B	Sspon.02G0011510-1A	91.525	118	10	0	1	118	1	118	1.45e-69	206
Sspon.06G0026940-1B	Sspon.06G0026940-1B	100	64	0	0	1	64	1	64	2e-39	124
Sspon.06G0026940-1B	Sspon.06G0026940-2D	72.881	59	16	0	1	59	1	59	5.92e-23	85.5
Sspon.06G0027070-1B	Sspon.06G0027070-1B	100	215	0	0	1	215	1	215	4.45e-152	421
Sspon.06G0027080-1B	Sspon.06G0027080-1B	100	166	0	0	1	166	1	166	3.95e-112	316
Sspon.06G0001310-2C	Sspon.06G0001310-2C	100	98	0	0	1	98	1	98	1.73e-66	195
Sspon.06G0029160-1C	Sspon.06G0029160-1C	100	265	0	0	1	265	1	265	0	537
Sspon.06G0029160-1C	Sspon.03G0044910-1D	34.911	169	102	2	1	169	226	386	2.31e-17	82.8
Sspon.06G0029160-1C	Sspon.06G0033470-1D	34.337	166	78	3	15	170	68	212	3.55e-17	82
Sspon.06G0029160-1C	Sspon.03G0038120-1C	37.888	161	85	6	47	203	1990	2139	8.49e-15	75.5
Sspon.06G0029160-1C	Sspon.03G0013110-1A	60.714	56	22	0	142	197	424	479	1.19e-08	56.6
Sspon.06G0029160-1C	Sspon.03G0038900-1C	53.571	56	25	1	148	202	231	286	5.47e-07	51.6
Sspon.06G0029160-1C	Sspon.07G0035750-1D	36.036	111	32	3	129	202	260	368	7.26e-07	51.6
Sspon.06G0029420-1C	Sspon.06G0029420-1C	100	245	0	0	1	245	1	245	6.87e-175	481
Sspon.06G0029420-1C	Sspon.07G0009620-1A	81.553	103	7	2	147	238	28	129	2.08e-44	148
Sspon.06G0029550-1C	Sspon.06G0029550-1C	100	79	0	0	1	79	1	79	1.21e-52	159
Sspon.06G0029960-1C	Sspon.06G0029960-1C	100	94	0	0	1	94	1	94	3.57e-68	199
Sspon.06G0009900-2C	Sspon.06G0009900-2C	100	268	0	0	1	268	1	268	0	518
Sspon.06G0009900-2C	Sspon.06G0009900-1A	98.134	268	4	1	1	268	1	267	0	502
Sspon.06G0009900-2C	Sspon.06G0010010-1A	95.203	271	3	2	1	268	1	264	4.19e-176	486
Sspon.06G0010030-2C	Sspon.06G0010030-2C	100	388	0	0	1	388	1	388	0	766
Sspon.06G0010030-2C	Sspon.06G0010030-1A	83.376	391	55	6	1	388	1	384	0	518
Sspon.06G0010030-2C	Sspon.06G0010030-1P	82.864	391	57	6	1	388	1	384	1.37e-175	495
Sspon.06G0010030-2C	Sspon.06G0010050-1A	36.8	125	64	4	277	386	258	382	4.56e-07	52.8
Sspon.06G0024430-2C	Sspon.06G0024430-2C	100	158	0	0	1	158	1	158	4.5e-117	328
Sspon.06G0024430-2C	Sspon.06G0024430-1B	67.424	132	18	3	1	132	1	107	1.16e-52	163
Sspon.06G0030840-1C	Sspon.06G0030840-1C	100	70	0	0	1	70	1	70	1.58e-46	143
Sspon.06G0030940-1C	Sspon.06G0030940-1C	100	110	0	0	1	110	1	110	2.1e-77	224
Sspon.06G0030940-1C	Sspon.06G0030940-2D	55.844	77	4	1	1	47	1	77	2.46e-18	73.9
Sspon.06G0031300-1C	Sspon.06G0031300-1C	100	178	0	0	1	178	1	178	5.71e-127	355
Sspon.06G0031300-1C	Sspon.02G0039760-1B	87.975	158	19	0	1	158	1	158	3.09e-82	241
Sspon.06G0027220-2C	Sspon.06G0027220-2C	100	114	0	0	1	114	1	114	6.02e-80	231
Sspon.06G0027220-2C	Sspon.06G0027220-1B	100	21	0	0	88	108	130	150	4.45e-07	47
Sspon.06G0031440-1C	Sspon.06G0031440-1C	100	323	0	0	1	323	1	323	0	623
Sspon.06G0031570-1C	Sspon.06G0031570-1C	100	314	0	0	1	314	1	314	0	608
Sspon.06G0031740-1C	Sspon.06G0031740-1C	100	157	0	0	1	157	1	157	4.06e-109	308
Sspon.06G0031740-1C	Sspon.06G0018420-1A	60.377	53	21	0	100	152	18	70	8.85e-13	63.2
Sspon.06G0031860-1C	Sspon.06G0031860-1C	100	117	0	0	1	117	1	117	4.19e-81	234
Sspon.06G0032040-1C	Sspon.06G0032040-1C	100	61	0	0	1	61	1	61	9.58e-38	120
Sspon.06G0032040-1C	Sspon.06G0023720-1B	100	53	0	0	1	53	1	53	4.62e-31	103
Sspon.06G0032040-1C	Sspon.04G0007450-2B	98.148	54	1	0	1	54	1	54	2.33e-30	106
Sspon.06G0032040-1C	Sspon.06G0031290-1C	89.091	55	6	0	1	55	1	55	5.51e-19	73.6
Sspon.06G0032970-1D	Sspon.06G0032970-1D	100	127	0	0	1	127	1	127	2.99e-87	250
Sspon.06G0032970-1D	Sspon.06G0032940-1D	85.859	99	8	1	15	107	1	99	3.23e-50	157
Sspon.06G0032970-1D	Sspon.06G0032930-1D	68.613	137	8	3	1	107	1	132	2.03e-48	157
Sspon.06G0032980-1D	Sspon.06G0032980-1D	100	112	0	0	1	112	1	112	2.48e-77	224
Sspon.06G0032980-1D	Sspon.06G0032930-1D	66.667	48	7	1	1	39	215	262	9.06e-11	58.2
Sspon.06G0033010-1D	Sspon.06G0033020-1D	100	72	0	0	1	72	1	72	5.78e-48	147
Sspon.06G0033010-1D	Sspon.06G0033010-1D	100	72	0	0	1	72	1	72	5.78e-48	147
Sspon.06G0021290-2D	Sspon.06G0021290-2D	100	128	0	0	1	128	1	128	2.37e-87	250
Sspon.06G0021290-2D	Sspon.06G0021290-1B	91.954	87	7	0	1	87	25	111	1.78e-42	136
Sspon.06G0021290-2D	Sspon.03G0012190-2P	77.778	45	10	0	1	45	1	45	1.22e-15	73.2
Sspon.06G0021290-2D	Sspon.03G0012190-1P	71.739	46	13	0	1	46	25	70	2.69e-13	66.2
Sspon.06G0005010-2D	Sspon.06G0005010-2D	100	115	0	0	1	115	1	115	1.14e-82	238
Sspon.06G0005010-2D	Sspon.06G0005010-1A	57.658	111	28	3	5	114	1	93	1.31e-28	100
Sspon.06G0034450-1D	Sspon.06G0034450-1D	100	70	0	0	1	70	1	70	3.5e-45	139
Sspon.06G0030940-2D	Sspon.06G0030940-2D	100	78	0	0	1	78	1	78	5.27e-51	155
Sspon.06G0030940-2D	Sspon.06G0030940-1C	55.844	77	4	1	1	77	1	47	3.62e-18	73.2
Sspon.06G0034790-1D	Sspon.06G0034790-1D	100	97	0	0	1	97	1	97	4.11e-62	184
Sspon.06G0034870-1D	Sspon.06G0034870-1D	100	109	0	0	1	109	1	109	4.63e-77	223
Sspon.06G0035170-1D	Sspon.06G0035170-1D	100	231	0	0	1	231	1	231	6.75e-175	480
Sspon.06G0035250-1D	Sspon.06G0035250-1D	100	337	0	0	1	337	1	337	0	707
Sspon.06G0035250-1D	Sspon.07G0032110-1C	86.207	29	4	0	124	152	44	72	3.07e-11	62.4
Sspon.06G0035260-1D	Sspon.06G0035260-1D	100	133	0	0	1	133	1	133	8.54e-93	265
Sspon.07G0001300-1A	Sspon.07G0001300-1A	100	95	0	0	1	95	1	95	3.84e-65	192
Sspon.07G0007460-1A	Sspon.07G0007460-1A	100	209	0	0	1	209	1	209	1.01e-148	412
Sspon.07G0007460-1A	Sspon.07G0007460-2C	95.385	65	3	0	145	209	1	65	1.32e-37	125
Sspon.07G0012900-1A	Sspon.07G0012900-1A	100	88	0	0	1	88	1	88	8.81e-62	182
Sspon.07G0015940-1A	Sspon.07G0015940-1A	100	63	0	0	1	63	1	63	5.68e-41	128
Sspon.07G0016020-1A	Sspon.07G0016020-1A	100	143	0	0	1	143	1	143	1.82e-99	282
Sspon.07G0017820-1A	Sspon.07G0017820-1A	100	150	0	0	1	150	1	150	3.45e-103	292
Sspon.07G0017820-1A	Sspon.07G0017880-2C	96.61	59	2	0	92	150	122	180	3.84e-34	118
Sspon.07G0017820-1A	Sspon.07G0017880-1A	96.226	53	2	0	92	144	36	88	7.62e-29	105
Sspon.07G0017820-1A	Sspon.07G0038410-1D	89.091	55	6	0	90	144	32	86	5.13e-28	101
Sspon.07G0017820-1A	Sspon.07G0017820-2B	75.962	104	12	1	17	120	193	283	1.18e-26	102
Sspon.07G0017820-1A	Sspon.07G0017940-1A	90.566	53	5	0	92	144	36	88	1.68e-26	100
Sspon.07G0017820-1A	Sspon.07G0038380-1D	64.912	57	14	1	64	120	195	245	9.98e-14	67.4
Sspon.07G0017820-1A	Sspon.07G0017910-2D	67.568	37	12	0	92	128	345	381	1.1e-08	53.9
Sspon.07G0018070-1A	Sspon.07G0018070-1A	100	133	0	0	1	133	1	133	3.29e-97	276
Sspon.07G0022330-1B	Sspon.07G0022330-1B	100	245	0	0	1	245	1	245	0	508
Sspon.07G0022330-1B	Sspon.07G0003100-1A	96.861	223	7	0	3	225	54	276	4.6e-163	456
Sspon.07G0022330-1B	Sspon.07G0003060-1A	94.231	208	8	1	18	225	45	248	2.28e-145	410
Sspon.07G0023950-1B	Sspon.07G0023950-1B	100	157	0	0	1	157	1	157	1.11e-111	314
Sspon.07G0024340-1B	Sspon.07G0024340-1B	100	522	0	0	1	522	1	522	0	1053
Sspon.07G0024340-1B	Sspon.07G0024340-2C	79	100	18	2	1	98	1	99	9.82e-42	145
Sspon.07G0024400-1B	Sspon.07G0024400-1B	100	148	0	0	1	148	1	148	6.47e-102	289
Sspon.07G0024400-1B	Sspon.07G0024400-2C	83.893	149	22	1	1	147	1	149	2.89e-77	227
Sspon.07G0024400-1B	Sspon.07G0024400-3D	93.22	59	4	0	1	59	1	59	7.84e-28	103
Sspon.07G0024660-1B	Sspon.07G0024660-1B	100	89	0	0	1	89	1	89	7.57e-60	178
Sspon.07G0024660-1B	Sspon.07G0024660-2C	59.596	99	13	2	1	72	1	99	3.37e-31	107
Sspon.07G0025220-1B	Sspon.07G0025220-1B	100	190	0	0	1	190	1	190	3.14e-133	372
Sspon.07G0026210-1B	Sspon.07G0026210-1B	100	157	0	0	1	157	1	157	3.47e-111	313
Sspon.07G0026210-1B	Sspon.07G0030210-1C	40.609	197	54	6	1	140	1	191	1.81e-23	94
Sspon.07G0026610-1B	Sspon.07G0026610-1B	100	51	0	0	1	51	1	51	1.74e-32	106
Sspon.07G0028310-1B	Sspon.07G0028310-1B	100	78	0	0	1	78	1	78	9.33e-51	154
Sspon.07G0017820-2B	Sspon.07G0017820-2B	100	306	0	0	1	306	1	306	0	603
Sspon.07G0017820-2B	Sspon.07G0038380-1D	70.922	282	51	5	40	305	1	267	1e-122	353
Sspon.07G0017820-2B	Sspon.07G0017820-1A	75.962	104	12	1	193	283	17	120	1.4e-24	97.8
Sspon.07G0017820-2B	Sspon.07G0017880-1A	92.308	26	2	0	258	283	39	64	2.98e-08	53.9
Sspon.07G0017820-2B	Sspon.07G0017880-2C	92.308	26	2	0	258	283	125	150	7.72e-08	52.8
Sspon.07G0017820-2B	Sspon.07G0038410-1D	81.481	27	5	0	258	284	37	63	5.6e-07	49.3
Sspon.07G0028950-1B	Sspon.07G0028950-1B	100	93	0	0	1	93	1	93	7.23e-62	183
Sspon.07G0029000-1B	Sspon.07G0029000-1B	100	155	0	0	1	155	1	155	7.38e-113	317
Sspon.07G0029000-1B	Sspon.03G0030890-1B	81.481	27	5	0	48	74	19	45	4.24e-07	46.6
Sspon.07G0029680-1B	Sspon.07G0029680-1B	100	174	0	0	1	174	1	174	5.28e-124	347
Sspon.07G0029680-1B	Sspon.02G0049930-1C	80.347	173	23	2	1	162	1	173	1.53e-90	263
Sspon.07G0029680-1B	Sspon.06G0035950-1D	87.838	74	9	0	43	116	21	94	2.27e-29	108
Sspon.07G0029790-1B	Sspon.07G0029790-1B	100	103	0	0	1	103	1	103	3.97e-69	202
Sspon.07G0030340-1C	Sspon.07G0030340-1C	100	62	0	0	1	62	1	62	1.25e-40	127
Sspon.07G0032130-1C	Sspon.07G0032130-1C	100	51	0	0	1	51	1	51	2.45e-32	105
Sspon.07G0032530-1C	Sspon.07G0032530-1C	100	85	0	0	1	85	1	85	2.78e-60	179
Sspon.07G0032530-1C	Sspon.05G0026380-1B	65.591	93	18	4	1	80	1	92	1.28e-31	107
Sspon.07G0033370-1C	Sspon.07G0033370-1C	100	151	0	0	1	151	1	151	9.81e-106	299
Sspon.07G0033370-1C	Sspon.07G0033370-2D	88.889	126	13	1	1	125	1	126	4.04e-54	167
Sspon.07G0033710-1C	Sspon.07G0033710-1C	100	69	0	0	1	69	1	69	9.91e-47	143
Sspon.07G0034230-1C	Sspon.07G0034230-1C	100	108	0	0	1	108	1	108	1.75e-77	224
Sspon.07G0034570-1C	Sspon.07G0034570-1C	100	157	0	0	1	157	1	157	7.57e-105	297
Sspon.07G0035590-1D	Sspon.07G0035590-1D	100	351	0	0	1	351	1	351	0	692
Sspon.07G0035590-1D	Sspon.07G0022600-1B	40.217	276	128	10	99	350	464	726	5.89e-36	139
Sspon.07G0035590-1D	Sspon.04G0020260-1A	35.135	296	86	10	109	350	1	244	2.41e-22	95.9
Sspon.07G0035590-1D	Sspon.08G0011010-1A	35.021	237	129	8	123	347	501	724	6.51e-21	95.1
Sspon.07G0035590-1D	Sspon.07G0036600-1D	43.421	152	68	5	215	350	406	555	1.9e-19	90.5
Sspon.07G0035590-1D	Sspon.01G0057780-1D	40.881	159	62	7	215	350	532	681	3.8e-16	81.3
Sspon.07G0035590-1D	Sspon.08G0012180-1A	58.228	79	23	3	273	350	680	749	4.03e-12	68.6
Sspon.07G0035590-1D	Sspon.02G0004920-1A	54.098	61	25	2	291	350	853	911	1.43e-08	57.8
Sspon.07G0035590-1D	Sspon.04G0022820-1B	59.615	52	18	2	301	350	955	1005	1.51e-08	57.8
Sspon.07G0035590-1D	Sspon.03G0022760-4D	57.447	47	19	1	305	350	1	47	1.55e-07	54.3
Sspon.07G0035590-1D	Sspon.03G0022240-3D	52.632	57	26	1	294	349	911	967	1.83e-07	54.3
Sspon.07G0035590-1D	Sspon.02G0040390-2C	54	50	22	1	301	350	705	753	4.39e-07	53.1
Sspon.07G0035590-1D	Sspon.02G0004980-1A	54	50	22	1	301	350	77	125	5.38e-07	50.8
Sspon.07G0035730-1D	Sspon.07G0035730-1D	100	61	0	0	1	61	1	61	5.19e-40	125
Sspon.07G0036130-1D	Sspon.07G0036130-1D	100	211	0	0	1	211	1	211	5.14e-151	418
Sspon.07G0036170-1D	Sspon.07G0036170-1D	100	91	0	0	1	91	1	91	1.84e-60	179
Sspon.07G0036360-1D	Sspon.07G0036360-1D	100	101	0	0	1	101	1	101	4.93e-69	202
Sspon.07G0036490-1D	Sspon.07G0036490-1D	100	72	0	0	1	72	1	72	6.26e-47	144
Sspon.07G0036680-1D	Sspon.07G0036680-1D	100	64	0	0	1	64	1	64	9.82e-42	130
Sspon.07G0036680-1D	Sspon.07G0025860-1B	76.923	39	9	0	1	39	20	58	5.35e-12	57.8
Sspon.07G0036960-1D	Sspon.07G0036960-1D	100	290	0	0	1	290	1	290	0	591
Sspon.07G0037390-1D	Sspon.07G0037390-1D	100	66	0	0	1	66	1	66	1.22e-41	130
Sspon.07G0037660-1D	Sspon.07G0037660-1D	100	51	0	0	1	51	1	51	6.92e-31	102
Sspon.07G0038200-1D	Sspon.07G0038200-1D	100	153	0	0	1	153	1	153	4.89e-107	302
Sspon.07G0028510-2D	Sspon.07G0028510-2D	100	99	0	0	1	99	1	99	1.04e-66	196
Sspon.07G0028510-2D	Sspon.07G0028510-1B	65.556	90	18	3	6	86	8	93	4.71e-20	78.2
Sspon.07G0028510-2D	Sspon.07G0017400-2B	75.342	73	11	1	1	66	14	86	1.96e-07	46.2
Sspon.08G0002730-1A	Sspon.08G0002730-1A	100	294	0	0	1	294	1	294	0	601
Sspon.08G0003840-1A	Sspon.08G0003840-1A	100	177	0	0	1	177	1	177	1.2e-122	343
Sspon.08G0003840-1A	Sspon.02G0058330-1D	92.617	149	11	0	1	149	1	149	2.26e-90	261
Sspon.08G0003840-1A	Sspon.02G0009720-1A	92.958	142	10	0	1	142	33	174	1.23e-71	214
Sspon.08G0003860-1A	Sspon.08G0003860-1A	100	105	0	0	1	105	1	105	1.63e-71	209
Sspon.08G0003910-1A	Sspon.08G0003910-1A	100	61	0	0	1	61	1	61	6.19e-40	125
Sspon.08G0004070-1A	Sspon.08G0004070-1A	100	133	0	0	1	133	1	133	4.17e-90	258
Sspon.08G0007390-1A	Sspon.08G0007390-1A	100	73	0	0	1	73	1	73	5.98e-49	149
Sspon.08G0007390-1A	Sspon.08G0007390-2B	89.041	73	2	1	1	73	118	184	2.91e-39	128
Sspon.08G0007480-1A	Sspon.08G0007480-1A	100	141	0	0	1	141	1	141	2.88e-96	274
Sspon.08G0007480-1A	Sspon.04G0034680-1C	83.871	31	5	0	39	69	40	70	3.82e-10	55.8
Sspon.08G0007710-1A	Sspon.08G0007710-1A	100	136	0	0	1	136	1	136	5.71e-98	278
Sspon.08G0007980-1A	Sspon.08G0007980-1A	100	70	0	0	1	70	1	70	2.2e-40	127
Sspon.08G0012070-1A	Sspon.08G0012070-1A	100	84	0	0	1	84	1	84	5.09e-58	173
Sspon.08G0012070-1A	Sspon.08G0012070-2B	88.312	77	3	2	8	84	21	91	7.83e-42	132
Sspon.08G0012070-1A	Sspon.08G0012070-3D	72.093	43	8	1	41	79	60	102	1.48e-12	59.7
Sspon.08G0020180-1B	Sspon.08G0020180-1B	100	83	0	0	1	83	1	83	1.74e-58	174
Sspon.08G0020180-1B	Sspon.08G0022640-1B	87.179	39	5	0	3	41	1369	1407	6.26e-16	71.6
Sspon.08G0020510-1B	Sspon.08G0020510-1B	100	65	0	0	1	65	1	65	1.82e-42	132
Sspon.08G0020510-1B	Sspon.08G0020510-2D	89.796	49	5	0	2	50	197	245	3.53e-25	97.1
Sspon.08G0020620-1B	Sspon.08G0020620-1B	100	59	0	0	1	59	1	59	2.1e-37	119
Sspon.08G0020620-1B	Sspon.08G0020610-1B	100	42	0	0	1	42	1	42	1.16e-23	91.3
Sspon.08G0020690-1B	Sspon.08G0020690-1B	100	82	0	0	1	82	1	82	5.95e-57	170
Sspon.08G0020690-1B	Sspon.05G0036260-1C	85	40	5	1	26	65	140	178	1.14e-14	67.8
Sspon.08G0021050-1B	Sspon.08G0021050-1B	100	101	0	0	1	101	1	101	2.35e-70	205
Sspon.08G0021050-1B	Sspon.08G0021040-1B	100	77	0	0	1	77	1	77	5.81e-51	157
Sspon.08G0021050-1B	Sspon.08G0021060-1B	100	69	0	0	1	69	35	103	7.47e-45	143
Sspon.08G0021660-1B	Sspon.08G0021660-1B	100	167	0	0	1	167	1	167	1.41e-121	340
Sspon.08G0021660-1B	Sspon.08G0029280-1D	88.235	119	12	1	49	167	44	160	2.19e-71	213
Sspon.08G0012070-2B	Sspon.08G0012070-2B	100	91	0	0	1	91	1	91	2.21e-64	189
Sspon.08G0012070-2B	Sspon.08G0012070-1A	88.312	77	3	2	21	91	8	84	8.48e-42	132
Sspon.08G0012070-2B	Sspon.08G0012070-3D	74.359	39	6	1	52	86	64	102	3.87e-11	56.6
Sspon.08G0014220-2B	Sspon.08G0014220-2B	100	124	0	0	1	124	1	124	1.47e-89	256
Sspon.08G0014220-2B	Sspon.08G0014220-3D	95.789	95	4	0	1	95	93	187	4.06e-64	194
Sspon.08G0014220-2B	Sspon.08G0023200-1B	44.248	113	36	3	1	92	144	250	1.77e-15	72.4
Sspon.08G0024770-1C	Sspon.08G0024770-1C	100	74	0	0	1	74	1	74	8.31e-50	151
Sspon.08G0025230-1C	Sspon.08G0025230-1C	100	119	0	0	1	119	1	119	2.75e-85	244
Sspon.08G0025280-1C	Sspon.08G0025280-1C	100	299	0	0	1	299	1	299	0	616
Sspon.08G0025280-1C	Sspon.07G0034980-1C	84.431	167	26	0	118	284	139	305	6.21e-83	271
Sspon.08G0025280-1C	Sspon.06G0002140-1A	60.294	68	16	2	1	65	641	700	5.85e-17	82.4
Sspon.08G0025280-1C	Sspon.02G0041080-1B	51.685	89	33	3	1	81	1	87	8.49e-17	77
Sspon.08G0025280-1C	Sspon.02G0004990-1A	53.247	77	29	2	1	77	704	773	1.4e-15	78.2
Sspon.08G0025280-1C	Sspon.02G0004990-1A	79.487	39	8	0	1	39	57	95	2.78e-13	71.2
Sspon.08G0025300-1C	Sspon.08G0025300-1C	100	193	0	0	1	193	1	193	2.85e-129	362
Sspon.08G0025610-1C	Sspon.08G0025610-1C	100	53	0	0	1	53	1	53	5.32e-31	102
Sspon.08G0026970-1C	Sspon.08G0026970-1C	100	112	0	0	1	112	1	112	3.97e-78	226
Sspon.08G0026970-1C	Sspon.01G0057290-1D	88	50	6	0	63	112	64	113	7.56e-24	89
Sspon.08G0026970-1C	Sspon.08G0008880-1A	86.486	37	5	0	66	102	33	69	1.33e-15	67.8
Sspon.08G0026970-1C	Sspon.08G0008880-2B	88.235	34	4	0	66	99	67	100	1.65e-13	63.5
Sspon.08G0027050-1C	Sspon.08G0027050-1C	100	155	0	0	1	155	1	155	1.85e-109	308
Sspon.08G0027980-1D	Sspon.08G0027980-1D	100	659	0	0	1	659	1	659	0	1334
Sspon.08G0027980-1D	Sspon.05G0023790-1B	60.417	48	18	1	1	47	20	67	3.26e-10	63.9
Sspon.08G0027990-1D	Sspon.08G0027990-1D	100	53	0	0	1	53	1	53	1.9e-33	108
Sspon.08G0028160-1D	Sspon.08G0028160-1D	100	204	0	0	1	204	1	204	4.85e-153	422
Sspon.08G0029280-1D	Sspon.08G0029280-1D	100	160	0	0	1	160	1	160	1.27e-117	330
Sspon.08G0029280-1D	Sspon.08G0021660-1B	88.235	119	12	1	44	160	49	167	2.1e-71	213
Sspon.08G0029490-1D	Sspon.08G0029490-1D	100	91	0	0	1	91	1	91	8.02e-66	193
Sspon.08G0029660-1D	Sspon.08G0029660-1D	100	74	0	0	1	74	1	74	1.81e-50	153
Sspon.08G0012070-3D	Sspon.08G0012070-3D	100	144	0	0	1	144	1	144	4.77e-99	281
Sspon.08G0012070-3D	Sspon.01G0051210-1C	92	50	4	0	90	139	381	430	1.99e-24	98.2
Sspon.08G0012070-3D	Sspon.02G0045430-1B	77.778	45	10	0	95	139	18	62	2.74e-16	74.7
Sspon.08G0012070-3D	Sspon.08G0012070-1A	72.093	43	8	1	60	102	41	79	2.53e-12	59.7
Sspon.08G0012070-3D	Sspon.05G0016710-3C	78.125	64	11	1	81	144	718	778	5.08e-12	63.2
Sspon.08G0012070-3D	Sspon.08G0012070-2B	74.359	39	6	1	64	102	52	86	6.12e-11	56.6
Sspon.08G0030340-1D	Sspon.08G0030340-1D	100	151	0	0	1	151	1	151	8.82e-104	294
Sspon.08G0030660-1D	Sspon.08G0030660-1D	100	128	0	0	1	128	1	128	2.3e-94	268
Sspon.08G0030820-1D	Sspon.08G0030820-1D	100	82	0	0	1	82	1	82	1.16e-56	169
Sspon.08G0030820-1D	Sspon.08G0030800-1D	76.271	59	13	1	24	82	23	80	1.4e-25	91.3

## Sheet: Suppl. Table3.5
Query	Subject	Identity	Align Length	mismatch	gap	qstart	qend	sstart	send	E-value	Bit Score
Sspon.01G0004800-1A	Misin06G320800.2.p	71	100	16	2	186	274	103	200	1.46e-35	127
Sspon.01G0004800-1A	Misin06G320800.6.p	60.331	121	16	2	186	274	103	223	7.91e-34	123
Sspon.01G0004800-1A	Misin06G320800.4.p	96.667	30	1	0	186	215	103	132	4.15e-11	61.2
Sspon.01G0004800-1A	Misin06G320800.7.p	93.548	31	2	0	186	216	103	133	6.45e-11	60.8
Sspon.01G0004800-1A	Misin06G320800.5.p	93.548	31	2	0	186	216	103	133	1.39e-10	60.8
Sspon.01G0004800-1A	Misin06G320800.1.p	100	28	0	0	186	213	103	130	8.54e-10	58.9
Sspon.01G0004800-1A	Misin06G320800.3.p	100	28	0	0	186	213	103	130	9.8e-10	58.2
Sspon.01G0037220-1B	Misin02G296000.1.p	62.626	99	7	1	14	112	8	76	1.01e-34	115
Sspon.01G0051690-1C	Misin17G025600.1.p	89.286	28	3	0	1	28	1	28	1.06e-10	57
Sspon.01G0053130-1C	Misin05G077200.1.p	94.34	53	3	0	57	109	20	72	1.58e-24	91.7
Sspon.01G0053130-1C	MisinT414600.1.p	73.333	45	12	0	92	136	128	172	2.04e-11	59.3
Sspon.01G0055220-1C	Misin06G283700.1.p	77.273	44	10	0	108	151	1	44	1.1e-09	55.8
Sspon.02G0011510-1A	Misin07G330600.1.p	76.19	63	10	1	1	63	6	63	2.16e-25	93.2
Sspon.02G0011510-1A	Misin07G404600.10.p	63.636	44	12	2	53	92	54	97	3.51e-07	47
Sspon.02G0025160-1A	Misin03G078200.1.p	54.545	44	20	0	12	55	235	278	6.58e-07	47.8
Sspon.02G0038830-1B	Misin06G169400.1.p	55.556	81	36	0	69	149	11	91	3.29e-23	90.1
Sspon.02G0038830-1B	Misin11G255900.1.p	46.377	69	37	0	81	149	14	82	5.46e-14	65.9
Sspon.02G0038830-1B	Misin06G166200.1.p	76.471	34	8	0	124	157	7	40	1.12e-11	58.9
Sspon.02G0038830-1B	Misin15G165300.1.p	92	25	2	0	178	202	18	42	1.89e-07	47.8
Sspon.02G0042450-1B	Misin15G002600.1.p	78.788	33	7	0	31	63	212	244	1.27e-10	55.8
Sspon.02G0038830-2C	Misin06G166200.1.p	87.097	31	4	0	71	101	10	40	3.14e-13	61.6
Sspon.02G0038830-2C	Misin15G165300.1.p	96	25	1	0	122	146	18	42	4.02e-08	48.5
Sspon.02G0051090-1C	Misin02G279500.1.p	27.027	222	137	8	1	202	1	217	1.28e-08	54.7
Sspon.03G0004880-1A	Misin05G267200.3.p	57.143	49	20	1	4	51	89	137	1.27e-07	47.4
Sspon.03G0004880-1A	Misin05G267200.1.p	57.143	49	20	1	4	51	89	137	1.27e-07	47.4
Sspon.03G0004880-1A	Misin15G129100.1.p	57.143	49	20	1	4	51	89	137	1.41e-07	47
Sspon.03G0004880-1A	Misin05G267200.4.p	56.25	48	20	1	4	50	89	136	2.11e-07	46.6
Sspon.03G0004880-1A	Misin05G267200.2.p	56.25	48	20	1	4	50	89	136	2.11e-07	46.6
Sspon.03G0035440-1B	Misin06G301700.1.p	50.98	51	25	0	22	72	23	73	3.54e-12	57.4
Sspon.03G0045100-1D	Misin06G355900.1.p	97.959	49	1	0	1	49	43	91	1.84e-30	107
Sspon.03G0025400-3D	Misin12G138100.1.p	61.364	44	16	1	107	149	84	127	6.22e-09	52.8
Sspon.03G0025400-3D	Misin18G226700.1.p	54.348	46	21	0	119	164	581	626	7.36e-07	48.9
Sspon.04G0009280-1A	Misin10G094600.1.p	60.606	66	24	1	65	128	38	103	5.86e-15	68.6
Sspon.04G0031240-1C	Misin19G147400.1.p	77.419	31	7	0	56	86	1	31	2.48e-11	55.8
Sspon.04G0031240-1C	Misin19G147400.2.p	77.419	31	7	0	56	86	1	31	3.74e-11	55.1
Sspon.04G0036530-1D	Misin05G023100.1.p	66.667	57	17	1	3	59	156	210	1.05e-14	68.6
Sspon.04G0037470-1D	Misin07G051400.1.p	93.939	66	4	0	71	136	20	85	3.01e-39	128
Sspon.04G0037470-1D	Misin08G051300.1.p	78.788	33	6	1	99	131	61	92	1.46e-07	47.4
Sspon.04G0037490-1D	Misin08G051000.1.p	84.906	53	8	0	1	53	1	53	1.99e-17	70.9
Sspon.05G0006260-1A	Misin08G327100.1.p	50.633	79	25	2	4	71	39	114	5.36e-13	64.3
Sspon.05G0006260-1A	Misin11G144600.5.p	63.265	49	7	1	4	41	178	226	3.26e-11	59.7
Sspon.05G0006260-1A	Misin11G144600.2.p	63.265	49	7	1	4	41	178	226	3.26e-11	59.7
Sspon.05G0006260-1A	Misin11G144600.1.p	63.265	49	7	1	4	41	178	226	3.26e-11	59.7
Sspon.05G0006260-1A	Misin09G073800.1.p	47.222	72	19	3	35	87	1	72	4.82e-08	48.5
Sspon.05G0018390-1A	MisinT493900.1.p	62.5	72	21	3	1	69	136	204	1.37e-16	76.6
Sspon.05G0018390-1A	Misin11G004000.1.p	37.963	108	55	4	1	101	158	260	2.85e-08	52.8
Sspon.05G0018390-1A	Misin09G045900.1.p	50.725	69	31	3	1	69	177	242	5.51e-08	52
Sspon.05G0033510-1C	Misin06G169400.1.p	92.308	26	2	0	36	61	22	47	5.03e-11	54.3
Sspon.05G0033510-1C	Misin11G255900.1.p	83.333	24	4	0	38	61	15	38	1.7e-08	47.4
Sspon.05G0034710-1C	Misin09G079600.1.p	78.571	28	6	0	76	103	482	509	9.06e-07	47
Sspon.06G0010030-1A	Misin07G123300.1.p	74.177	395	76	10	1	384	1	380	2.13e-141	408
Sspon.06G0010030-1A	Misin13G045600.1.p	78.534	191	26	6	1	178	1	189	1.12e-68	215
Sspon.06G0022870-1B	Misin08G018300.1.p	60	70	14	2	7	76	12	67	7.15e-15	66.2
Sspon.06G0022870-1B	Misin08G018300.2.p	60	70	13	2	7	76	12	66	2.01e-14	65.1
Sspon.06G0026690-1B	Misin07G330600.1.p	77.778	63	9	1	1	63	6	63	3.14e-26	94
Sspon.06G0026690-1B	Misin07G404600.10.p	63.636	44	12	2	53	92	54	97	1.91e-07	46.6
Sspon.06G0026940-1B	MisinT198200.1.p	60.811	74	14	1	1	59	1	74	1.33e-19	77
Sspon.06G0010030-2C	Misin07G123300.1.p	75.315	397	72	9	1	388	1	380	1.53e-146	421
Sspon.06G0010030-2C	Misin13G045600.1.p	78.495	186	31	4	1	178	1	185	2.67e-72	225
Sspon.06G0035250-1D	Misin07G386400.1.p	36.364	154	42	2	1	109	83	225	1.29e-20	91.7
Sspon.06G0035250-1D	Misin07G386300.1.p	60.87	46	18	0	113	158	2	47	1.6e-12	66.2
Sspon.07G0015940-1A	Misin06G094100.1.p	78.947	38	8	0	1	38	1	38	1.7e-15	63.9
Sspon.07G0015940-1A	Misin05G068500.1.p	50.943	53	26	0	1	53	13	65	1.34e-14	62.4
Sspon.07G0015940-1A	Misin05G089500.1.p	56.897	58	23	1	1	56	1	58	2.21e-14	62
Sspon.07G0026210-1B	Misin06G193300.1.p	55.556	81	13	2	31	88	118	198	8.79e-15	69.7
Sspon.07G0028510-2D	Misin14G026600.1.p	76.087	92	12	3	1	83	1	91	5.52e-16	68.2
Sspon.08G0007480-1A	Misin10G030400.1.p	91.429	35	3	0	71	105	99	133	6.92e-17	73.2
Sspon.08G0007480-1A	Misin09G024300.1.p	86.207	29	4	0	79	107	1	29	6.36e-11	57.8
Sspon.08G0007480-1A	Misin09G024000.1.p	86.207	29	4	0	79	107	1	29	6.92e-11	57.8
Sspon.08G0007480-1A	Misin03G299200.1.p	76.471	34	8	0	36	69	129	162	2.73e-09	53.9
Sspon.08G0014220-2B	Misin18G053900.1.p	65.306	49	17	0	27	75	111	159	1.56e-13	65.1
Sspon.08G0025230-1C	Misin14G132400.1.p	86.567	67	9	0	1	67	12	78	2.15e-37	122
Sspon.08G0027050-1C	Misin12G041800.2.p	75	36	9	0	115	150	1	36	4.46e-11	56.2
Sspon.08G0027050-1C	Misin12G041800.3.p	75	36	9	0	115	150	1	36	5.5e-11	56.2
Sspon.08G0027050-1C	Misin12G041800.1.p	75	36	9	0	115	150	1	36	5.5e-11	56.2
Sspon.08G0028160-1D	Misin19G250200.1.p	84.733	131	15	1	34	159	1	131	2.81e-77	228
Sspon.08G0028160-1D	Misin18G241700.1.p	82.759	29	5	0	131	159	34	62	3.87e-09	52.4
Sspon.08G0029490-1D	MisinT488100.1.p	90.909	22	2	0	30	51	60	81	5.57e-09	50.1
