# Supplementary material for: Taxonomically Restricted Genes Are Associated With Responses to Biotic and Abiotic Stresses in Sugarcane (Saccharum spp.)
Source: Front Plant Sci. 2022 Jun 30;13:923069. doi: 10.3389/fpls.2022.923069 (PMC9280035; doi:10.3389/fpls.2022.923069)
Supplement: Supplementary file 4 [file Table_4.XLSX]

## Sheet: Summary
Table	Description
Supplementary Table 4.1	Physical and Chemical properties of orphan genes
Supplementary Table 4.2	Coding Potential Calculation of Orphan genes
Supplementary Table 4.3	Orphan genes domain prediction on Pfam database

## Sheet: Suppl. Table 4.1
Orphan Gene ID	Chr location	Exons	A.A length	GC Content	Mol Weight (kDa)	Isoeletric Point	Instability Index	GRAVY	Hydrophobicity	Aromaticity
Sspon.01G0000310-1A	1	3	79	62.08	8268.28	11.25	44.65	-0.04	0.02	0.06
Sspon.01G0004800-1A	1	5	277	58.27	30364.3	8.94	54.94	-0.19	-0.2	0.08
Sspon.01G0005640-1A	1	6	159	53.12	17861.6	9.51	48.7	-0.14	-0.19	0.09
Sspon.01G0007670-1A	1	3	63	43.75	6920.9	4.23	45.37	-0.03	-0.01	0.05
Sspon.01G0008430-1A	1	4	120	49.59	13306.2	10.02	57.44	-0.19	-0.25	0.08
Sspon.01G0012910-1A	1	3	185	56.09	19878.6	9.86	60.41	-0.26	-0.24	0.06
Sspon.01G0017180-1A	1	4	99	62.33	10408.1	10.96	40.34	0.13	0.09	0.07
Sspon.01G0018530-1A	1	4	98	64.98	10437.7	11.71	43.27	-0.5	-0.53	0.07
Sspon.01G0019470-1A	1	6	108	48.62	12613.5	11.85	74.7	-0.69	-0.74	0.06
Sspon.01G0019690-1A	1	1	158	67.71	16956.2	11.83	86.92	-0.61	-0.62	0.03
Sspon.01G0027880-1A	1	3	132	60.15	14289.5	10.65	101.09	-0.32	-0.27	0.03
Sspon.01G0029860-1A	1	2	107	67.9	11074.4	11.76	63.49	-0.38	-0.39	0.04
Sspon.01G0034190-1B	1	3	75	64.47	8399.53	11.44	79.07	-0.53	-0.52	0.08
Sspon.01G0035770-1B	1	3	104	44.44	11901.5	5.34	57.78	-0.16	-0.13	0.09
Sspon.01G0036690-1B	1	1	97	57.14	10690.3	8.09	74.36	-0.1	-0.09	0.1
Sspon.01G0037220-1B	1	3	111	48.51	12504.4	5.44	59.94	0.28	0.3	0.13
Sspon.01G0037410-1B	1	7	138	53.48	16398.4	11.09	76.97	-0.14	-0.1	0.07
Sspon.01G0037800-1B	1	6	139	45.24	15799.5	10.12	32.83	-0.5	-0.63	0.06
Sspon.01G0039260-1B	1	2	117	56.78	11962.3	6.89	53.43	-0.43	-0.44	0.03
Sspon.01G0039870-1B	1	3	167	66.87	17458.1	11.78	87.44	-0.25	-0.26	0.02
Sspon.01G0042360-1B	1	5	191	62.85	20261.2	10.34	66.35	0.07	0.04	0.07
Sspon.01G0043660-1B	1	4	104	59.37	11254.9	9.02	58.75	-0.29	-0.35	0.04
Sspon.01G0044540-1B	1	6	89	42.22	9806.11	4.59	20.24	-0.13	-0.18	0.04
Sspon.01G0045290-1B	1	1	56	35.09	6750.15	9.52	46.53	0.72	0.61	0.18
Sspon.01G0050760-1C	1	1	58	65.54	6139.05	10.31	38.8	-0.06	-0.12	0.05
Sspon.01G0050880-1C	1	3	190	59.86	20602.9	9.4	58.31	0.08	0.1	0.06
Sspon.01G0051670-1C	1	4	135	59.07	14791	9.43	59.85	-0.24	-0.25	0.04
Sspon.01G0051690-1C	1	7	180	53.41	19475.4	8.09	39.96	-0.02	-0.03	0.07
Sspon.01G0053130-1C	1	2	135	58.33	15046.2	9.42	62.58	-0.08	-0.07	0.07
Sspon.01G0053500-1C	1	2	117	55.65	13046.6	11.05	48.11	-0.94	-0.93	0.03
Sspon.01G0054120-1C	1	3	110	69.07	12287.1	12	93.85	-0.87	-0.89	0.04
Sspon.01G0054240-1C	1	5	163	64.23	17246.3	10.01	69.88	-0.43	-0.39	0.02
Sspon.01G0055220-1C	1	3	151	60.31	16465.4	5.7	72.14	-0.55	-0.55	0.03
Sspon.01G0055260-1C	1	2	98	41.41	11580.4	9.43	22.76	-0.17	-0.14	0.14
Sspon.01G0045000-2C	1	4	60	55.74	6187.86	4.66	13.99	-0.22	-0.22	0.02
Sspon.01G0057060-1C	1	4	272	62.39	28856.7	6.55	31.09	-0.24	-0.29	0.02
Sspon.01G0058090-1D	1	2	127	64.32	13643.5	11.46	64.7	-0.55	-0.52	0.04
Sspon.01G0058680-1D	1	5	101	56.54	10779.1	10.5	43.04	-0.48	-0.52	0.07
Sspon.01G0059140-1D	1	1	224	70.07	24993.3	11.95	83.16	-0.94	-0.93	0.04
Sspon.01G0059360-1D	1	3	154	59.35	17199.2	7.5	62.64	0.19	0.16	0.07
Sspon.01G0059710-1D	1	1	89	52.96	9558.64	9.3	76.62	-0.74	-0.81	0.01
Sspon.01G0060030-1D	1	2	153	63.2	16437.4	10.99	77.8	-0.47	-0.45	0.05
Sspon.01G0060440-1D	1	7	123	44.09	14160.9	6.27	14.46	-0.22	-0.19	0.12
Sspon.01G0060460-1D	1	3	107	54.01	12151	10.83	63.11	-0.48	-0.45	0.04
Sspon.01G0060490-1D	1	2	63	39.06	7420.8	8.55	39.63	0.63	0.64	0.17
Sspon.01G0060630-1D	1	1	108	74.01	11250.9	11.76	144.39	-0.67	-0.74	0.03
Sspon.01G0061690-1D	1	1	132	69.17	13459.3	11.65	81.32	-0.12	-0.15	0.05
Sspon.01G0062130-1D	1	3	125	53.17	13244.2	4.95	34.34	0.51	0.47	0.08
Sspon.02G0011510-1A	2	5	155	54.49	16727.8	8.7	74.08	-0.14	-0.14	0.06
Sspon.02G0023370-1A	2	3	150	60.49	16070.3	11.51	77.05	-0.26	-0.31	0.03
Sspon.02G0025000-1A	2	2	51	39.1	6187.25	11	84.21	-0.16	-0.28	0.12
Sspon.02G0025160-1A	2	4	126	48.03	14309.6	6.35	40.82	0.29	0.24	0.11
Sspon.02G0031510-1A	2	2	142	64.34	15739.1	11.75	112.11	-0.45	-0.45	0.11
Sspon.02G0031600-1A	2	3	66	47.26	7645.77	9.88	75.54	-0.3	-0.27	0.11
Sspon.02G0033000-1B	2	5	138	62.59	15385.8	11.93	62.95	-0.37	-0.44	0.04
Sspon.02G0001900-2B	2	2	61	38.71	6876.91	7.8	26.08	0.02	0.11	0.08
Sspon.02G0033670-1B	2	2	112	54.28	12583.6	9.55	40.43	-0.28	-0.31	0.09
Sspon.02G0038120-1B	2	5	149	57.78	17143.5	11.35	57.48	-0.5	-0.5	0.08
Sspon.02G0038830-1B	2	5	203	51.8	22724.4	5.61	33.63	-0.47	-0.49	0.05
Sspon.02G0039760-1B	2	4	160	64.39	18118.5	10.58	96.88	-0.78	-0.79	0.07
Sspon.02G0040850-1B	2	4	132	61.15	15175.4	9.58	72.32	-0.34	-0.33	0.13
Sspon.02G0042450-1B	2	3	76	63.64	8053.13	11.79	44.76	-0.3	-0.29	0.08
Sspon.02G0042510-1B	2	2	105	62.89	11101.4	11.5	69.98	-0.58	-0.68	0.03
Sspon.02G0044930-1B	2	5	207	59.78	21831.8	7.5	65.06	-0.14	-0.17	0.02
Sspon.02G0046060-1B	2	8	125	46.03	14044.7	9.4	39.2	-0.52	-0.55	0.1
Sspon.02G0046170-1C	2	1	101	49.35	11053.6	6.37	46.92	0.32	0.31	0.12
Sspon.02G0047600-1C	2	2	83	70.63	9033.67	11.83	86.28	-0.37	-0.41	0.02
Sspon.02G0049260-1C	2	5	126	60.89	13698.7	10.91	69.54	-0.21	-0.18	0.07
Sspon.02G0049370-1C	2	2	222	55.61	24647	10.27	42.58	-0.39	-0.38	0.07
Sspon.02G0037460-2C	2	7	166	63.47	18400.8	11.35	75.86	-0.73	-0.73	0.05
Sspon.02G0050030-1C	2	2	59	43.33	6493.13	4.75	51.59	-0.74	-0.66	0.05
Sspon.02G0038830-2C	2	5	147	52.93	16260.9	6.59	28.37	-0.68	-0.71	0.06
Sspon.02G0051090-1C	2	4	239	56.81	25988	9.65	39.75	-0.37	-0.38	0.03
Sspon.02G0051100-1C	2	2	73	55.86	7779.04	10.52	77.72	0.21	0.12	0.07
Sspon.02G0052680-1C	2	2	211	70.75	22497.5	11.63	71.8	-0.99	-1	0.04
Sspon.02G0052910-1C	2	4	215	59.41	23094.3	9.93	51.88	-0.26	-0.28	0.04
Sspon.02G0052920-1C	2	2	66	50.25	7092.85	7.93	48.01	-0.47	-0.49	0.05
Sspon.02G0053760-1C	2	3	92	62.37	9577.45	6.03	58.18	-0.57	-0.62	0.03
Sspon.02G0054560-1C	2	3	163	61.38	16962	6.5	59.02	-0.19	-0.24	0.02
Sspon.02G0054890-1C	2	5	207	60.74	21943.7	10.22	57.16	0.24	0.26	0.05
Sspon.02G0058060-1D	2	4	129	64.1	14134	9.54	66.34	-0.59	-0.61	0.05
Sspon.02G0059020-1D	2	5	369	55.14	40689.8	6.81	48.58	-0.44	-0.45	0.05
Sspon.02G0059160-1D	2	3	170	59.06	18003.6	10.41	47.52	-0.17	-0.18	0.07
Sspon.02G0059310-1D	2	5	160	62.53	16855.7	9.55	38.96	-0.53	-0.51	0.04
Sspon.02G0060030-1D	2	3	61	45.16	6834.81	10.01	43.67	-0.72	-0.74	0.05
Sspon.02G0060100-1D	2	1	89	70	9206.03	9.47	39.62	-0.63	-0.67	0.06
Sspon.03G0000350-1A	3	5	113	67.25	11679.3	11.71	73.17	-0.26	-0.25	0.04
Sspon.03G0000650-1A	3	4	141	47.65	15840.9	6.97	41.17	-0.57	-0.57	0.04
Sspon.03G0002500-1A	3	7	306	70.68	32988	11.77	101.92	-0.9	-0.95	0.03
Sspon.03G0004880-1A	3	4	84	45.88	9421.53	9.22	49.41	-0.38	-0.42	0.08
Sspon.03G0012920-1A	3	3	155	53.21	17631.5	6.47	55.67	-1.05	-1.07	0.05
Sspon.03G0015190-1A	3	3	238	63.18	25878.5	11.21	57.72	-0.23	-0.23	0.07
Sspon.03G0015640-1A	3	2	74	59.56	8398.91	8.83	89.37	0.46	0.57	0.09
Sspon.03G0016420-1A	3	4	84	46.27	9699.98	9.69	34	-0.48	-0.4	0.1
Sspon.03G0016430-1A	3	7	202	49.59	22104.5	10.19	44.22	-0.11	-0.15	0.06
Sspon.03G0026890-1B	3	4	107	57.1	11963	10.62	39.79	-1.2	-1.18	0.06
Sspon.03G0028080-1B	3	2	142	56.88	15492.9	9.74	37.88	0	-0.05	0.06
Sspon.03G0029510-1B	3	4	154	61.08	16391.6	9.68	73.58	-0.06	-0.06	0.06
Sspon.03G0030890-1B	3	5	92	45.52	9964.27	9.67	42.42	-0.06	-0.06	0.09
Sspon.03G0031590-1B	3	4	275	66.18	28939.5	11.08	58.45	-0.43	-0.42	0.05
Sspon.03G0031620-1B	3	2	70	62.44	7782.12	10.82	90.59	-0.4	-0.33	0.03
Sspon.03G0032750-1B	3	3	73	53.6	8247.61	9.69	66	-0.15	-0.24	0.04
Sspon.03G0016730-2B	3	2	50	49.67	5571.48	7.56	28.81	0.65	0.71	0.2
Sspon.03G0035440-1B	3	4	85	60.47	8729.58	8.8	61.16	-0.74	-0.73	0.04
Sspon.03G0037800-1C	3	9	209	67.62	22626.8	11.4	72.46	-0.34	-0.31	0.04
Sspon.03G0038350-1C	3	2	61	59.68	6757.54	10.67	69.18	-0.81	-0.8	0.03
Sspon.03G0043030-1C	3	4	167	56.35	17574.7	9.47	59.87	-0.31	-0.32	0.05
Sspon.03G0043750-1C	3	2	166	70.26	17458.7	11.73	69.21	-0.39	-0.38	0.04
Sspon.03G0044200-1C	3	3	82	63.45	8918.96	10.53	72.34	-0.69	-0.74	0.04
Sspon.03G0036890-2D	3	5	77	43.59	8848.02	6.52	63.1	-0.12	-0.16	0.16
Sspon.03G0044680-1D	3	6	245	62.47	26315.3	10.34	56.2	-0.37	-0.36	0.05
Sspon.03G0044940-1D	3	4	79	59.58	8387.78	8.86	74.69	0.12	0.1	0.04
Sspon.03G0044960-1D	3	2	135	68.14	14294	9.42	64.14	-0.59	-0.6	0.02
Sspon.03G0045000-1D	3	2	130	55.98	13981	9.19	77.59	-0.28	-0.31	0.04
Sspon.03G0039380-2D	3	5	100	48.84	11562.1	4.68	41.87	-0.15	-0.14	0.09
Sspon.03G0045100-1D	3	5	143	49.54	16742.9	9.79	45.93	-0.83	-0.83	0.13
Sspon.03G0045730-1D	3	4	91	56.16	9837.1	5.29	34.53	-0.42	-0.51	0.04
Sspon.03G0045800-1D	3	2	197	61.45	19841.1	8.99	46.01	-0.59	-0.62	0.01
Sspon.03G0046260-1D	3	5	153	48.92	17331.3	8.46	48.91	0.08	0.07	0.07
Sspon.03G0016420-2D	3	4	68	49.28	7767.87	8.69	47.5	-0.29	-0.21	0.09
Sspon.03G0025400-3D	3	1	164	64.44	17294.6	8.77	93.42	-0.3	-0.35	0.03
Sspon.04G0000640-1A	4	4	66	48.76	7610.44	9.58	27.65	-0.7	-0.86	0.14
Sspon.04G0004410-1A	4	3	65	54.04	6920.2	9.92	35.26	0.22	0.35	0.03
Sspon.04G0007970-1A	4	2	363	59.43	39701.7	9.29	71.09	-0.54	-0.55	0.04
Sspon.04G0009280-1A	4	3	175	58.14	18914.2	9.57	66.81	-0.32	-0.36	0.06
Sspon.04G0012320-1A	4	2	153	54.98	16304.5	8.38	50.82	0.01	0.02	0.08
Sspon.04G0016520-1A	4	2	64	38.97	7804.52	4.42	43.26	-1.07	-1.07	0.11
Sspon.04G0019870-1A	4	6	177	67.98	18663.8	9.41	64.7	-0.54	-0.55	0.03
Sspon.04G0020790-1A	4	4	59	58.89	6518.6	10.29	49.78	-0.23	-0.37	0.07
Sspon.04G0022000-1B	4	3	71	48.61	8227.18	4.82	68.41	-0.81	-0.93	0.04
Sspon.04G0004400-2B	4	5	89	40	9814.83	5.1	37.36	-0.84	-0.82	0.04
Sspon.04G0024340-1B	4	2	100	44.88	11091.7	8.8	53.91	-0.09	-0.11	0.09
Sspon.04G0024550-1B	4	2	208	69.38	21741.9	11.22	65.09	-0.85	-0.87	0.03
Sspon.04G0024570-1B	4	1	104	69.84	10932.2	11	63.93	-0.63	-0.65	0.04
Sspon.04G0028260-1B	4	2	90	49.08	9833.82	5.36	51.23	-0.48	-0.46	0.1
Sspon.04G0029710-1B	4	1	56	54.97	5815.95	11.44	46.43	0.78	0.7	0.04
Sspon.04G0031240-1C	4	4	110	47.75	12572.7	8.95	34.23	0.13	0.12	0.14
Sspon.04G0031650-1C	4	1	65	50.51	7091.57	8.57	23.02	0.84	0.63	0.08
Sspon.04G0032270-1C	4	6	155	41.03	17592.2	8.97	24.6	-0.5	-0.57	0.06
Sspon.04G0034170-1C	4	2	82	61.45	9280.49	9.51	62.17	-0.77	-0.78	0.09
Sspon.04G0020560-2C	4	1	178	59.03	18788.6	5.22	54.03	0.4	0.41	0.06
Sspon.04G0035230-1D	4	3	110	62.46	12213.3	10.71	84.9	-0.6	-0.6	0.05
Sspon.04G0035360-1D	4	2	62	60.32	6655.61	4.77	50.04	-0.04	0.2	0.03
Sspon.04G0004400-3D	4	2	96	45.7	10485.7	5.78	34.76	-0.57	-0.6	0.06
Sspon.04G0035660-1D	4	3	144	68.28	14281.6	10.71	60.48	-0.4	-0.5	0.06
Sspon.04G0035900-1D	4	2	111	55.36	12649.3	9.18	49.13	-0.47	-0.53	0.08
Sspon.04G0036140-1D	4	1	165	60.64	17521.9	9.12	51.81	-0.18	-0.09	0.04
Sspon.04G0036400-1D	4	2	65	63.64	6844.65	11.28	82.16	-0.59	-0.41	0.02
Sspon.04G0036530-1D	4	7	108	68.2	11446.5	10.88	73.89	-0.8	-0.83	0.06
Sspon.04G0037310-1D	4	1	143	62.5	15958.4	11.91	98.75	-0.68	-0.66	0.03
Sspon.04G0037470-1D	4	2	135	67.89	14538.7	10.47	49.41	0.21	0.23	0.08
Sspon.04G0037490-1D	4	2	93	69.86	9572.28	8.8	62.81	0.54	0.65	0.05
Sspon.04G0029370-2D	4	2	123	61.02	12971.6	9.65	47.83	-0.22	-0.23	0.02
Sspon.05G0001510-1A	5	1	62	44.97	6925.87	4.7	38.15	0.05	0.01	0.1
Sspon.05G0006260-1A	5	4	136	55.47	14905.7	7.19	62.99	-0.33	-0.3	0.08
Sspon.05G0011090-1A	5	3	66	48.26	6843.75	4.95	36.33	0.62	0.61	0.12
Sspon.05G0013120-1A	5	11	258	63.06	27926.7	8.85	59.21	-0.02	0	0.07
Sspon.05G0016110-1A	5	2	109	64.85	11659.6	11.71	83.77	-0.19	-0.27	0.03
Sspon.05G0017160-1A	5	2	72	54.79	7641.47	6.26	64.43	-0.11	-0.07	0.04
Sspon.05G0018390-1A	5	2	154	57.63	17204.5	9.72	49	-0.27	-0.21	0.06
Sspon.05G0020110-1A	5	3	62	50.79	7191.38	10.16	60.72	-0.68	-0.62	0.05
Sspon.05G0020590-1A	5	3	116	52.14	12693.4	11.62	53.52	-0.54	-0.57	0.02
Sspon.05G0023140-1B	5	5	82	46.18	9272.41	10.23	45.35	-0.78	-0.79	0.09
Sspon.05G0023880-1B	5	3	121	48.09	13383.3	9.22	62.3	-0.56	-0.62	0.04
Sspon.05G0024300-1B	5	2	73	67.57	7814.85	9.64	50.94	-0.49	-0.51	0.04
Sspon.05G0008100-2B	5	1	221	67.57	24378.7	11.69	65.38	-0.65	-0.61	0.04
Sspon.05G0026750-1B	5	6	113	52.92	12683.7	8.82	43.62	-0.03	-0.06	0.07
Sspon.05G0028130-1B	5	3	75	50	8455.7	10.64	59	-0.53	-0.68	0.08
Sspon.05G0028950-1B	5	2	77	58.55	8703.88	9.1	36.24	-0.33	-0.31	0.06
Sspon.05G0029100-1B	5	5	102	45.95	11679.2	6.54	39.57	-0.24	-0.2	0.15
Sspon.05G0017730-2B	5	5	162	54.6	17816.3	5.88	63.94	0	-0.04	0.07
Sspon.05G0031870-1C	5	5	131	52.78	14883	6.89	58.05	-0.2	-0.21	0.1
Sspon.05G0031910-1C	5	6	165	46.39	18970.2	9.37	40.52	0.14	0.15	0.12
Sspon.05G0032460-1C	5	2	72	49.77	8047.22	9.07	47.93	-0.76	-0.79	0.04
Sspon.05G0033040-1C	5	4	62	52.38	6887.81	10.95	79.54	-0.93	-0.93	0
Sspon.05G0033510-1C	5	4	66	55.72	7802.96	8.33	63.12	-0.5	-0.65	0.06
Sspon.05G0034710-1C	5	4	115	59.48	11738.4	8.84	39.9	0.34	0.42	0.04
Sspon.05G0034790-1C	5	5	101	58.82	10290.8	8.66	38.71	0.33	0.33	0.06
Sspon.05G0035320-1C	5	5	159	47.92	17213.8	6.51	35	-0.07	-0.08	0.04
Sspon.05G0036220-1C	5	2	74	45.78	8198.44	5.74	50.23	0.38	0.29	0.11
Sspon.05G0036950-1D	5	1	128	56.59	13207.1	9.14	70.37	0.15	0.13	0.03
Sspon.05G0037630-1D	5	4	79	52.5	8285.38	6.71	38.27	0.02	0.02	0.08
Sspon.05G0033680-2D	5	4	69	46.19	8112.19	10.36	68.37	-0.59	-0.65	0.14
Sspon.05G0038530-1D	5	2	93	59.93	10138.2	8.48	44.07	-0.56	-0.56	0.04
Sspon.05G0039810-1D	5	7	170	49.71	18575.7	8.67	57.77	0.33	0.33	0.07
Sspon.06G0003920-1A	6	1	111	59.23	12360.9	9.61	31.96	-0.22	-0.26	0.08
Sspon.06G0004880-1A	6	6	287	59.72	31698	11.27	79.58	-0.36	-0.4	0.07
Sspon.06G0006000-1A	6	12	371	62.81	40600.9	10.61	53.44	-0.68	-0.69	0.04
Sspon.06G0006120-1A	6	5	147	63.96	14779.4	9.86	84.73	0.88	0.83	0.06
Sspon.06G0008580-1A	6	1	128	54.01	14963.7	10.92	70.39	-1.11	-1.17	0.08
Sspon.06G0009560-1A	6	4	65	47.98	7370.97	4.05	57.46	-0.5	-0.51	0.08
Sspon.06G0010030-1A	6	3	383	71.09	39227.8	5.28	46.03	0.01	0.02	0.07
Sspon.06G0010220-1A	6	3	89	52.96	10143.7	10.27	72.28	0.01	0	0.08
Sspon.06G0015150-1A	6	4	147	53.83	15999	6.17	54.12	0.05	-0.01	0.07
Sspon.06G0017010-1A	6	4	113	50.58	12454.9	4.98	45.85	-0.52	-0.66	0.04
Sspon.06G0017990-1A	6	1	257	62.79	27139.9	9.16	62.51	-0.6	-0.59	0.05
Sspon.06G0018990-1A	6	3	86	56.7	9519.24	10.21	85.94	0.22	0.3	0.09
Sspon.06G0020370-1B	6	5	153	47.84	16914.5	8.38	62.05	-0.13	-0.14	0.07
Sspon.06G0020410-1B	6	1	113	65.2	11920.8	9.69	48.2	0.01	0.09	0.07
Sspon.06G0020620-1B	6	3	306	41.59	34808.2	8.15	38.09	-0.42	-0.43	0.09
Sspon.06G0021290-1B	6	1	111	67.56	13020.4	11.83	78.11	-1.57	-1.62	0.06
Sspon.06G0022320-1B	6	13	439	63.11	47949.2	10.19	68.41	-0.42	-0.42	0.05
Sspon.06G0022870-1B	6	2	101	63.07	9744.78	6	25.45	0.04	-0.04	0.05
Sspon.06G0023720-1B	6	3	67	64.71	6658.4	8.89	48.49	-0.09	-0.13	0.01
Sspon.06G0023800-1B	6	3	59	46.11	6718.74	6.2	66.1	-0.22	-0.29	0.05
Sspon.06G0024000-1B	6	2	223	66.52	23607	10.55	56.95	-1	-1.02	0.02
Sspon.06G0024050-1B	6	4	94	55.44	10367	10.02	53.28	-0.06	0.03	0.07
Sspon.06G0024410-1B	6	9	301	64.79	32183.2	11.55	56.12	0.15	0.12	0.07
Sspon.06G0025300-1B	6	4	82	61.85	9492.77	11.06	77.5	-0.66	-0.6	0.07
Sspon.06G0025930-1B	6	7	289	62.3	31947.9	10.02	65.54	-0.57	-0.58	0.08
Sspon.06G0026140-1B	6	4	82	42.97	9531.19	9.75	63.44	-0.38	-0.26	0.06
Sspon.06G0026690-1B	6	5	120	52.62	13338	9.61	101.52	-0.39	-0.37	0.07
Sspon.06G0026940-1B	6	2	63	50	7068.42	5.2	23.68	0.45	0.29	0.06
Sspon.06G0027070-1B	6	2	214	63.26	22656.3	11.22	67.42	-0.1	-0.07	0.06
Sspon.06G0027080-1B	6	2	165	69.28	17088	11.9	67.39	-0.51	-0.5	0.05
Sspon.06G0001310-2C	6	2	97	42.86	10783.3	9.62	70.29	0.09	0.09	0.07
Sspon.06G0029160-1C	6	2	264	61.76	29099.3	5.08	55.5	-0.51	-0.58	0.04
Sspon.06G0029420-1C	6	7	244	62.86	26004	6.59	65.05	-0.45	-0.45	0.04
Sspon.06G0029550-1C	6	6	78	54.43	8722.9	6.39	84.98	-0.8	-0.92	0.01
Sspon.06G0029960-1C	6	5	93	54.61	10740.2	9.47	68.74	-0.86	-0.89	0.08
Sspon.06G0009900-2C	6	2	267	66.42	26543.3	4.31	48.37	0.14	0.15	0.05
Sspon.06G0010030-2C	6	3	387	71.31	39631.3	5.51	42.12	-0.02	-0.01	0.05
Sspon.06G0024430-2C	6	3	157	48.1	17399.5	7.04	68.11	-0.25	-0.22	0.07
Sspon.06G0030840-1C	6	3	69	41.43	7833.99	9.9	29.85	0.02	0.09	0.13
Sspon.06G0030940-1C	6	2	109	49.7	12406.7	6.13	58.01	-1.23	-1.22	0.03
Sspon.06G0031300-1C	6	4	177	65.54	19729.5	10.79	83.89	-0.61	-0.66	0.07
Sspon.06G0027220-2C	6	5	113	57.89	12355.1	9.69	43.36	-0.46	-0.52	0.02
Sspon.06G0031440-1C	6	3	322	62.64	33375.1	9.07	76.03	-0.07	-0.07	0.07
Sspon.06G0031570-1C	6	10	313	56.16	33780.7	9.43	57.83	-0.49	-0.48	0.03
Sspon.06G0031740-1C	6	4	156	62.42	16619	11.44	56.75	-0.27	-0.33	0.04
Sspon.06G0031860-1C	6	4	116	57.55	12444.6	8.63	74.62	0.17	0.12	0.04
Sspon.06G0032040-1C	6	3	60	66.67	6055.68	8.89	49.03	-0.27	-0.33	0.05
Sspon.06G0032970-1D	6	3	126	67.19	13330.1	11.61	60.88	-0.41	-0.41	0.04
Sspon.06G0032980-1D	6	3	111	52.08	12023.5	10.29	58.24	-0.23	-0.13	0.09
Sspon.06G0033010-1D	6	1	71	48.61	8164.07	9.97	58.19	-0.58	-0.64	0.07
Sspon.06G0021290-2D	6	1	127	63.28	14805.5	11.54	69.05	-1.15	-1.2	0.09
Sspon.06G0005010-2D	6	3	114	63.48	12840.4	9.8	89.5	-0.79	-0.81	0.06
Sspon.06G0034450-1D	6	2	69	53.81	7541.97	8.77	73.32	0.6	0.57	0.06
Sspon.06G0030940-2D	6	3	77	54.7	8326.78	4.05	41.78	-0.83	-0.9	0.05
Sspon.06G0034790-1D	6	2	96	65.98	9922.25	11.86	80.66	-0.34	-0.3	0
Sspon.06G0034870-1D	6	5	108	52.6	11694.2	9.83	49.51	-0.22	-0.24	0.08
Sspon.06G0035170-1D	6	4	230	50.36	24986.9	5.82	32.79	-0.32	-0.29	0.07
Sspon.06G0035250-1D	6	5	336	45.99	38348.6	6.76	34.69	-0.33	-0.34	0.09
Sspon.06G0035260-1D	6	1	132	62.41	14426.1	11.19	78.98	-0.71	-0.69	0.05
Sspon.07G0001300-1A	7	4	94	54.39	10290.6	6.38	50.69	-0.09	-0.11	0.06
Sspon.07G0007460-1A	7	5	208	65.55	22267.3	8.73	67.62	-0.29	-0.31	0.04
Sspon.07G0012900-1A	7	3	87	56.82	9745.55	4.7	27.08	-0.98	-0.93	0.05
Sspon.07G0015940-1A	7	4	62	53.97	6992.82	9.69	57.91	-0.8	-0.82	0.03
Sspon.07G0016020-1A	7	6	142	62	15441.3	11.56	85.39	-0.56	-0.54	0.04
Sspon.07G0017820-1A	7	4	149	67.33	15126.7	6.09	74.94	-0.51	-0.5	0.03
Sspon.07G0018070-1A	7	1	132	53.88	14190.8	9.3	51.5	-0.55	-0.58	0.05
Sspon.07G0022330-1B	7	4	244	46.94	26933.5	8.34	49.62	-0.1	-0.1	0.09
Sspon.07G0023950-1B	7	1	156	53.29	17349.7	11.48	53.45	-0.25	-0.26	0.06
Sspon.07G0024340-1B	7	19	521	60.98	56890	9.94	63.17	-0.38	-0.39	0.06
Sspon.07G0024400-1B	7	1	147	63.96	15550	9.72	34.22	-0.35	-0.34	0.05
Sspon.07G0024660-1B	7	3	88	54.68	9638.05	11.36	54.03	-0.56	-0.72	0.02
Sspon.07G0025220-1B	7	1	189	63.86	20165.9	12	71.58	-0.48	-0.48	0.04
Sspon.07G0026210-1B	7	3	156	60.51	16102.8	7.72	52.09	-0.54	-0.55	0.03
Sspon.07G0026610-1B	7	2	50	38.56	5616.25	5.95	51.65	-0.42	-0.38	0.14
Sspon.07G0028310-1B	7	2	77	58.12	8176.49	4.64	42.69	0.52	0.45	0.04
Sspon.07G0017820-2B	7	12	305	67.21	31613.8	10.11	68.84	-0.26	-0.26	0.03
Sspon.07G0028950-1B	7	3	92	63.08	10034.7	11.27	57.12	-0.23	-0.2	0.03
Sspon.07G0029000-1B	7	6	154	43.87	17143.3	8.4	39.16	-0.13	-0.16	0.08
Sspon.07G0029680-1B	7	3	173	63.22	18499.5	11.64	58.21	-0.62	-0.61	0.06
Sspon.07G0029790-1B	7	1	102	68.93	11104.3	9.48	81.83	-0.7	-0.73	0.05
Sspon.07G0030340-1C	7	2	61	57.53	7035.16	9.79	39.4	-0.06	-0.03	0.1
Sspon.07G0032130-1C	7	2	50	44.44	5754.79	8.59	53.82	0.35	0.42	0.12
Sspon.07G0032530-1C	7	3	84	57.25	9282.49	9.04	56.56	-0.39	-0.4	0.07
Sspon.07G0033370-1C	7	1	150	62.69	17398.8	11.78	95.93	-0.71	-0.8	0.06
Sspon.07G0033710-1C	7	4	68	54.11	7761.91	9.52	51.03	-0.39	-0.32	0.1
Sspon.07G0034230-1C	7	1	107	50.31	12021.6	5.11	39.9	-0.15	-0.15	0.08
Sspon.07G0034570-1C	7	1	156	67.94	16435.3	10.3	57.87	-0.52	-0.51	0.03
Sspon.07G0035590-1D	7	2	350	64.96	36635.3	5.44	66.05	-0.17	-0.15	0.03
Sspon.07G0035730-1D	7	3	60	48.09	6869.73	5.45	55.54	-0.54	-0.55	0.08
Sspon.07G0036130-1D	7	4	210	58.29	23322.9	10.86	80.85	-0.32	-0.36	0.07
Sspon.07G0036170-1D	7	3	90	70.7	9608.59	10.23	63.63	-0.71	-0.74	0.04
Sspon.07G0036360-1D	7	4	100	57.43	10546.9	11.56	65.8	-0.69	-0.76	0.03
Sspon.07G0036490-1D	7	3	71	57.41	7147.84	7.76	42.28	-0.16	-0.27	0.06
Sspon.07G0036680-1D	7	2	63	49.48	7461.81	9.73	68.84	-0.55	-0.54	0.08
Sspon.07G0036960-1D	7	8	289	57.82	31122.1	9.54	57.15	-0.47	-0.5	0.06
Sspon.07G0037390-1D	7	2	65	57.58	7038.97	11.2	54.15	-0.28	-0.2	0.08
Sspon.07G0037660-1D	7	2	50	57.52	5818.41	9.49	53.37	-1.42	-1.75	0.04
Sspon.07G0038200-1D	7	5	152	60.13	16248.7	11.94	61.11	0.23	0.22	0.05
Sspon.07G0028510-2D	7	2	98	56.57	10012.1	6.95	53.88	-0.17	-0.17	0.03
Sspon.08G0002730-1A	8	11	293	42.06	33528.7	9.21	52.62	-0.17	-0.22	0.07
Sspon.08G0003840-1A	8	5	176	65.16	18982.8	12	70.28	-0.49	-0.47	0.03
Sspon.08G0003860-1A	8	2	104	63.81	12216.9	11.17	78.91	-0.85	-0.87	0.09
Sspon.08G0003910-1A	8	3	60	44.26	6780.75	10.01	23.06	-0.07	-0.12	0.13
Sspon.08G0004070-1A	8	2	132	69.67	14659.7	11.61	83.68	-0.69	-0.66	0.05
Sspon.08G0007390-1A	8	3	72	52.97	8045.08	5.57	35.47	0.05	0.05	0.11
Sspon.08G0007480-1A	8	4	140	47.04	15105.7	7.78	42.27	0.46	0.46	0.03
Sspon.08G0007710-1A	8	2	135	49.51	14965.9	8.19	57.1	-0.42	-0.47	0.05
Sspon.08G0007980-1A	8	4	69	61.43	7159.07	10.87	34.67	-0.14	-0.2	0.07
Sspon.08G0012070-1A	8	3	83	54.37	9250.02	6	52.98	-0.52	-0.62	0.08
Sspon.08G0020180-1B	8	5	82	51.41	9211.15	5.27	54.54	-0.73	-0.78	0.09
Sspon.08G0020510-1B	8	2	64	50.26	7409.6	4.9	45.21	0.38	0.31	0.11
Sspon.08G0020620-1B	8	1	58	61.02	6531.49	11.16	41.21	-0.01	-0.21	0.07
Sspon.08G0020690-1B	8	4	81	50.41	9248.28	6.08	37.91	-0.49	-0.43	0.09
Sspon.08G0021050-1B	8	2	100	60.73	10753.1	6.25	56.74	-0.29	-0.3	0.09
Sspon.08G0021660-1B	8	4	166	54.29	18769.4	6.83	42.97	-0.23	-0.23	0.07
Sspon.08G0012070-2B	8	4	90	55.68	9780.62	5.5	51	-0.39	-0.39	0.08
Sspon.08G0014220-2B	8	3	123	53.49	13838	5.84	43.02	0.19	0.15	0.09
Sspon.08G0024770-1C	8	2	73	56.76	7844.1	9.43	34.71	-0.09	-0.07	0.04
Sspon.08G0025230-1C	8	2	118	51.26	13448.7	8.75	64.04	0.11	0.02	0.08
Sspon.08G0025280-1C	8	2	298	53.4	34244.6	10.09	57.95	-0.81	-0.81	0.1
Sspon.08G0025300-1C	8	5	192	66.15	20366.6	8.26	89.99	0.17	0.17	0.05
Sspon.08G0025610-1C	8	2	52	61.01	5890.89	12	115.08	-0.52	-0.55	0
Sspon.08G0026970-1C	8	4	111	56.85	11973.7	7.7	67.52	-0.21	-0.28	0.02
Sspon.08G0027050-1C	8	2	154	65.16	16497.6	10.91	76.39	-0.28	-0.26	0.05
Sspon.08G0027980-1D	8	21	658	62.01	71186.7	10.35	59.12	-0.66	-0.65	0.05
Sspon.08G0027990-1D	8	3	52	62.89	6066.8	9.29	63.82	-0.68	-0.74	0.12
Sspon.08G0028160-1D	8	7	203	40.85	23467.4	9.01	19.21	-0.68	-0.67	0.09
Sspon.08G0029280-1D	8	6	159	52.08	18404.7	5.79	57.33	-0.83	-0.87	0.05
Sspon.08G0029490-1D	8	5	90	49.08	10593.9	7.8	39.49	-0.33	-0.27	0.16
Sspon.08G0029660-1D	8	3	73	47.3	8295.18	9.39	61.15	-0.98	-0.97	0.05
Sspon.08G0012070-3D	8	3	143	67.82	15432.4	11.29	72.38	-0.64	-0.61	0.02
Sspon.08G0030340-1D	8	1	150	66	14757.1	4.5	71.08	-0.35	-0.36	0.01
Sspon.08G0030660-1D	8	3	127	51.3	14658.8	9.21	50.67	-0.43	-0.43	0.11
Sspon.08G0030820-1D	8	4	81	48.78	9136.58	9.64	51.23	-0.07	-0.1	0.06

## Sheet: Suppl. Table 4.2
Gene	peptide_length	Fickett_score	pI	ORF_integrity	coding_probability	RNAtype
Sspon.01G0000310-1A	80	0.41435	11.2509	1	0.169295	noncoding
Sspon.01G0004800-1A	278	0.36127	8.93964	1	0.998913	coding
Sspon.01G0005640-1A	160	0.487	9.5097	1	0.987787	coding
Sspon.01G0007670-1A	64	0.45732	4.22577	1	0.230887	noncoding
Sspon.01G0008430-1A	121	0.40714	10.0162	1	0.584212	coding
Sspon.01G0012910-1A	186	0.43887	9.85846	1	0.989215	coding
Sspon.01G0017180-1A	100	0.31484	10.9562	1	0.103371	noncoding
Sspon.01G0018530-1A	99	0.28166	11.7089	1	0.073287	noncoding
Sspon.01G0019470-1A	109	0.39438	11.8526	1	0.269241	noncoding
Sspon.01G0019690-1A	159	0.35474	11.8256	1	0.481499	noncoding
Sspon.01G0027880-1A	133	0.42545	10.6541	1	0.778207	coding
Sspon.01G0029860-1A	108	0.34104	11.763	1	0.135095	noncoding
Sspon.01G0034190-1B	76	0.41608	11.4354	1	0.14428	noncoding
Sspon.01G0035770-1B	105	0.464	5.34418	1	0.704677	coding
Sspon.01G0036690-1B	98	0.4437	8.08832	1	0.430695	noncoding
Sspon.01G0037220-1B	112	0.44817	5.43512	1	0.782254	coding
Sspon.01G0037410-1B	139	0.43215	11.088	1	0.830604	coding
Sspon.01G0037800-1B	140	0.46109	10.1193	1	0.933643	coding
Sspon.01G0039260-1B	118	0.48752	6.88824	1	0.785792	coding
Sspon.01G0039870-1B	168	0.45555	11.7806	1	0.964502	coding
Sspon.01G0042360-1B	192	0.41654	10.3398	1	0.98121	coding
Sspon.01G0043660-1B	105	0.3817	9.02252	1	0.289353	noncoding
Sspon.01G0044540-1B	90	0.4679	4.58575	1	0.565956	coding
Sspon.01G0045290-1B	57	0.44322	9.52094	1	0.0846214	noncoding
Sspon.01G0050760-1C	59	0.38759	10.311	1	0.0528247	noncoding
Sspon.01G0050880-1C	191	0.4277	9.39984	1	0.989825	coding
Sspon.01G0051670-1C	136	0.46879	9.43036	1	0.929172	coding
Sspon.01G0051690-1C	181	0.41508	8.08966	1	0.982672	coding
Sspon.01G0053130-1C	136	0.47162	9.41864	1	0.933228	coding
Sspon.01G0053500-1C	118	0.39601	11.0489	1	0.441221	noncoding
Sspon.01G0054120-1C	111	0.42273	12.1599	1	0.37303	noncoding
Sspon.01G0054240-1C	164	0.41972	10.0082	1	0.939721	coding
Sspon.01G0055220-1C	152	0.43178	5.70319	1	0.973816	coding
Sspon.01G0055260-1C	99	0.45638	9.42853	1	0.547478	coding
Sspon.01G0045000-2C	61	0.44602	4.65997	1	0.152919	noncoding
Sspon.01G0057060-1C	273	0.40648	6.55145	1	0.999962	coding
Sspon.01G0058090-1D	128	0.37143	11.4594	1	0.370063	noncoding
Sspon.01G0058680-1D	102	0.35656	10.5021	1	0.184219	noncoding
Sspon.01G0059140-1D	225	0.39447	11.945	1	0.965721	coding
Sspon.01G0059360-1D	155	0.42843	7.50201	1	0.949706	coding
Sspon.01G0059710-1D	90	0.3723	9.29828	1	0.146398	noncoding
Sspon.01G0060030-1D	154	0.3856	10.9868	1	0.74157	coding
Sspon.01G0060440-1D	124	0.44635	6.26715	1	0.84099	coding
Sspon.01G0060460-1D	108	0.45364	10.8325	1	0.667171	coding
Sspon.01G0060490-1D	64	0.44503	8.55219	1	0.098212	noncoding
Sspon.01G0060630-1D	109	0.43902	11.7602	1	0.52022	coding
Sspon.01G0061690-1D	133	0.39643	11.6465	1	0.528547	coding
Sspon.01G0062130-1D	126	0.36125	4.94745	1	0.779067	coding
Sspon.02G0011510-1A	156	0.39892	8.70404	1	0.892255	coding
Sspon.02G0023370-1A	151	0.35961	11.5118	1	0.5	coding
Sspon.02G0025000-1A	52	0.42584	11.0001	1	0.0655364	noncoding
Sspon.02G0025160-1A	127	0.41544	6.35492	1	0.807068	coding
Sspon.02G0031510-1A	143	0.42986	11.7474	1	0.795521	coding
Sspon.02G0031600-1A	67	0.41271	9.88165	1	0.0959342	noncoding
Sspon.02G0033000-1B	139	0.39867	11.931	1	0.551187	coding
Sspon.02G0001900-2B	62	0.43099	7.80463	1	0.0670441	noncoding
Sspon.02G0033670-1B	113	0.46902	9.55341	1	0.782459	coding
Sspon.02G0038120-1B	150	0.36114	11.3535	1	0.524756	coding
Sspon.02G0038830-1B	204	0.42806	5.61151	1	0.999152	coding
Sspon.02G0039760-1B	161	0.37771	10.5786	1	0.788424	coding
Sspon.02G0040850-1B	133	0.40257	9.58075	1	0.706495	coding
Sspon.02G0042450-1B	77	0.39378	11.7896	1	0.0981401	noncoding
Sspon.02G0042510-1B	106	0.33508	11.5015	1	0.131983	noncoding
Sspon.02G0044930-1B	208	0.45893	7.50421	1	0.998893	coding
Sspon.02G0046060-1B	126	0.43927	9.3963	1	0.791914	coding
Sspon.02G0046170-1C	102	0.41077	6.36969	1	0.44588	noncoding
Sspon.02G0047600-1C	84	0.36818	11.83	1	0.090104	noncoding
Sspon.02G0049260-1C	127	0.44275	10.9097	1	0.795524	coding
Sspon.02G0049370-1C	223	0.30615	10.2722	1	0.819898	coding
Sspon.02G0037460-2C	167	0.40639	11.3461	1	0.878532	coding
Sspon.02G0050030-1C	60	0.43147	4.75006	1	0.129527	noncoding
Sspon.02G0038830-2C	148	0.40773	6.58539	1	0.924189	coding
Sspon.02G0051090-1C	240	0.44166	9.64667	1	0.999498	coding
Sspon.02G0051100-1C	74	0.41574	10.5179	1	0.143539	noncoding
Sspon.02G0052680-1C	212	0.33185	11.6307	1	0.737304	coding
Sspon.02G0052910-1C	216	0.46185	9.93365	1	0.998949	coding
Sspon.02G0052920-1C	67	0.40889	7.92926	1	0.0697315	noncoding
Sspon.02G0053760-1C	93	0.44112	6.02496	1	0.421256	noncoding
Sspon.02G0054560-1C	164	0.44703	6.50446	1	0.984748	coding
Sspon.02G0054890-1C	208	0.44424	10.2239	1	0.996808	coding
Sspon.02G0058060-1D	130	0.29542	9.54181	1	0.207922	noncoding
Sspon.02G0059020-1D	370	0.46264	6.81195	1	1	coding
Sspon.02G0059160-1D	171	0.42218	10.4133	1	0.954982	coding
Sspon.02G0059310-1D	161	0.45561	9.55353	1	0.974753	coding
Sspon.02G0060030-1D	62	0.35367	10.0059	1	0.042197	noncoding
Sspon.02G0060100-1D	90	0.32825	9.466	1	0.0894647	noncoding
Sspon.03G0000350-1A	114	0.35211	11.7093	1	0.185077	noncoding
Sspon.03G0000650-1A	142	0.48989	6.966	1	0.943871	coding
Sspon.03G0002500-1A	307	0.36951	11.774	1	0.995717	coding
Sspon.03G0004880-1A	85	0.42714	9.22296	1	0.237287	noncoding
Sspon.03G0012920-1A	156	0.44493	6.47247	1	0.974152	coding
Sspon.03G0015190-1A	239	0.33418	11.2079	1	0.909735	coding
Sspon.03G0015640-1A	75	0.30137	8.82745	1	0.0415097	noncoding
Sspon.03G0016420-1A	85	0.41076	9.69427	1	0.2	noncoding
Sspon.03G0016430-1A	203	0.35241	10.189	1	0.920449	coding
Sspon.03G0026890-1B	108	0.3701	10.6227	1	0.260042	noncoding
Sspon.03G0028080-1B	143	0.42244	9.73761	1	0.862628	coding
Sspon.03G0029510-1B	155	0.4144	9.67877	1	0.905824	coding
Sspon.03G0030890-1B	93	0.41667	9.6651	1	0.293945	noncoding
Sspon.03G0031590-1B	276	0.29801	11.0767	1	0.87782	coding
Sspon.03G0031620-1B	71	0.47247	10.8229	1	0.327752	noncoding
Sspon.03G0032750-1B	74	0.34972	9.68719	1	0.0622472	noncoding
Sspon.03G0016730-2B	51	0.41201	7.56317	1	0.0290662	noncoding
Sspon.03G0035440-1B	86	0.48911	8.80267	1	0.454587	noncoding
Sspon.03G0037800-1C	210	0.40912	11.4036	1	0.97914	coding
Sspon.03G0038350-1C	62	0.33252	10.6653	1	0.0396287	noncoding
Sspon.03G0043030-1C	168	0.39767	9.46857	1	0.926097	coding
Sspon.03G0043750-1C	167	0.38382	11.7287	1	0.739532	coding
Sspon.03G0044200-1C	83	0.40278	10.5251	1	0.171387	noncoding
Sspon.03G0036890-2D	78	0.42223	6.51581	1	0.163409	noncoding
Sspon.03G0044680-1D	246	0.42835	10.3397	1	0.999141	coding
Sspon.03G0044940-1D	80	0.42806	8.85822	1	0.184795	noncoding
Sspon.03G0044960-1D	136	0.31977	9.41669	1	0.330913	noncoding
Sspon.03G0045000-1D	131	0.46582	9.19403	1	0.89916	coding
Sspon.03G0039380-2D	101	0.46322	4.68256	1	0.730043	coding
Sspon.03G0045100-1D	144	0.45088	9.78754	1	0.93095	coding
Sspon.03G0045730-1D	92	0.41294	5.29462	1	0.426369	noncoding
Sspon.03G0045800-1D	198	0.43059	8.99249	1	0.994285	coding
Sspon.03G0046260-1D	154	0.48754	8.45697	1	0.978437	coding
Sspon.03G0016420-2D	69	0.44061	8.68561	1	0.123845	noncoding
Sspon.03G0025400-3D	165	0.46241	8.76569	1	0.983158	coding
Sspon.04G0000640-1A	67	0.38465	9.57635	1	0.0653865	noncoding
Sspon.04G0004410-1A	66	0.47542	9.92474	1	0.241312	noncoding
Sspon.04G0007970-1A	364	0.43195	9.28851	1	0.999999	coding
Sspon.04G0009280-1A	176	0.39667	9.56708	1	0.944088	coding
Sspon.04G0012320-1A	154	0.39222	8.37823	1	0.872094	coding
Sspon.04G0016520-1A	65	0.43066	4.42279	1	0.208445	noncoding
Sspon.04G0019870-1A	178	0.35616	9.41132	1	0.865962	coding
Sspon.04G0020790-1A	60	0.44401	10.2864	1	0.117492	noncoding
Sspon.04G0022000-1B	72	0.4694	4.8183	1	0.243328	noncoding
Sspon.04G0004400-2B	90	0.41558	5.10138	1	0.431994	noncoding
Sspon.04G0024340-1B	101	0.37577	8.7995	1	0.232382	noncoding
Sspon.04G0024550-1B	209	0.2535	11.2156	1	0.31422	noncoding
Sspon.04G0024570-1B	105	0.32852	11.0031	1	0.134732	noncoding
Sspon.04G0028260-1B	91	0.43753	5.36505	1	0.461429	noncoding
Sspon.04G0029710-1B	57	0.40697	11.4406	1	0.0602667	noncoding
Sspon.04G0031240-1C	111	0.39606	8.94647	1	0.41557	noncoding
Sspon.04G0031650-1C	66	0.36572	8.56732	1	0.044378	noncoding
Sspon.04G0032270-1C	156	0.49128	8.97406	1	0.984103	coding
Sspon.04G0034170-1C	83	0.41195	9.5069	1	0.18403	noncoding
Sspon.04G0020560-2C	179	0.41481	5.21906	1	0.995938	coding
Sspon.04G0035230-1D	111	0.38247	10.7095	1	0.328606	noncoding
Sspon.04G0035360-1D	63	0.45347	4.76678	1	0.161957	noncoding
Sspon.04G0004400-3D	97	0.41886	5.78058	1	0.458124	noncoding
Sspon.04G0035660-1D	145	0.42199	10.7061	1	0.849176	coding
Sspon.04G0035900-1D	112	0.49555	9.1806	1	0.83905	coding
Sspon.04G0036140-1D	166	0.38553	9.11993	1	0.899929	coding
Sspon.04G0036400-1D	66	0.3644	11.2758	1	0.0557448	noncoding
Sspon.04G0036530-1D	109	0.35096	10.8809	1	0.201793	noncoding
Sspon.04G0037310-1D	144	0.41716	11.9067	1	0.714371	coding
Sspon.04G0037470-1D	136	0.40213	10.473	1	0.703555	coding
Sspon.04G0037490-1D	94	0.41747	8.8028	1	0.293026	noncoding
Sspon.04G0029370-2D	124	0.40926	9.6485	1	0.635887	coding
Sspon.05G0001510-1A	63	0.38037	4.69806	1	0.0965213	noncoding
Sspon.05G0006260-1A	137	0.42839	7.19476	1	0.876361	coding
Sspon.05G0011090-1A	67	0.37678	4.95001	1	0.101606	noncoding
Sspon.05G0013120-1A	259	0.42858	8.8493	1	0.999809	coding
Sspon.05G0016110-1A	110	0.35471	11.7089	1	0.172156	noncoding
Sspon.05G0017160-1A	73	0.40714	6.25653	1	0.114782	noncoding
Sspon.05G0018390-1A	155	0.46306	9.72394	1	0.970812	coding
Sspon.05G0020110-1A	63	0.38299	10.1633	1	0.0585948	noncoding
Sspon.05G0020590-1A	117	0.4334	11.6174	1	0.590683	coding
Sspon.05G0023140-1B	83	0.46241	10.2263	1	0.397087	noncoding
Sspon.05G0023880-1B	122	0.48048	9.2182	1	0.877569	coding
Sspon.05G0024300-1B	74	0.36565	9.64484	1	0.0726099	noncoding
Sspon.05G0008100-2B	222	0.34097	11.6876	1	0.828924	coding
Sspon.05G0026750-1B	114	0.37113	8.82074	1	0.346597	noncoding
Sspon.05G0028130-1B	76	0.36635	10.6378	1	0.0842452	noncoding
Sspon.05G0028950-1B	78	0.41862	9.09686	1	0.153785	noncoding
Sspon.05G0029100-1B	103	0.32959	6.53571	1	0.200456	noncoding
Sspon.05G0017730-2B	163	0.47203	5.87909	1	0.989031	coding
Sspon.05G0031870-1C	132	0.42238	6.88885	1	0.838094	coding
Sspon.05G0031910-1C	166	0.35328	9.36761	1	0.782322	coding
Sspon.05G0032460-1C	73	0.39527	9.07037	1	0.0904862	noncoding
Sspon.05G0033040-1C	63	0.49338	10.9468	1	0.364169	noncoding
Sspon.05G0033510-1C	67	0.42335	8.32672	1	0.0854024	noncoding
Sspon.05G0034710-1C	116	0.42473	8.84369	1	0.614907	coding
Sspon.05G0034790-1C	102	0.40499	8.66412	1	0.341039	noncoding
Sspon.05G0035320-1C	160	0.45036	6.51227	1	0.980883	coding
Sspon.05G0036220-1C	75	0.38047	5.73615	1	0.114853	noncoding
Sspon.05G0036950-1D	129	0.42967	9.13873	1	0.784693	coding
Sspon.05G0037630-1D	80	0.44839	6.71307	1	0.214139	noncoding
Sspon.05G0033680-2D	70	0.50644	10.3643	1	0.5	coding
Sspon.05G0038530-1D	94	0.40993	8.47736	1	0.264818	noncoding
Sspon.05G0039810-1D	171	0.4124	8.66766	1	0.962116	coding
Sspon.06G0003920-1A	112	0.43534	9.60907	1	0.619787	coding
Sspon.06G0004880-1A	288	0.35357	11.2702	1	0.990783	coding
Sspon.06G0006000-1A	372	0.36293	10.6148	1	0.999893	coding
Sspon.06G0006120-1A	148	0.37861	9.86151	1	0.729382	coding
Sspon.06G0008580-1A	129	0.36804	10.9152	1	0.418691	noncoding
Sspon.06G0009560-1A	66	0.43715	3.78522	1	0.331433	noncoding
Sspon.06G0010030-1A	384	0.36325	5.28033	1	1	coding
Sspon.06G0010220-1A	90	0.47684	10.2654	1	0.580445	coding
Sspon.06G0015150-1A	148	0.44878	6.17438	1	0.963366	coding
Sspon.06G0017010-1A	114	0.44334	4.97943	1	0.842941	coding
Sspon.06G0017990-1A	258	0.37929	9.15607	1	0.998468	coding
Sspon.06G0018990-1A	87	0.43669	10.2108	1	0.318274	noncoding
Sspon.06G0020370-1B	154	0.4475	8.38019	1	0.956961	coding
Sspon.06G0020410-1B	114	0.39998	9.69025	1	0.467797	noncoding
Sspon.06G0020620-1B	307	0.45112	8.14594	1	0.999996	coding
Sspon.06G0021290-1B	112	0.40846	11.8292	1	0.357375	noncoding
Sspon.06G0022320-1B	440	0.33299	10.192	1	0.999964	coding
Sspon.06G0022870-1B	102	0.41001	5.99957	1	0.482569	noncoding
Sspon.06G0023720-1B	68	0.37996	8.88629	1	0.0586931	noncoding
Sspon.06G0023800-1B	60	0.44715	6.19586	1	0.0754818	noncoding
Sspon.06G0024000-1B	224	0.43776	10.5461	1	0.997948	coding
Sspon.06G0024050-1B	95	0.46376	10.0241	1	0.559111	coding
Sspon.06G0024410-1B	302	0.37067	11.5547	1	0.996505	coding
Sspon.06G0025300-1B	83	0.35319	11.0598	1	0.0908518	noncoding
Sspon.06G0025930-1B	290	0.44322	10.0175	1	0.99996	coding
Sspon.06G0026140-1B	83	0.33191	9.74506	1	0.0738258	noncoding
Sspon.06G0026690-1B	121	0.36807	9.60968	1	0.39677	noncoding
Sspon.06G0026940-1B	64	0.39505	5.20294	1	0.0919666	noncoding
Sspon.06G0027070-1B	215	0.43787	11.2248	1	0.995086	coding
Sspon.06G0027080-1B	166	0.35795	11.898	1	0.542209	coding
Sspon.06G0001310-2C	98	0.43249	9.61688	1	0.420756	noncoding
Sspon.06G0029160-1C	265	0.4723	5.08392	1	0.999993	coding
Sspon.06G0029420-1C	245	0.44072	6.59308	1	0.999905	coding
Sspon.06G0029550-1C	79	0.48322	6.39032	1	0.221212	noncoding
Sspon.06G0029960-1C	94	0.45884	9.46698	1	0.491053	noncoding
Sspon.06G0009900-2C	268	0.4056	4.30768	1	0.999994	coding
Sspon.06G0010030-2C	388	0.36325	5.508	1	1	coding
Sspon.06G0024430-2C	158	0.35473	7.03619	1	0.84887	coding
Sspon.06G0030840-1C	70	0.33915	9.89972	1	0.0501398	noncoding
Sspon.06G0030940-1C	110	0.39308	6.12933	1	0.528505	coding
Sspon.06G0031300-1C	178	0.40745	10.7855	1	0.941176	coding
Sspon.06G0027220-2C	114	0.47834	9.69037	1	0.828986	coding
Sspon.06G0031440-1C	323	0.37291	9.06708	1	0.999916	coding
Sspon.06G0031570-1C	314	0.36779	9.42914	1	0.999767	coding
Sspon.06G0031740-1C	157	0.40941	11.4354	1	0.829419	coding
Sspon.06G0031860-1C	117	0.47413	8.63422	1	0.804054	coding
Sspon.06G0032040-1C	61	0.42079	8.88629	1	0.0663866	noncoding
Sspon.06G0032970-1D	127	0.3871	11.6132	1	0.422086	noncoding
Sspon.06G0032980-1D	112	0.4015	10.293	1	0.441331	noncoding
Sspon.06G0033010-1D	72	0.43777	9.96857	1	0.173991	noncoding
Sspon.06G0021290-2D	128	0.35195	11.5418	1	0.279647	noncoding
Sspon.06G0005010-2D	115	0.43013	9.80231	1	0.631571	coding
Sspon.06G0034450-1D	70	0.46196	8.76947	1	0.173502	noncoding
Sspon.06G0030940-2D	78	0.44069	3.83197	1	0.526614	coding
Sspon.06G0034790-1D	97	0.42352	11.8564	1	0.292284	noncoding
Sspon.06G0034870-1D	109	0.48098	9.82843	1	0.800385	coding
Sspon.06G0035170-1D	231	0.44394	5.81512	1	0.999869	coding
Sspon.06G0035250-1D	337	0.46488	6.75653	1	1	coding
Sspon.06G0035260-1D	133	0.37554	11.189	1	0.4704	noncoding
Sspon.07G0001300-1A	95	0.44709	6.37897	1	0.434859	noncoding
Sspon.07G0007460-1A	209	0.3785	8.72772	1	0.986124	coding
Sspon.07G0012900-1A	88	0.44772	4.70135	1	0.528924	coding
Sspon.07G0015940-1A	63	0.36822	9.68549	1	0.0473076	noncoding
Sspon.07G0016020-1A	143	0.36932	11.5569	1	0.479999	noncoding
Sspon.07G0017820-1A	150	0.45337	6.08795	1	0.970168	coding
Sspon.07G0018070-1A	133	0.39027	9.29803	1	0.652108	coding
Sspon.07G0022330-1B	245	0.46118	8.34198	1	0.999864	coding
Sspon.07G0023950-1B	157	0.47058	11.4825	1	0.970826	coding
Sspon.07G0024340-1B	522	0.36393	9.94281	1	1	coding
Sspon.07G0024400-1B	148	0.34729	9.72357	1	0.570017	coding
Sspon.07G0024660-1B	89	0.44719	11.3604	1	0.377774	noncoding
Sspon.07G0025220-1B	190	0.35932	12.246	1	0.644525	coding
Sspon.07G0026210-1B	157	0.42415	7.71857	1	0.9487	coding
Sspon.07G0026610-1B	51	0.4112	5.95026	1	0.0359484	noncoding
Sspon.07G0028310-1B	78	0.45485	4.63507	1	0.369192	noncoding
Sspon.07G0017820-2B	306	0.39147	10.1088	1	0.999802	coding
Sspon.07G0028950-1B	93	0.42393	11.2665	1	0.306095	noncoding
Sspon.07G0029000-1B	155	0.46943	8.39594	1	0.972917	coding
Sspon.07G0029680-1B	174	0.32753	11.6441	1	0.459368	noncoding
Sspon.07G0029790-1B	103	0.36324	9.47797	1	0.214298	noncoding
Sspon.07G0030340-1C	62	0.34148	9.78754	1	0.0372474	noncoding
Sspon.07G0032130-1C	51	0.36484	8.58954	1	0.0217099	noncoding
Sspon.07G0032530-1C	85	0.36516	9.03851	1	0.10768	noncoding
Sspon.07G0033370-1C	151	0.34633	11.7806	1	0.379658	noncoding
Sspon.07G0033710-1C	69	0.45618	9.51617	1	0.184133	noncoding
Sspon.07G0034230-1C	108	0.46074	5.11395	1	0.770299	coding
Sspon.07G0034570-1C	157	0.38422	10.3043	1	0.804523	coding
Sspon.07G0035590-1D	351	0.43501	5.43793	1	1	coding
Sspon.07G0035730-1D	61	0.44007	5.45087	1	0.100035	noncoding
Sspon.07G0036130-1D	211	0.35681	10.8578	1	0.92329	coding
Sspon.07G0036170-1D	91	0.45613	10.2278	1	0.468525	noncoding
Sspon.07G0036360-1D	101	0.4077	11.5615	1	0.28771	noncoding
Sspon.07G0036490-1D	72	0.4183	7.76239	1	0.100575	noncoding
Sspon.07G0036680-1D	64	0.4309	9.72894	1	0.104557	noncoding
Sspon.07G0036960-1D	290	0.42481	9.54266	1	0.999939	coding
Sspon.07G0037390-1D	66	0.28098	11.2042	1	0.0419929	noncoding
Sspon.07G0037660-1D	51	0.34312	9.49054	1	0.0230422	noncoding
Sspon.07G0038200-1D	153	0.46135	11.9379	1	0.937965	coding
Sspon.07G0028510-2D	99	0.40037	6.94659	1	0.324271	noncoding
Sspon.08G0002730-1A	294	0.48888	9.20868	1	0.999996	coding
Sspon.08G0003840-1A	177	0.34554	12.0706	1	0.505023	coding
Sspon.08G0003860-1A	105	0.37952	11.1721	1	0.244756	noncoding
Sspon.08G0003910-1A	61	0.39314	10.0141	1	0.058779	noncoding
Sspon.08G0004070-1A	133	0.4016	11.6144	1	0.564061	coding
Sspon.08G0007390-1A	73	0.4309	5.57355	1	0.179939	noncoding
Sspon.08G0007480-1A	141	0.45607	7.77667	1	0.926573	coding
Sspon.08G0007710-1A	136	0.34817	8.19281	1	0.519361	coding
Sspon.08G0007980-1A	70	0.3939	10.8663	1	0.0909782	noncoding
Sspon.08G0012070-1A	84	0.42256	5.99652	1	0.25598	noncoding
Sspon.08G0020180-1B	83	0.45927	5.27277	1	0.355885	noncoding
Sspon.08G0020510-1B	65	0.44612	4.90277	1	0.168388	noncoding
Sspon.08G0020620-1B	59	0.40768	11.1584	1	0.0682614	noncoding
Sspon.08G0020690-1B	82	0.4782	6.0788	1	0.269186	noncoding
Sspon.08G0021050-1B	101	0.3907	6.2453	1	0.369	noncoding
Sspon.08G0021660-1B	167	0.37911	6.82672	1	0.945692	coding
Sspon.08G0012070-2B	91	0.43951	5.49982	1	0.446264	noncoding
Sspon.08G0014220-2B	124	0.45734	5.8432	1	0.871011	coding
Sspon.08G0024770-1C	74	0.39147	9.4339	1	0.0947956	noncoding
Sspon.08G0025230-1C	119	0.33464	8.74518	1	0.262664	noncoding
Sspon.08G0025280-1C	299	0.38694	10.0891	1	0.999668	coding
Sspon.08G0025300-1C	193	0.4191	8.25739	1	0.991692	coding
Sspon.08G0025610-1C	53	0.39222	12.6021	1	0.0270167	noncoding
Sspon.08G0026970-1C	112	0.44647	7.69635	1	0.645731	coding
Sspon.08G0027050-1C	155	0.3673	10.9106	1	0.656774	coding
Sspon.08G0027980-1D	659	0.43626	10.351	1	1	coding
Sspon.08G0027990-1D	53	0.41338	9.2923	1	0.0440524	noncoding
Sspon.08G0028160-1D	204	0.45257	9.00848	1	0.997769	coding
Sspon.08G0029280-1D	160	0.44758	5.79486	1	0.986178	coding
Sspon.08G0029490-1D	91	0.44845	7.7995	1	0.341733	noncoding
Sspon.08G0029660-1D	74	0.3517	9.39252	1	0.0612258	noncoding
Sspon.08G0012070-3D	144	0.38518	11.2929	1	0.617824	coding
Sspon.08G0030340-1D	151	0.44526	4.50128	1	0.989867	coding
Sspon.08G0030660-1D	128	0.41833	9.2149	1	0.729624	coding
Sspon.08G0030820-1D	82	0.35221	9.64362	1	0.0865388	noncoding

## Sheet: Suppl. Table 4.3
# target name	accession	tlen	query name	accession	qlen	E-value	score	bias	#	of	c-Evalue	i-Evalue	score	bias	from	to	from	to	from	to	acc	description of target
#-------------------	----------	-----	--------------------	----------	-----	---------	------	-----	---	---	---------	---------	------	-----	-----	-----	-----	-----	-----	-----	----	---------------------
PK	PF00224.24	348	Sspon.01G0008430-1A	-	121	0.23	10.4	0	1	1	1.5e-05	0.3	10.1	0	263	299	38	73	31	77	0.79	Pyruvate kinase, barrel domai	n
CLIP1_ZNF	PF16641.8	17	Sspon.01G0027880-1A	-	133	0.0066	16.5	0.3	1	1	6.1e-07	0.012	15.7	0.3	6	16	93	103	93	103	0.94	CLIP1 zinc knuckle
RelB_leu_zip	PF16180.8	84	Sspon.01G0039260-1B	-	118	0.026	14.6	0.2	1	2	0.084	1700	-0.8	0.1	47	79	31	63	23	69	0.66	RelB leucine zipper
RelB_leu_zip	PF16180.8	84	Sspon.01G0039260-1B	-	118	0.026	14.6	0.2	2	2	3.4e-06	0.067	13.3	0	12	44	74	110	63	117	0.89	RelB leucine zipper
GGDEF_2	PF17853.4	117	Sspon.01G0043660-1B	-	105	0.13	12.7	0	1	1	8.2e-06	0.16	12.3	0	43	113	17	90	11	92	0.87	GGDEF-like domain
Prp19	PF08606.14	68	Sspon.01G0055220-1C	-	152	0.062	13.4	0.4	1	1	5.4e-06	0.11	12.7	0.4	12	35	16	39	14	44	0.92	Prp19/Pso4-like
Herpes_U15	PF05613.14	110	Sspon.01G0055260-1C	-	99	0.052	14.4	0.1	1	1	4.1e-06	0.081	13.8	0.1	59	97	8	49	1	56	0.78	Human herpesvirus U15 protein
FlgN	PF05130.15	146	Sspon.01G0057060-1C	-	273	0.59	10.8	15.8	1	3	0.0011	23	5.6	0.3	73	108	55	91	39	107	0.74	FlgN protein
FlgN	PF05130.15	146	Sspon.01G0057060-1C	-	273	0.59	10.8	15.8	2	3	4.9e-05	0.96	10.1	7.4	28	109	122	211	114	228	0.77	FlgN protein
FlgN	PF05130.15	146	Sspon.01G0057060-1C	-	273	0.59	10.8	15.8	3	3	0.053	1000	0.2	0.1	59	95	210	261	199	268	0.55	FlgN protein
Orf78	PF06024.15	103	Sspon.01G0060490-1D	-	64	0.11	12.9	0.1	1	1	2.2e-05	0.14	12.6	0.1	19	84	1	60	1	62	0.47	Orf78 (ac78)
DUF4133	PF13571.9	91	Sspon.01G0060490-1D	-	64	0.5	10.9	4.3	1	1	0.00011	0.69	10.4	4.3	16	39	36	59	33	62	0.92	Domain of unknown function (D	UF4133)
CrgA	PF06781.15	89	Sspon.01G0060490-1D	-	64	1.4	9.2	4.7	1	1	0.00031	2	8.7	4.7	28	56	31	59	5	61	0.72	Cell division protein CrgA
Hamartin	PF04388.15	731	Sspon.02G0023370-1A	-	151	0.23	10.2	4.7	1	1	1.2e-05	0.24	10.1	4.7	301	387	14	100	1	123	0.58	Hamartin protein
EF-hand_13	PF17958.4	90	Sspon.02G0025000-1A	-	52	0.042	13.8	0	1	1	2.3e-06	0.045	13.7	0	40	65	20	45	6	50	0.91	EF-hand domain
m_DGTX_Dc1a_b_c	PF17491.5	55	Sspon.02G0046170-1C	-	102	0.0087	16.8	1	1	2	0.3	5900	-1.9	2.2	16	26	2	12	1	16	0.71	Spider Toxins mu-diguetoxin-1	a, b and c
m_DGTX_Dc1a_b_c	PF17491.5	55	Sspon.02G0046170-1C	-	102	0.0087	16.8	1	2	2	4.4e-07	0.0087	16.8	1	13	42	44	74	38	82	0.83	Spider Toxins mu-diguetoxin-1	a, b and c
zf-rbx1	PF12678.10	55	Sspon.02G0051090-1C	-	240	0.044	14.2	4.6	1	2	0.002	7.9	7	0.3	24	51	84	113	67	120	0.69	RING-H2 zinc finger domain
zf-rbx1	PF12678.10	55	Sspon.02G0051090-1C	-	240	0.044	14.2	4.6	2	2	0.00062	2.4	8.6	0.4	13	38	212	236	203	239	0.68	RING-H2 zinc finger domain
NPV_P10	PF05531.15	75	Sspon.02G0051090-1C	-	240	0.056	14	0.2	1	1	2.7e-05	0.11	13.2	0.2	18	66	151	199	140	212	0.89	Nucleopolyhedrovirus P10 prot	ein
zf-RING_2	PF13639.9	44	Sspon.02G0051090-1C	-	240	0.062	13.8	4.4	1	2	0.00059	2.3	8.8	0.5	10	40	83	113	79	115	0.76	Ring finger domain
zf-RING_2	PF13639.9	44	Sspon.02G0051090-1C	-	240	0.062	13.8	4.4	2	2	0.0036	14	6.2	0.3	5	27	212	236	211	239	0.57	Ring finger domain
NIT	PF08376.13	225	Sspon.02G0051090-1C	-	240	0.072	13.7	0.7	1	2	7.6e-05	0.3	11.7	0.3	101	145	43	85	27	99	0.78	Nitrate and nitrite sensing
NIT	PF08376.13	225	Sspon.02G0051090-1C	-	240	0.072	13.7	0.7	2	2	0.27	1000	0.1	0	38	58	175	198	132	224	0.5	Nitrate and nitrite sensing
Defensin_big	PF14862.9	58	Sspon.02G0051090-1C	-	240	0.14	12.6	0.6	1	1	7.2e-05	0.28	11.6	0.6	34	51	79	125	36	126	0.77	Big defensin
aRib	PF18938.3	71	Sspon.03G0000650-1A	-	142	0.061	13.3	0.5	1	1	5.9e-06	0.12	12.4	0.5	24	69	85	128	83	130	0.87	Atypical Rib domain
MAGE_N	PF12440.11	92	Sspon.03G0035440-1B	-	86	0.12	13.2	3.9	1	1	7.5e-06	0.15	12.9	3.9	40	90	17	65	3	79	0.87	Melanoma associated antigen f	amily N terminal
DUF4850	PF16142.8	184	Sspon.03G0043030-1C	-	168	0.069	12.7	0	1	2	6.3e-05	1.2	8.7	0	22	67	75	120	62	128	0.86	Domain of unknown function (D	UF4850)
DUF4850	PF16142.8	184	Sspon.03G0043030-1C	-	168	0.069	12.7	0	2	2	0.0062	120	2.2	0	31	50	146	165	132	167	0.88	Domain of unknown function (D	UF4850)
AGOG	PF09171.13	248	Sspon.03G0044680-1D	-	246	0.099	12.1	0	1	1	7.1e-06	0.14	11.6	0	35	64	10	36	6	50	0.79	N-glycosylase/DNA lyase
PP-binding	PF00550.28	67	Sspon.03G0039380-2D	-	101	0.079	13.4	0	1	1	8.9e-06	0.17	12.3	0	3	39	4	35	2	39	0.86	Phosphopantetheine attachment	site
APG12	PF04110.16	87	Sspon.04G0009280-1A	-	176	0.021	15.3	0	1	1	1.7e-06	0.032	14.7	0	10	81	81	152	77	157	0.81	Ubiquitin-like autophagy prot	ein Apg12
zf-BED	PF02892.18	44	Sspon.04G0004400-2B	-	90	0.072	13.3	0.7	1	1	9.5e-06	0.19	11.9	0.7	1	29	40	75	40	85	0.83	BED zinc finger
zf-BED	PF02892.18	44	Sspon.04G0004400-3D	-	97	0.1	12.7	0.6	1	1	1.3e-05	0.26	11.5	0.6	1	29	40	75	40	85	0.86	BED zinc finger
GAPES4	PF17157.7	98	Sspon.04G0035900-1D	-	112	0.043	14.3	0	1	1	3.1e-06	0.061	13.8	0	12	41	73	102	65	107	0.9	Gammaproteobacterial periplas	mic sensor domain
SLATT_3	PF18184.4	156	Sspon.04G0037490-1D	-	94	0.55	10.5	2.4	1	1	3.4e-05	0.67	10.3	2.4	25	73	4	58	1	68	0.63	SMODS and SLOG-associating 2T	M effector domain 3
BCHF	PF07284.14	139	Sspon.05G0017160-1A	-	73	0.16	12.2	0	1	1	1e-05	0.21	11.8	0	3	46	21	64	20	70	0.91	2-vinyl bacteriochlorophyllid	e hydratase (BCHF)
DDA1	PF10172.12	66	Sspon.06G0004880-1A	-	288	0.046	14	0	1	1	4.7e-06	0.092	13	0	34	62	249	276	237	278	0.84	Det1 complexing ubiquitin lig	ase
MHC_I_2	PF14586.9	174	Sspon.06G0020620-1B	-	307	0.0046	17	0.9	1	2	0.086	840	-0.2	0	144	164	148	168	137	179	0.72	Class I Histocompatibility an	tigen, NKG2D ligand, domains 1 and 2
MHC_I_2	PF14586.9	174	Sspon.06G0020620-1B	-	307	0.0046	17	0.9	2	2	1.9e-06	0.018	15	0.9	108	153	209	258	152	270	0.77	Class I Histocompatibility an	tigen, NKG2D ligand, domains 1 and 2
Serum_albumin	PF00273.23	176	Sspon.06G0020620-1B	-	307	0.059	13.2	0.1	1	1	1e-05	0.1	12.5	0.1	22	81	139	195	133	198	0.85	Serum albumin family
Esterase_PHB	PF10503.12	219	Sspon.06G0022870-1B	-	102	0.048	13.2	1.4	1	1	2.7e-06	0.052	13	1.4	93	161	12	83	2	95	0.78	Esterase PHB depolymerase
Trypan_PARP	PF05887.14	134	Sspon.06G0029160-1C	-	265	0.86	9.7	5.6	1	1	7e-05	1.4	9	5.6	57	102	92	138	64	144	0.62	Procyclic acidic repetitive p	rotein (PARP)
DUF751	PF05421.14	60	Sspon.06G0009900-2C	-	268	0.14	13	0.9	1	1	1.3e-05	0.25	12.2	0.9	27	52	236	261	225	265	0.84	Protein of unknown function (	DUF751)
ComK	PF06338.14	152	Sspon.06G0031570-1C	-	314	0.0038	17	1.3	1	3	0.0053	34	4.2	0	19	48	157	186	144	192	0.85	ComK protein
ComK	PF06338.14	152	Sspon.06G0031570-1C	-	314	0.0038	17	1.3	2	3	0.0024	16	5.3	0.1	20	63	198	242	188	250	0.67	ComK protein
ComK	PF06338.14	152	Sspon.06G0031570-1C	-	314	0.0038	17	1.3	3	3	0.0026	17	5.2	0	18	50	252	284	242	295	0.86	ComK protein
CDT1_C	PF16679.8	96	Sspon.06G0031570-1C	-	314	0.026	15.1	1.6	1	3	0.0097	63	4.3	0.1	47	71	126	150	116	183	0.71	DNA replication factor Cdt1 C	#NAME?
CDT1_C	PF16679.8	96	Sspon.06G0031570-1C	-	314	0.026	15.1	1.6	2	3	0.011	70	4.1	0.1	44	79	187	222	169	224	0.77	DNA replication factor Cdt1 C	#NAME?
CDT1_C	PF16679.8	96	Sspon.06G0031570-1C	-	314	0.026	15.1	1.6	3	3	0.023	150	3.1	0.1	44	69	243	268	217	288	0.79	DNA replication factor Cdt1 C	#NAME?
DUF5790	PF19103.3	126	Sspon.06G0031570-1C	-	314	0.052	14.3	0	1	3	0.032	210	2.6	0	57	84	154	181	148	193	0.82	Family of unknown function (D	UF5790)
DUF5790	PF19103.3	126	Sspon.06G0031570-1C	-	314	0.052	14.3	0	2	3	0.014	92	3.8	0	58	101	195	238	188	247	0.73	Family of unknown function (D	UF5790)
DUF5790	PF19103.3	126	Sspon.06G0031570-1C	-	314	0.052	14.3	0	3	3	0.012	75	4	0	57	94	250	287	245	299	0.84	Family of unknown function (D	UF5790)
MazG	PF03819.20	74	Sspon.06G0033010-1D	-	72	0.0031	17.8	0	1	1	2e-07	0.0038	17.5	0	21	51	20	50	16	63	0.84	MazG nucleotide pyrophosphohy	drolase domain
TetR_C_36	PF18598.4	111	Sspon.06G0034870-1D	-	109	0.0087	16.2	0	1	1	9.7e-07	0.019	15.1	0	49	92	63	106	24	108	0.73	Tetracyclin repressor-like, C	#NAME?
Usp	PF00582.29	141	Sspon.06G0035170-1D	-	231	0.0011	19.6	0	1	1	2.4e-07	0.0023	18.6	0	11	112	17	128	12	138	0.9	Universal stress protein fami	ly
SKA2	PF16740.8	110	Sspon.06G0035170-1D	-	231	0.17	11.8	0	1	1	2.9e-05	0.29	11.1	0	24	76	65	115	60	117	0.91	Spindle and kinetochore-assoc	iated protein 2
PROL5-SMR	PF15621.9	104	Sspon.07G0016020-1A	-	143	1.7	9.3	10	1	2	9e-05	1.8	9.2	2.8	33	64	8	40	4	46	0.86	Proline-rich submaxillary gla	nd androgen-regulated family
PROL5-SMR	PF15621.9	104	Sspon.07G0016020-1A	-	143	1.7	9.3	10	2	2	0.0027	54	4.5	1.2	39	55	52	78	39	123	0.6	Proline-rich submaxillary gla	nd androgen-regulated family
DUF1155	PF06633.14	42	Sspon.07G0022330-1B	-	245	0.13	11.9	0	1	1	1.3e-05	0.26	10.9	0	10	27	129	146	125	149	0.92	Protein of unknown function (	DUF1155)
DUF1572	PF07609.14	163	Sspon.07G0023950-1B	-	157	0.0045	16.9	0	1	1	3e-07	0.0059	16.5	0	31	80	56	105	31	112	0.79	Protein of unknown function (	DUF1572)
CYSTM	PF12734.10	42	Sspon.07G0024340-1B	-	522	4.4e-05	23.8	4.9	1	1	1.3e-08	0.00012	22.4	4.9	24	42	496	520	478	520	0.73	Cysteine-rich TM module stres	s tolerance
RCC1_2	PF13540.9	30	Sspon.07G0024340-1B	-	522	0.31	11	3.2	1	2	0.002	19	5.3	0.2	12	25	269	282	268	282	0.86	Regulator of chromosome conde	nsation (RCC1) repeat
RCC1_2	PF13540.9	30	Sspon.07G0024340-1B	-	522	0.31	11	3.2	2	2	0.002	19	5.3	0.2	12	25	427	440	426	440	0.86	Regulator of chromosome conde	nsation (RCC1) repeat
Se_S_carrier	PF11823.11	69	Sspon.07G0024660-1B	-	89	0.12	12	0	1	1	8.4e-06	0.17	11.6	0	26	46	2	23	1	38	0.88	Putative Se/S carrier protein	#NAME?
CAF-1_p60_C	PF15512.9	174	Sspon.07G0025220-1B	-	190	0.035	14.7	0.1	1	2	0.062	1200	0	6.8	31	121	64	124	39	154	0.4	Chromatin assembly factor com	plex 1 subunit p60, C-terminal
CAF-1_p60_C	PF15512.9	174	Sspon.07G0025220-1B	-	190	0.035	14.7	0.1	2	2	1.8e-06	0.035	14.7	0.1	92	122	159	188	150	189	0.89	Chromatin assembly factor com	plex 1 subunit p60, C-terminal
Myco_arth_vir_N	PF09610.13	32	Sspon.07G0033370-1C	-	151	1.8	9.1	2.5	1	2	0.15	2900	-1.2	0.1	23	28	122	127	119	129	0.68	Mycoplasma virulence signal r	egion (Myco_arth_vir_N)
Myco_arth_vir_N	PF09610.13	32	Sspon.07G0033370-1C	-	151	1.8	9.1	2.5	2	2	8.5e-05	1.7	9.1	1	16	31	130	145	125	146	0.93	Mycoplasma virulence signal r	egion (Myco_arth_vir_N)
DUF6584	PF20225.1	167	Sspon.07G0034230-1C	-	108	0.11	12.5	0	1	1	8.2e-06	0.16	12	0	59	116	44	104	43	106	0.88	Family of unknown function (D	UF6584)
DUF3304	PF11745.11	104	Sspon.07G0036360-1D	-	101	0.074	13.6	0.2	1	1	4.2e-06	0.082	13.5	0.2	27	63	24	61	12	92	0.72	Protein of unknown function (	DUF3304)
Mucin	PF01456.20	143	Sspon.07G0028510-2D	-	99	0.055	13.6	0	1	1	3.4e-06	0.067	13.3	0	8	52	21	63	12	77	0.72	Mucin-like glycoprotein
DUF5800	PF19115.3	64	Sspon.08G0020690-1B	-	82	0.095	13	0.1	1	1	8e-06	0.16	12.3	0.1	15	38	44	67	40	71	0.91	Family of unknown function (D	UF5800)
DUF1543	PF07566.15	52	Sspon.08G0014220-2B	-	124	0.18	11.7	0	1	1	1.6e-05	0.32	10.9	0	28	46	47	65	16	67	0.71	Domain of Unknown Function (D	UF1543)
DUF1178	PF06676.14	150	Sspon.08G0025280-1C	-	299	0.02	15.4	0.1	1	1	1.7e-06	0.033	14.7	0.1	32	78	102	154	97	194	0.73	Protein of unknown function (	DUF1178)
SR-25	PF10500.12	225	Sspon.08G0027980-1D	-	659	0.0046	16.7	7.6	1	1	4.8e-07	0.0094	15.7	7.6	32	113	400	479	383	496	0.6	Nuclear RNA-splicing-associat	ed protein
Toast_rack_N	PF17115.8	92	Sspon.08G0029490-1D	-	91	0.11	12.7	0	1	1	7.2e-06	0.14	12.4	0	4	36	11	44	8	56	0.85	N-terminal domain of toast_ra	ck, DUF2154
