# Supplementary material for: Taxonomically Restricted Genes Are Associated With Responses to Biotic and Abiotic Stresses in Sugarcane (Saccharum spp.)
Source: Front Plant Sci. 2022 Jun 30;13:923069. doi: 10.3389/fpls.2022.923069 (PMC9280035; doi:10.3389/fpls.2022.923069)
Supplement: Supplementary file 7 [file Table_7.XLSX]

## Sheet: Summary Tables
	Statistical summary of genes differentially expressed (GDE)
Suppl. Table 7.1	Orphan genes (OGs) differentially expressed under several stress conditions
Suppl. Table 7.2	all the genes DE in sugarcane plant subjected to osmotic stress
Suppl. Table 7.3	all the genes DE in sugarcane plant subjected to cold stress
Suppl. Table 7.4	all the genes DE in sugarcane plant subjected to Low Nitrogen
Suppl. Table 7.5	Sugarcane genes differentially expressed in plant submitted to Yellow Canopy Syndrome stress
Suppl. Table 7.6	Sugarcane genes differentially expressed in plant submitted to smut disease

## Sheet: Suppl. Table 7.1
Sugarcane Gene ID	log2FoldChange	lfcSE	pvalue	padj	Condition	Tissue	Genotype	Expression profile
Sspon.06G0029960-1C	4.94506	0.825523	8.26105e-08	7.27857e-07	Osmotic Stress	leaf	S. officinarum	up-regulated
Sspon.05G0013120-1A	3.81278	0.847469	7.35694e-05	0.000397661	Osmotic Stress	leaf	S. officinarum	up-regulated
Sspon.02G0025000-1A	2.36213	0.664825	0.00309284	0.0113876	Osmotic Stress	leaf	S. officinarum	up-regulated
Sspon.01G0060030-1D	2.14714	0.741088	0.00975584	0.0310664	Osmotic Stress	leaf	S. officinarum	up-regulated
Sspon.07G0001300-1A	2.66771	0.929837	0.0103229	0.0326013	Osmotic Stress	leaf	S. officinarum	up-regulated
Sspon.06G0009900-2C	-4.03961	0.669239	8.06403e-16	1.74325e-14	Osmotic Stress	leaf	S. officinarum	down-regulated
Sspon.01G0019690-1A	-2.89852	0.805657	5.30728e-06	3.56194e-05	Osmotic Stress	leaf	S. officinarum	down-regulated
Sspon.06G0026140-1B	-2.22287	0.580885	1.61647e-05	9.98367e-05	Osmotic Stress	leaf	S. officinarum	down-regulated
Sspon.01G0062130-1D	-2.19388	0.80761	0.012224	0.0376367	Osmotic Stress	leaf	S. officinarum	down-regulated
Sspon.03G0043750-1C	2.89831	0.462599	3.7215e-10	8.11797e-09	Osmotic Stress	root	S. officinarum	up-regulated
Sspon.04G0037470-1D	3.13851	0.558534	1.91844e-08	3.08538e-07	Osmotic Stress	root	S. officinarum	up-regulated
Sspon.02G0052680-1C	4.03425	0.831376	1.21914e-06	1.38396e-05	Osmotic Stress	root	S. officinarum	up-regulated
Sspon.05G0013120-1A	6.59488	1.61223	4.30367e-05	0.000346717	Osmotic Stress	root	S. officinarum	up-regulated
Sspon.01G0060030-1D	2.87308	0.974641	0.00320007	0.0148033	Osmotic Stress	root	S. officinarum	up-regulated
Sspon.07G0028510-2D	-3.40921	1.16497	0.00342876	0.0156767	Osmotic Stress	root	S. officinarum	down-regulated
Sspon.01G0059140-1D	6.62373	0.170145	0	0	Cold Stress	leaves	Guitang08-1180	up-regulated
Sspon.04G0024550-1B	8.40069	0.226086	3.3798e-302	7.46386e-300	Cold Stress	leaves	Guitang08-1180	up-regulated
Sspon.06G0010030-2C	2.08199	0.250787	1.02535e-16	5.89346e-16	Cold Stress	leaves	Guitang08-1180	up-regulated
Sspon.06G0025930-1B	3.37538	0.416022	4.91941e-16	2.73789e-15	Cold Stress	leaves	Guitang08-1180	up-regulated
Sspon.01G0053500-1C	8.02798	1.07718	9.13842e-14	4.52079e-13	Cold Stress	leaves	Guitang08-1180	up-regulated
Sspon.02G0052680-1C	2.9159	0.474887	8.24188e-10	3.19665e-09	Cold Stress	leaves	Guitang08-1180	up-regulated
Sspon.06G0009900-2C	7.02528	1.21492	7.3589e-09	2.65167e-08	Cold Stress	leaves	Guitang08-1180	up-regulated
Sspon.01G0061690-1D	3.2097	0.63919	5.12677e-07	1.59323e-06	Cold Stress	leaves	Guitang08-1180	up-regulated
Sspon.02G0042510-1B	3.85578	0.877382	1.10952e-05	3.0334e-05	Cold Stress	leaves	Guitang08-1180	up-regulated
Sspon.07G0029680-1B	2.17164	0.613845	0.000403531	0.000919507	Cold Stress	leaves	Guitang08-1180	up-regulated
Sspon.03G0045000-1D	4.17892	1.43103	0.0034978	0.00695157	Cold Stress	leaves	Guitang08-1180	up-regulated
Sspon.08G0007710-1A	4.28686	1.88255	0.0227769	0.0390245	Cold Stress	leaves	Guitang08-1180	up-regulated
Sspon.02G0059160-1D	-3.48488	0.220689	3.59095e-56	6.48996e-55	Cold Stress	leaves	Guitang08-1180	down-regulated
Sspon.04G0035230-1D	-2.28591	0.27776	1.87499e-16	1.06617e-15	Cold Stress	leaves	Guitang08-1180	down-regulated
Sspon.07G0036360-1D	-4.79211	0.617776	8.69361e-15	4.54088e-14	Cold Stress	leaves	Guitang08-1180	down-regulated
Sspon.04G0012320-1A	-3.61497	0.61002	3.10437e-09	1.15296e-08	Cold Stress	leaves	Guitang08-1180	down-regulated
Sspon.03G0000350-1A	-2.18606	0.380494	9.17485e-09	3.28554e-08	Cold Stress	leaves	Guitang08-1180	down-regulated
Sspon.08G0003840-1A	-2.63505	0.533486	7.84009e-07	2.39666e-06	Cold Stress	leaves	Guitang08-1180	down-regulated
Sspon.03G0036890-2D	-3.30881	0.700615	2.32701e-06	6.79788e-06	Cold Stress	leaves	Guitang08-1180	down-regulated
Sspon.02G0054560-1C	-2.84297	0.617902	4.20463e-06	1.19994e-05	Cold Stress	leaves	Guitang08-1180	down-regulated
Sspon.04G0036400-1D	-3.56063	0.86819	4.10989e-05	0.000106245	Cold Stress	leaves	Guitang08-1180	down-regulated
Sspon.01G0060460-1D	-2.78372	0.686055	4.95852e-05	0.000126972	Cold Stress	leaves	Guitang08-1180	down-regulated
Sspon.06G0032980-1D	-2.0871	0.517395	5.48663e-05	0.000139749	Cold Stress	leaves	Guitang08-1180	down-regulated
Sspon.06G0015150-1A	-3.62773	0.899651	5.5217e-05	0.000140605	Cold Stress	leaves	Guitang08-1180	down-regulated
Sspon.01G0039260-1B	-2.99236	0.782527	0.000131319	0.00031969	Cold Stress	leaves	Guitang08-1180	down-regulated
Sspon.06G0026940-1B	-2.32432	0.661567	0.000442494	0.001003	Cold Stress	leaves	Guitang08-1180	down-regulated
Sspon.08G0030660-1D	-3.95493	1.20909	0.00107171	0.00230433	Cold Stress	leaves	Guitang08-1180	down-regulated
Sspon.02G0047600-1C	-3.94307	1.30712	0.00255618	0.0051928	Cold Stress	leaves	Guitang08-1180	down-regulated
Sspon.01G0034190-1B	-2.03611	0.730891	0.00533966	0.0102921	Cold Stress	leaves	Guitang08-1180	down-regulated
Sspon.02G0037460-2C	-4.01495	1.47964	0.00665839	0.0126155	Cold Stress	leaves	Guitang08-1180	down-regulated
Sspon.02G0040850-1B	-3.94962	1.5373	0.0101935	0.0186996	Cold Stress	leaves	Guitang08-1180	down-regulated
Sspon.05G0029100-1B	-3.75695	1.56877	0.0166278	0.0292837	Cold Stress	leaves	Guitang08-1180	down-regulated
Sspon.08G0024770-1C	-2.2785	1.03157	0.027191	0.0458734	Cold Stress	leaves	Guitang08-1180	down-regulated
Sspon.01G0059140-1D	6.46724	0.104376	0	0	Cold Stress	leaves	ROC22	up-regulated
Sspon.04G0024550-1B	7.84014	0.250383	3.13835e-215	2.1327e-213	Cold Stress	leaves	ROC22	up-regulated
Sspon.06G0009900-2C	6.23735	0.420093	7.21567e-50	8.38735e-49	Cold Stress	leaves	ROC22	up-regulated
Sspon.06G0010030-2C	2.09432	0.22096	2.5855e-21	1.48444e-20	Cold Stress	leaves	ROC22	up-regulated
Sspon.08G0025300-1C	4.29466	0.541764	2.24174e-15	1.02124e-14	Cold Stress	leaves	ROC22	up-regulated
Sspon.01G0053500-1C	7.89446	1.05573	7.55971e-14	3.19596e-13	Cold Stress	leaves	ROC22	up-regulated
Sspon.07G0029680-1B	3.01261	0.517845	5.97026e-09	1.92331e-08	Cold Stress	leaves	ROC22	up-regulated
Sspon.02G0042510-1B	4.15592	0.832875	6.04257e-07	1.6851e-06	Cold Stress	leaves	ROC22	up-regulated
Sspon.01G0061690-1D	3.51906	0.861597	4.42004e-05	0.000104292	Cold Stress	leaves	ROC22	up-regulated
Sspon.07G0038200-1D	4.54136	1.35055	0.000772133	0.00159682	Cold Stress	leaves	ROC22	up-regulated
Sspon.08G0028160-1D	3.57571	1.36401	0.00875535	0.0156769	Cold Stress	leaves	ROC22	up-regulated
Sspon.08G0007710-1A	3.75154	1.54991	0.0154998	0.0266262	Cold Stress	leaves	ROC22	up-regulated
Sspon.06G0004880-1A	-2.08742	0.270096	1.0885e-14	4.7937e-14	Cold Stress	leaves	ROC22	down-regulated
Sspon.02G0059160-1D	-3.10363	0.151419	2.29131e-93	5.13821e-92	Cold Stress	leaves	ROC22	down-regulated
Sspon.04G0035230-1D	-3.33208	0.230383	2.0678e-47	2.29104e-46	Cold Stress	leaves	ROC22	down-regulated
Sspon.07G0036360-1D	-4.67853	0.624898	7.05427e-14	2.98604e-13	Cold Stress	leaves	ROC22	down-regulated
Sspon.01G0054120-1C	-3.71373	0.50369	1.66766e-13	6.94009e-13	Cold Stress	leaves	ROC22	down-regulated
Sspon.04G0012320-1A	-2.52876	0.369294	7.51203e-12	2.87572e-11	Cold Stress	leaves	ROC22	down-regulated
Sspon.01G0060460-1D	-2.70063	0.400046	1.47047e-11	5.53903e-11	Cold Stress	leaves	ROC22	down-regulated
Sspon.06G0026690-1B	-2.16236	0.332251	7.60429e-11	2.75853e-10	Cold Stress	leaves	ROC22	down-regulated
Sspon.06G0015150-1A	-4.43993	0.820834	6.33604e-08	1.90522e-07	Cold Stress	leaves	ROC22	down-regulated
Sspon.05G0017730-2B	-4.36871	0.817564	9.11332e-08	2.70575e-07	Cold Stress	leaves	ROC22	down-regulated
Sspon.06G0026940-1B	-2.80228	0.635905	1.04931e-05	2.63259e-05	Cold Stress	leaves	ROC22	down-regulated
Sspon.04G0035360-1D	-2.2972	0.564542	4.71849e-05	0.000111009	Cold Stress	leaves	ROC22	down-regulated
Sspon.01G0039260-1B	-2.50074	0.689011	0.00028401	0.000618209	Cold Stress	leaves	ROC22	down-regulated
Sspon.05G0034790-1C	-2.1518	0.605763	0.000382013	0.000819342	Cold Stress	leaves	ROC22	down-regulated
Sspon.02G0023370-1A	-2.80284	0.795387	0.000425286	0.00090693	Cold Stress	leaves	ROC22	down-regulated
Sspon.07G0017820-2B	-4.30003	1.3199	0.00112258	0.00227652	Cold Stress	leaves	ROC22	down-regulated
Sspon.02G0047600-1C	-3.96206	1.41664	0.00516103	0.00957784	Cold Stress	leaves	ROC22	down-regulated
Sspon.05G0011090-1A	-2.55148	0.930136	0.00608565	0.0111757	Cold Stress	leaves	ROC22	down-regulated
Sspon.01G0029860-1A	-3.75244	1.36817	0.00609421	0.0111899	Cold Stress	leaves	ROC22	down-regulated
Sspon.05G0013120-1A	-4.20381	1.55183	0.00674991	0.0123006	Cold Stress	leaves	ROC22	down-regulated
Sspon.07G0029790-1B	-2.55756	1.12227	0.0226719	0.0377974	Cold Stress	leaves	ROC22	down-regulated
Sspon.07G0024660-1B	-2.13354	0.939485	0.023149	0.038537	Cold Stress	leaves	ROC22	down-regulated
Sspon.08G0027980-1D	-3.26332	1.46994	0.0264162	0.0435151	Cold Stress	leaves	ROC22	down-regulated
Sspon.02G0037460-2C	-3.03179	1.37763	0.0277549	0.0455209	Cold Stress	leaves	ROC22	down-regulated
Sspon.04G0024550-1B	3.46869	0.440939	3.64394e-15	2.65783e-13	Low Nitrogen	leaves	Badila	up-regulated
Sspon.03G0043030-1C	2.00163	0.488582	4.18864e-05	0.000365679	Low Nitrogen	leaves	Badila	up-regulated
Sspon.04G0036530-1D	2.34235	0.591306	7.45375e-05	0.000599495	Low Nitrogen	leaves	Badila	up-regulated
Sspon.05G0016110-1A	6.45731	1.80397	0.000344265	0.0021937	Low Nitrogen	leaves	Badila	up-regulated
Sspon.03G0045800-1D	-2.25136	0.308242	2.79571e-13	1.46258e-11	Low Nitrogen	leaves	Badila	down-regulated
Sspon.07G0024400-1B	-4.00301	1.37231	0.00353442	0.0150352	Low Nitrogen	leaves	Badila	down-regulated
Sspon.04G0024550-1B	3.98545	0.286574	5.7249e-44	1.62871e-41	Low Nitrogen	leaves	ROC22	up-regulated
Sspon.03G0045800-1D	-2.33481	0.439058	1.05053e-07	1.1558e-06	Low Nitrogen	leaves	ROC22	down-regulated
Sspon.03G0000350-1A	-2.2323	0.643236	0.000519655	0.00261315	Low Nitrogen	leaves	ROC22	down-regulated
Sspon.05G0017730-2B	-3.99367	1.66078	0.016186	0.0486984	Low Nitrogen	leaves	ROC22	down-regulated
Sspon.07G0028510-2D	2.7038	0.984372	0.00601928	0.0246027	Yellow Canopy Syndrome	leaf	Q240	up-regulated
Sspon.02G0051090-1C	-2.97479	0.881139	0.000735294	0.00437438	Yellow Canopy Syndrome	leaf	Q240	down-regulated
Sspon.04G0037470-1D	4.03939	1.41223	0.00423257	0.046453	Smut disease-200DAI	bud	RB925345	up-regulated
Sspon.03G0000350-1A	-1.6593	0.567722	0.00346973	0.0401401	Smut disease-200DAI	bud	RB925345	down-regulated

## Sheet: Suppl. Table 7.2
Osmotic Stress experiment in S. officinarum. RNA-Seq from leaves								Osmotic Stress experiment in S. officinarum. RNA-Seq from root
Sugarcane Gene	baseMean	log2FoldChange	lfcSE	stat	pvalue	padj		Sugarcane Gene	baseMean	log2FoldChange	lfcSE	stat	pvalue	padj
Sspon.02G0040540-3D	2311.68	-5.94288	0.281094	924.656	3.97078e-200	1.33994e-195		Sspon.03G0040280-1C	56979.6	11.2662	0.260265	43.2873	0	0
Sspon.02G0040540-2C	1211.03	-6.24868	0.307281	815.796	1.623e-176	2.73841e-172		Sspon.04G0008670-1P	21599.7	9.24583	0.291408	31.7281	6.37469e-221	1.10827e-216
Sspon.04G0006870-2C	1525.93	-4.38593	0.251132	733.108	1.38937e-158	1.56281e-154		Sspon.02G0032220-1A	4829.8	7.90371	0.26127	30.2511	5.04632e-201	5.84885e-197
Sspon.02G0005540-2B	280.594	-11.0753	1.31628	718.981	1.60789e-155	1.35646e-151		Sspon.02G0032190-1A	4062.8	6.83659	0.227003	30.1167	2.93131e-199	2.54811e-195
Sspon.01G0049070-1B	1317.24	-4.9436	0.28023	698.901	3.63409e-151	2.45265e-147		Sspon.03G0000020-2B	5156.69	7.84416	0.276322	28.3877	2.86689e-177	1.99369e-173
Sspon.04G0010880-2P	383.648	-7.41767	0.479303	623.653	7.51037e-135	4.22396e-131		Sspon.06G0011870-3C	5599.39	5.83225	0.22061	26.4369	5.15917e-154	2.98983e-150
Sspon.06G0023550-1B	605.883	-4.95288	0.339954	594.101	1.91496e-128	9.23148e-125		Sspon.03G0026850-1B	3374.47	6.19043	0.240789	25.709	9.27639e-146	4.60785e-142
Sspon.03G0001440-1A	503.867	-7.28268	0.440626	572.27	1.03439e-123	4.36319e-120		Sspon.07G0033740-1C	2775.69	8.3569	0.332285	25.1498	1.42009e-139	6.17226e-136
Sspon.05G0025540-1B	420.821	-4.66784	0.30382	556.604	2.57307e-120	9.6476e-117		Sspon.02G0053220-2D	1790.38	8.73992	0.365702	23.899	3.1358e-126	1.2115e-122
Sspon.06G0010740-1A	517.674	-4.34846	0.329069	554.516	7.29383e-120	2.4613e-116		Sspon.06G0011870-4D	1785.17	6.53212	0.278952	23.4167	2.89112e-121	1.00527e-117
Sspon.01G0037050-2C	1306.11	-4.28187	0.284652	552.887	1.64463e-119	5.04527e-116		Sspon.03G0011590-1A	1474.53	5.54	0.23684	23.3913	5.24225e-121	1.65708e-117
Sspon.05G0025540-2C	407.797	-4.73915	0.312644	537.441	3.66468e-116	1.01754e-112		Sspon.03G0026910-2C	5391.22	5.74312	0.248841	23.0795	7.43425e-118	2.15414e-114
Sspon.04G0002740-3D	189.787	-6.32566	0.471402	537.306	3.91999e-116	1.01754e-112		Sspon.03G0039820-1C	3161	7.0485	0.306656	22.9851	6.57708e-117	1.75917e-113
Sspon.01G0017230-1A	399.291	-2.92346	0.29296	534.224	1.82567e-115	4.40052e-112		Sspon.06G0010290-1A	1792.33	6.42144	0.279673	22.9606	1.15526e-116	2.86925e-113
Sspon.07G0009340-2B	5881.93	9.90008	0.360374	533.148	3.12305e-115	7.02581e-112		Sspon.07G0009340-2B	5935.82	6.71696	0.296186	22.6781	7.36386e-114	1.70699e-110
Sspon.07G0010850-3C	315.144	-4.91826	0.333654	513.804	4.86546e-111	1.02616e-107		Sspon.06G0016290-1A	1499.22	5.82173	0.257177	22.637	1.87209e-113	4.0684e-110
Sspon.01G0003890-3D	276.134	13.1906	1.4744	509.153	4.95541e-110	9.83648e-107		Sspon.05G0018530-1A	4900.71	11.2288	0.504813	22.2436	1.30102e-109	2.66104e-106
Sspon.02G0005540-1T	143.706	-9.22696	1.09007	498.572	9.72947e-108	1.824e-104		Sspon.06G0018610-1A	1502.03	6.88583	0.312414	22.0407	1.17298e-107	2.26587e-104
Sspon.07G0018410-1A	1145.47	-4.35811	0.323773	495.594	4.30094e-107	7.6387e-104		Sspon.05G0018690-1P	1248.63	-5.6886	0.261153	-21.7826	3.39214e-105	6.20779e-102
Sspon.03G0006680-1A	1466.26	9.13927	0.431837	485.819	5.64806e-105	9.52968e-102		Sspon.02G0017140-1A	1292.49	7.15146	0.331968	21.5426	6.21079e-103	1.07978e-99
Sspon.08G0002610-2B	1165.83	-6.03057	0.355925	485.056	8.26151e-105	1.32755e-101		Sspon.03G0009830-1T	11694.6	6.2255	0.292745	21.266	2.34619e-100	3.88474e-97
Sspon.05G0037710-1D	216.032	-8.64557	0.791733	481.994	3.80752e-104	5.84022e-101		Sspon.05G0014610-1A	1204.69	7.9463	0.377873	21.0291	3.5568e-98	5.62153e-95
Sspon.01G0005740-1A	3686.56	-2.69553	0.246012	481.299	5.38739e-104	7.90424e-101		Sspon.02G0024690-2B	1325.32	6.29495	0.29951	21.0175	4.5368e-98	6.85866e-95
Sspon.07G0007080-3P	522.303	-5.2779	0.331761	476.907	4.82016e-103	6.77735e-100		Sspon.05G0017040-1A	2611.47	6.77736	0.326786	20.7394	1.52684e-95	2.21207e-92
Sspon.02G0015800-2B	1196.82	-6.62588	0.354035	474.485	1.61366e-102	2.17812e-99		Sspon.08G0000910-1A	7489.99	5.73684	0.279647	20.5145	1.59669e-93	2.22074e-90
Sspon.06G0013560-1A	844.135	9.93405	0.595663	453.879	4.70796e-98	6.11039e-95		Sspon.08G0019620-2D	1102.02	6.77324	0.331782	20.4147	1.2369e-92	1.65416e-89
Sspon.03G0040280-1C	7694.08	9.9754	0.372654	450.6	2.41726e-97	3.02113e-94		Sspon.02G0023360-2B	3419.96	5.13708	0.253512	20.2637	2.69219e-91	3.46704e-88
Sspon.01G0017280-2C	189.839	-4.11148	0.372036	446.924	1.51241e-96	1.82272e-93		Sspon.03G0025980-2C	4492.01	6.07358	0.30009	20.2392	4.42084e-91	5.4899e-88
Sspon.05G0004640-1A	1053.57	-4.05953	0.288076	437.908	1.35889e-94	1.58124e-91		Sspon.08G0003070-3C	999.524	7.26431	0.361113	20.1164	5.30087e-90	6.35574e-87
Sspon.06G0010740-2C	257.697	-3.9053	0.375893	430.99	4.28525e-93	4.8202e-90		Sspon.01G0045920-1B	434.035	-6.79557	0.338391	-20.082	1.06064e-89	1.22931e-86
Sspon.01G0000960-1A	609.421	-4.46994	0.305964	430.491	5.49513e-93	5.98171e-90		Sspon.07G0033590-1C	1115.9	7.70476	0.387604	19.8779	6.32396e-88	7.09324e-85
Sspon.04G0023640-1B	121.645	-9.88304	1.33773	418.133	2.61359e-90	2.75611e-87		Sspon.03G0026910-1B	3187.84	5.85208	0.294984	19.8387	1.38106e-87	1.50065e-84
Sspon.07G0018830-1A	271.949	-5.83934	0.416052	417.03	4.53044e-90	4.63272e-87		Sspon.08G0004160-1P	502.203	-5.06702	0.259713	-19.5101	9.01185e-85	9.49548e-82
Sspon.03G0018650-1A	358.778	-5.1195	0.367678	415.466	9.88605e-90	9.81191e-87		Sspon.05G0010450-2T	2968.62	5.24862	0.273953	19.1588	8.16741e-82	8.35262e-79
Sspon.02G0013210-1P	234.192	-3.2742	0.37562	413.212	3.04203e-89	2.93295e-86		Sspon.02G0044720-1B	2164.52	5.27864	0.276035	19.1231	1.62195e-81	1.61133e-78
Sspon.03G0042420-1C	608.309	4.56071	0.270585	408.325	3.4814e-88	3.26333e-85		Sspon.06G0013560-1A	1399.79	7.36302	0.385721	19.089	3.11732e-81	3.0109e-78
Sspon.07G0001990-1A	1420.33	-3.27117	0.260945	406.949	6.9183e-88	6.30967e-85		Sspon.03G0008370-2P	1039.72	-4.45843	0.233817	-19.068	4.65425e-81	4.37386e-78
Sspon.06G0015760-1A	261.564	-6.50018	0.43914	400.61	1.633e-86	1.45015e-83		Sspon.08G0005600-2C	830.957	4.29483	0.225258	19.0663	4.80971e-81	4.40101e-78
Sspon.01G0045870-1B	213.708	-5.42128	0.399358	400.465	1.75532e-86	1.5188e-83		Sspon.07G0003050-1A	2537.41	6.06443	0.318278	19.0539	6.0975e-81	5.43631e-78
Sspon.04G0006400-1P	845.197	-3.85244	0.361047	397.805	6.61469e-86	5.58032e-83		Sspon.02G0025580-1A	950.573	8.09856	0.425768	19.021	1.14186e-80	9.92591e-78
Sspon.01G0014520-1A	1215.22	-3.68191	0.293323	396.714	1.14028e-85	9.3851e-83		Sspon.07G0008410-2B	1676.56	5.1357	0.272054	18.8775	1.74547e-79	1.48029e-76
Sspon.08G0009480-2B	1575.89	-3.33237	0.254331	392.608	8.83442e-85	7.09803e-82		Sspon.06G0016280-3C	1128.66	6.88556	0.368361	18.6924	5.7087e-78	4.72613e-75
Sspon.03G0023870-3C	5605.5	-4.54347	0.29133	388.357	7.36422e-84	5.7792e-81		Sspon.08G0002020-1A	1415.59	8.66368	0.466253	18.5815	4.53706e-77	3.66879e-74
Sspon.01G0042710-1B	233.453	-4.36183	0.381706	386.92	1.50728e-83	1.15598e-80		Sspon.06G0025030-2C	1809.48	5.81303	0.314594	18.4779	3.11311e-76	2.46013e-73
Sspon.01G0028080-4D	286.404	-3.45645	0.365371	385.571	2.95382e-83	2.21504e-80		Sspon.08G0016530-1A	747.341	8.28436	0.450404	18.3932	1.49015e-75	1.15143e-72
Sspon.08G0003660-1A	150.497	-6.02886	0.488136	384.875	4.1808e-83	3.06698e-80		Sspon.03G0031340-1B	1078.18	4.69402	0.256231	18.3195	5.78686e-75	4.37424e-72
Sspon.07G0025830-3D	110.328	-9.69078	1.33035	378.889	8.27274e-82	5.93965e-79		Sspon.07G0026880-1B	1198.07	5.21844	0.288266	18.1029	3.02464e-73	2.23765e-70
Sspon.08G0010530-1A	1079.82	-2.5285	0.249624	378.001	1.28808e-81	9.0555e-79		Sspon.03G0019550-1A	1146.65	4.70566	0.261836	17.9718	3.24278e-72	2.34906e-69
Sspon.02G0044720-1B	2284.18	7.57873	0.325949	375.125	5.40468e-81	3.72206e-78		Sspon.02G0032240-2C	1297.09	8.65229	0.481678	17.9628	3.81059e-72	2.70404e-69
Sspon.03G0047270-1D	1912.67	-4.59758	0.308558	373.764	1.06542e-80	7.19053e-78		Sspon.01G0013780-2B	1431.97	5.19826	0.289459	17.9585	4.11454e-72	2.86134e-69
Sspon.07G0003050-1A	746.794	7.06583	0.354662	370.772	4.73661e-80	3.13405e-77		Sspon.01G0009130-2C	1485.49	4.99492	0.27872	17.9209	8.09824e-72	5.52125e-69
Sspon.01G0017100-2D	2456.27	9.23529	0.410605	370.508	5.40337e-80	3.50648e-77		Sspon.01G0030920-1P	6862.17	5.10968	0.285959	17.8685	2.07371e-71	1.38663e-68
Sspon.01G0028080-3C	671.93	-2.13152	0.344604	369.688	8.13232e-80	5.17783e-77		Sspon.02G0034650-1B	1058.67	6.18977	0.347873	17.7932	7.98011e-71	5.2354e-68
Sspon.03G0033200-2C	4185.85	2.49979	0.218829	362.395	3.08848e-78	1.93002e-75		Sspon.05G0031660-1C	2421.55	4.90612	0.282132	17.3895	9.91484e-68	6.38424e-65
Sspon.03G0003760-1A	93.3925	-9.50344	1.34392	360.956	6.32763e-78	3.88229e-75		Sspon.03G0005190-2C	759.158	6.7561	0.390157	17.3164	3.54072e-67	2.23844e-64
Sspon.01G0031660-2B	739.116	8.32904	0.435526	360.118	9.60977e-78	5.68915e-75		Sspon.04G0008040-9P	882.955	4.89289	0.283123	17.2819	6.44167e-67	3.9997e-64
Sspon.04G0009330-4D	1212.51	-3.81061	0.278678	355.633	8.99141e-77	5.2313e-74		Sspon.08G0022220-2D	821.476	4.98036	0.288499	17.263	8.93921e-67	5.45308e-64
Sspon.03G0014570-1A	184.755	-4.85266	0.386099	354.645	1.47194e-76	8.41876e-74		Sspon.02G0040540-3D	658.211	-3.8302	0.223837	-17.1116	1.2169e-65	7.29529e-63
Sspon.02G0013210-2B	209.277	-3.54947	0.39724	352.585	4.11153e-76	2.31239e-73		Sspon.03G0017750-3C	662.792	8.27462	0.485758	17.0345	4.55991e-65	2.68733e-62
Sspon.03G0040290-1C	339.292	-4.56754	0.315218	349.843	1.61294e-75	8.92273e-73		Sspon.01G0024740-1A	3468.52	4.59343	0.27063	16.9731	1.29966e-64	7.53175e-62
Sspon.07G0029670-1B	206.161	9.60454	0.894614	349.449	1.96353e-75	1.0687e-72		Sspon.08G0029260-1D	582.996	5.16067	0.305565	16.8889	5.42737e-64	3.09369e-61
Sspon.08G0014780-2D	832.28	9.65401	0.639183	345.939	1.12976e-74	6.05141e-72		Sspon.05G0005340-1A	288.638	-6.1341	0.363625	-16.8693	7.57001e-64	4.24543e-61
Sspon.03G0042170-1C	423.085	-4.8882	0.377101	345.633	1.31596e-74	6.93862e-72		Sspon.06G0004890-1A	698.881	5.53226	0.330407	16.7438	6.28578e-63	3.46925e-60
Sspon.04G0010880-2B	100.631	-6.28427	0.597931	344.95	1.84957e-74	9.60214e-72		Sspon.01G0001540-1P	1147.95	3.92725	0.237465	16.5382	1.94686e-61	1.05772e-58
Sspon.03G0012280-1A	337.106	-3.6174	0.310324	343.786	3.30434e-74	1.68947e-71		Sspon.01G0052010-1C	2684.52	4.46731	0.272401	16.3998	1.91958e-60	1.02686e-57
Sspon.01G0021020-3C	926.208	9.70789	0.568023	343.359	4.08816e-74	2.02875e-71		Sspon.06G0011670-2P	774.537	9.84564	0.605741	16.2539	2.0967e-59	1.10461e-56
Sspon.01G0024350-2B	499.461	3.91898	0.254539	343.388	4.03038e-74	2.02875e-71		Sspon.04G0008040-5P	412.469	4.75174	0.293593	16.1848	6.45772e-59	3.35136e-56
Sspon.06G0010290-1A	1084.67	7.18283	0.355077	343.027	4.82603e-74	2.36021e-71		Sspon.07G0026400-1B	2304.67	4.48267	0.278012	16.124	1.73014e-58	8.84689e-56
Sspon.05G0019370-1A	809.454	8.8329	0.47801	339.257	3.16019e-73	1.52344e-70		Sspon.01G0056200-2D	461.932	7.58418	0.471973	16.0691	4.20081e-58	2.1169e-55
Sspon.02G0016580-1A	131.134	8.76115	0.814815	339.063	3.48228e-73	1.65507e-70		Sspon.04G0013460-2B	2761.92	3.27525	0.204425	16.0218	9.00552e-58	4.4733e-55
Sspon.05G0019840-1A	228.646	-5.60591	0.429761	334.696	3.07055e-72	1.43911e-69		Sspon.01G0013360-3P	484.919	6.73412	0.421173	15.989	1.52521e-57	7.46943e-55
Sspon.06G0005450-1P	464.854	-3.43795	0.336033	332.471	9.31097e-72	4.30409e-69		Sspon.05G0022560-1B	441.83	5.46838	0.342301	15.9753	1.89857e-57	9.16877e-55
Sspon.06G0017130-1A	124.191	-7.55484	0.737292	325.386	3.18337e-70	1.45166e-67		Sspon.04G0010760-1A	5258.3	5.15254	0.322972	15.9535	2.6928e-57	1.28262e-54
Sspon.02G0024580-1P	444.787	-4.58186	0.362898	324.664	4.56067e-70	2.052e-67		Sspon.03G0035940-1B	883.135	3.91325	0.245821	15.9191	4.66754e-57	2.19317e-54
Sspon.01G0029890-3C	125.055	-5.24103	0.449944	324.394	5.21768e-70	2.31672e-67		Sspon.02G0003080-1A	847.266	-4.74419	0.299586	-15.8358	1.76156e-56	8.16683e-54
Sspon.03G0012280-3C	286.732	-3.65261	0.33176	319.457	6.11203e-69	2.64424e-66		Sspon.08G0006270-1P	1531.18	-3.05385	0.192922	-15.8294	1.94932e-56	8.91841e-54
Sspon.03G0021950-1P	79.8244	-9.26641	1.34479	319.137	7.17119e-69	3.06319e-66		Sspon.01G0008000-1A	881.098	4.50939	0.285145	15.8143	2.47805e-56	1.11901e-53
Sspon.03G0003850-1A	152.165	-4.67742	0.384775	318.424	1.02301e-68	4.31519e-66		Sspon.05G0006640-1A	609.586	4.13035	0.261385	15.8018	3.02349e-56	1.34782e-53
Sspon.03G0008270-3C	3204.1	6.8516	0.315615	317.806	1.39248e-68	5.80114e-66		Sspon.03G0010600-1P	636.35	4.42854	0.280318	15.7983	3.19576e-56	1.40658e-53
Sspon.05G0004770-1A	306.357	-3.12237	0.333434	317.657	1.4995e-68	6.17079e-66		Sspon.05G0009740-1A	1099.87	4.75792	0.303066	15.6993	1.52933e-55	6.64702e-53
Sspon.06G0006670-1A	197.958	-4.39107	0.409852	315.324	4.79681e-68	1.95022e-65		Sspon.03G0041840-1C	709.828	4.33372	0.276331	15.6831	1.97514e-55	8.4787e-53
Sspon.03G0019530-1A	402.003	-5.08293	0.359248	313.658	1.10057e-67	4.42129e-65		Sspon.04G0013460-3D	1699.47	3.15308	0.201423	15.654	3.11909e-55	1.32261e-52
Sspon.03G0014600-1A	269.107	-5.65263	0.437737	313.304	1.31269e-67	5.21137e-65		Sspon.01G0021020-3C	909.103	7.79701	0.502547	15.515	2.7475e-54	1.151e-51
Sspon.01G0017730-1A	760.333	4.92079	0.314808	312.832	1.66085e-67	6.5169e-65		Sspon.06G0031370-1C	478.724	8.27635	0.536147	15.4367	9.27072e-54	3.83753e-51
Sspon.01G0024350-1A	465.6	4.4588	0.287853	311.409	3.37583e-67	1.30939e-64		Sspon.08G0000100-2B	746.314	4.75303	0.308349	15.4144	1.30899e-53	5.35471e-51
Sspon.01G0024890-2C	760.478	-2.72789	0.242332	310.226	6.08856e-67	2.33475e-64		Sspon.07G0018130-2C	492.431	4.62994	0.301269	15.3681	2.67803e-53	1.08277e-50
Sspon.06G0023250-2C	394.235	-5.31155	0.373483	309.427	9.06604e-67	3.43746e-64		Sspon.01G0014970-1A	879.034	4.19913	0.27383	15.3348	4.47475e-53	1.78841e-50
Sspon.01G0040380-1B	460.899	4.18494	0.360883	307.135	2.84122e-66	1.0653e-63		Sspon.05G0022560-1T	647.109	5.39432	0.35192	15.3283	4.94879e-53	1.95539e-50
Sspon.01G0052550-2D	274.859	-4.27916	0.348607	305.021	8.14905e-66	3.02187e-63		Sspon.03G0009700-2P	478.647	4.14078	0.270929	15.2837	9.82764e-53	3.83951e-50
Sspon.05G0031660-1P	327.97	7.71461	0.544181	302.95	2.28697e-65	8.38847e-63		Sspon.01G0045520-2C	503.61	4.50341	0.294888	15.2716	1.18224e-52	4.5675e-50
Sspon.02G0009350-4D	1649.1	3.22066	0.249885	302.737	2.5428e-65	9.22652e-63		Sspon.03G0008270-3C	2528.85	3.94456	0.259222	15.2169	2.73098e-52	1.04351e-49
Sspon.04G0008670-1A	580.168	-3.31644	0.30283	302.25	3.24162e-65	1.16371e-62		Sspon.03G0032620-1B	2057.21	3.4357	0.226218	15.1876	4.27555e-52	1.61593e-49
Sspon.04G0013810-1A	1250.49	4.39265	0.240805	301.598	4.48742e-65	1.59398e-62		Sspon.07G0018130-1A	433.784	4.45405	0.294262	15.1363	9.3251e-52	3.48648e-49
Sspon.07G0002170-1P	328.004	-4.72689	0.374389	300.181	9.09254e-65	3.19612e-62		Sspon.03G0035940-2C	576.498	4.2795	0.282994	15.1222	1.15593e-51	4.27584e-49
Sspon.07G0001620-1A	1062.99	5.92073	0.329234	299.24	1.45309e-64	5.0551e-62		Sspon.02G0032230-1A	1029.61	4.30915	0.285043	15.1175	1.2408e-51	4.54145e-49
Sspon.02G0018220-1A	591.771	7.36187	0.453899	298.551	2.04782e-64	7.05139e-62		Sspon.01G0038520-1B	564.76	5.00976	0.331658	15.1052	1.49707e-51	5.42236e-49
Sspon.01G0037130-1T	192.824	-3.97088	0.370762	297.607	3.27893e-64	1.11765e-61		Sspon.05G0004030-4D	818.002	4.49151	0.300301	14.9567	1.40823e-50	5.04798e-48
Sspon.07G0023190-1B	339.653	10.1135	0.904651	296.771	4.97371e-64	1.67838e-61		Sspon.04G0007450-1A	245.378	5.44277	0.365235	14.9021	3.19305e-50	1.13291e-47
Sspon.01G0045530-2D	234.992	8.47718	0.634414	296.391	6.00885e-64	2.00761e-61		Sspon.06G0018510-1T	788.994	4.35421	0.293173	14.852	6.75288e-50	2.37176e-47
Sspon.06G0006810-1A	228.65	-3.615	0.355736	295.668	8.61518e-64	2.85019e-61		Sspon.02G0053200-1C	494.519	4.08512	0.276486	14.7751	2.11889e-49	7.3676e-47
Sspon.08G0005600-2C	505.545	7.94222	0.503064	293.782	2.20553e-63	7.22578e-61		Sspon.02G0053220-1C	435.822	7.85696	0.532922	14.7432	3.40358e-49	1.17174e-46
Sspon.08G0009050-3D	424.084	5.99643	0.377058	292.681	3.81689e-63	1.23847e-60		Sspon.02G0023670-1A	2639.76	4.85311	0.330354	14.6906	7.40161e-49	2.52315e-46
Sspon.01G0005740-2B	583.977	-3.07952	0.297439	292.251	4.73025e-63	1.52021e-60		Sspon.01G0024930-3D	851.834	5.066	0.345984	14.6423	1.50936e-48	5.09533e-46
Sspon.04G0019450-1A	395.748	-2.67867	0.27962	290.992	8.856e-63	2.8193e-60		Sspon.07G0015250-1T	754.83	-3.8293	0.261583	-14.6389	1.58518e-48	5.29985e-46
Sspon.05G0017070-3D	413.612	2.3648	0.299657	289.39	1.96784e-62	6.20606e-60		Sspon.06G0005130-1A	1494.07	3.18184	0.217733	14.6135	2.3036e-48	7.62844e-46
Sspon.06G0023550-2D	133.694	-3.99563	0.44061	288.724	2.74242e-62	8.56878e-60		Sspon.05G0027810-1B	500.431	4.8955	0.335101	14.609	2.46094e-48	8.07259e-46
Sspon.03G0032090-1B	256.695	7.79071	0.533286	287.621	4.75063e-62	1.47073e-59		Sspon.06G0000430-2C	642.543	3.18533	0.219235	14.5293	7.90352e-48	2.56835e-45
Sspon.06G0010720-1A	89.6411	-5.32117	0.516273	287.425	5.23768e-62	1.60678e-59		Sspon.03G0010830-3D	428.24	5.66209	0.394548	14.3508	1.05282e-46	3.3896e-44
Sspon.05G0004510-1A	180.452	-3.93824	0.354327	287.14	6.03627e-62	1.83508e-59		Sspon.03G0006680-1A	508.875	6.53727	0.455668	14.3465	1.11975e-46	3.57201e-44
Sspon.05G0018530-1A	636.923	7.77209	0.454928	282.457	6.22441e-61	1.87538e-58		Sspon.01G0015710-1P	219.172	-5.06214	0.35527	-14.2487	4.56567e-46	1.44321e-43
Sspon.02G0026650-3D	4343.31	-4.42159	0.333146	280.327	1.79888e-60	5.37196e-58		Sspon.07G0009220-1A	2584.29	3.296	0.231832	14.2172	7.1678e-46	2.24533e-43
Sspon.02G0043260-1B	201.444	11.5105	1.47785	279.515	2.69596e-60	7.98026e-58		Sspon.05G0016500-1T	224.472	-5.07792	0.357513	-14.2035	8.71685e-46	2.70619e-43
Sspon.03G0000320-2B	1816.01	-2.86982	0.270964	276.507	1.20658e-59	3.54052e-57		Sspon.02G0044580-1B	369.28	-3.84311	0.272144	-14.1216	2.79625e-45	8.60428e-43
Sspon.02G0004400-3D	1991.05	-3.95678	0.301003	275.859	1.66673e-59	4.8486e-57		Sspon.03G0041000-1C	277.116	6.36755	0.451053	14.1171	2.98131e-45	9.09326e-43
Sspon.04G0016980-1A	142.025	-7.43961	0.697636	274.194	3.81923e-59	1.10154e-56		Sspon.06G0017950-1A	230.92	6.72904	0.476869	14.1109	3.25501e-45	9.84173e-43
Sspon.01G0015710-1P	120.331	-4.94464	0.45278	273.178	6.33684e-59	1.81217e-56		Sspon.02G0017670-3D	3599.91	3.04024	0.21572	14.0935	4.16648e-45	1.2489e-42
Sspon.03G0005190-2C	845.043	7.07339	0.37744	271.04	1.83893e-58	5.21467e-56		Sspon.04G0017870-1A	650.852	4.92098	0.350326	14.0469	8.05027e-45	2.39244e-42
Sspon.01G0025550-2C	226.014	10.2104	1.09226	269.409	4.14306e-58	1.16506e-55		Sspon.05G0013470-1A	269.169	5.18742	0.37052	14.0004	1.55019e-44	4.56794e-42
Sspon.02G0025580-1A	783.842	8.75864	0.584708	268.023	8.26331e-58	2.30451e-55		Sspon.02G0024690-3C	262.628	6.10186	0.435997	13.9952	1.668e-44	4.87379e-42
Sspon.03G0009410-1A	404.405	-4.38936	0.397375	267.797	9.2494e-58	2.55837e-55		Sspon.04G0037370-1D	188.134	-4.63036	0.333993	-13.8636	1.05201e-43	3.04828e-41
Sspon.01G0000230-3C	170.799	-6.34103	0.523998	267.329	1.16746e-57	3.20292e-55		Sspon.08G0026340-1P	293.016	4.38403	0.316541	13.8498	1.27562e-43	3.66566e-41
Sspon.01G0009670-1A	301.319	11.3392	1.43923	266.31	1.93981e-57	5.23672e-55		Sspon.03G0010830-2C	451.274	5.81455	0.422329	13.7678	3.98121e-43	1.13468e-40
Sspon.01G0029900-1P	187.131	-2.96009	0.360177	266.319	1.93113e-57	5.23672e-55		Sspon.05G0030950-2D	675.159	3.43389	0.250357	13.716	8.14493e-43	2.3025e-40
Sspon.08G0004270-2B	407.377	-3.14717	0.283431	265.084	3.57352e-57	9.57052e-55		Sspon.04G0015780-1A	1468.61	3.15552	0.2302	13.7077	9.12596e-43	2.55902e-40
Sspon.01G0009300-2B	2916.09	4.07197	0.237348	262.508	1.28915e-56	3.42539e-54		Sspon.02G0010360-3D	900.955	2.90574	0.212943	13.6456	2.14494e-42	5.96655e-40
Sspon.03G0026860-2C	263.786	10.324	1.08939	261.005	2.7256e-56	7.18558e-54		Sspon.05G0016140-1P	228.508	6.90464	0.507	13.6186	3.1042e-42	8.56635e-40
Sspon.07G0005850-2P	2136.53	3.20102	0.249737	258.856	7.94858e-56	2.07926e-53		Sspon.01G0005150-1P	4933.09	2.88282	0.212059	13.5944	4.32066e-42	1.18294e-39
Sspon.05G0005910-2C	654.42	-4.7026	0.334257	258.34	1.02754e-55	2.66726e-53		Sspon.01G0013330-1A	2122.84	3.31224	0.245557	13.4887	1.82326e-41	4.95287e-39
Sspon.07G0003480-1A	269.986	-3.46797	0.30529	258.105	1.15563e-55	2.97686e-53		Sspon.04G0012360-1T	1092.28	3.30909	0.24801	13.3425	1.30929e-40	3.52908e-38
Sspon.03G0035480-2D	197.488	-4.8405	0.396968	257.378	1.65974e-55	4.24302e-53		Sspon.07G0021990-2C	574.939	3.92768	0.294689	13.3282	1.58633e-40	4.24294e-38
Sspon.05G0035770-1C	239.083	8.53537	0.660699	257.295	1.72962e-55	4.38843e-53		Sspon.02G0013410-1A	294.79	4.73909	0.356162	13.306	2.13621e-40	5.6701e-38
Sspon.05G0013470-1A	170.84	7.80991	0.631408	256.097	3.14179e-55	7.91191e-53		Sspon.01G0029280-4P	502.327	9.12344	0.687158	13.2771	3.1448e-40	8.28394e-38
Sspon.06G0009960-2C	4014.77	-3.57367	0.326986	254.965	5.51925e-55	1.37961e-52		Sspon.06G0016280-1A	570.672	8.19341	0.62114	13.1909	9.89636e-40	2.58727e-37
Sspon.01G0027520-1A	270.557	6.92809	0.449462	254.275	7.78235e-55	1.90574e-52		Sspon.03G0024680-1P	528.274	8.21366	0.623079	13.1824	1.10837e-39	2.87606e-37
Sspon.01G0040380-3D	1235.43	2.38771	0.235181	254.272	7.79353e-55	1.90574e-52		Sspon.01G0026870-1A	2610.63	3.3386	0.253378	13.1763	1.20072e-39	3.09261e-37
Sspon.04G0007300-1A	136.198	-4.31547	0.398959	254.293	7.7123e-55	1.90574e-52		Sspon.01G0021280-3P	688.163	4.0394	0.307354	13.1425	1.87933e-39	4.80486e-37
Sspon.03G0026940-1B	292.374	-3.17073	0.288966	254.194	8.10448e-55	1.96752e-52		Sspon.04G0018690-1T	230.34	5.03648	0.383952	13.1175	2.61476e-39	6.63635e-37
Sspon.07G0033740-1C	686.023	6.6112	0.375518	253.446	1.17603e-54	2.81454e-52		Sspon.06G0005860-1A	369.95	8.07172	0.615559	13.1128	2.7798e-39	7.00409e-37
Sspon.04G0008670-1P	3463.36	8.24944	0.403297	252.985	1.48001e-54	3.51711e-52		Sspon.03G0037820-2D	437.419	4.28363	0.326794	13.1081	2.96096e-39	7.40687e-37
Sspon.01G0016340-1A	156.318	-4.53182	0.393249	251.136	3.71624e-54	8.76955e-52		Sspon.03G0025690-2C	804.055	2.79123	0.213448	13.0769	4.46554e-39	1.10908e-36
Sspon.06G0009880-2C	118.649	-7.92408	0.892074	250.655	4.72283e-54	1.10675e-51		Sspon.05G0028390-1B	472.074	-2.97373	0.228061	-13.0392	7.32174e-39	1.80556e-36
Sspon.04G0002970-1A	151.475	-5.51557	0.485034	250.625	4.79449e-54	1.11579e-51		Sspon.07G0010810-1A	590.394	-3.13311	0.24032	-13.0372	7.51372e-39	1.83986e-36
Sspon.03G0005050-4D	3864.67	-2.12172	0.21282	250.541	4.99751e-54	1.15507e-51		Sspon.03G0034930-1B	3254.56	2.51872	0.193228	13.0349	7.74274e-39	1.88268e-36
Sspon.01G0049310-1B	200.362	-4.55027	0.426397	249.99	6.57716e-54	1.50984e-51		Sspon.03G0027600-1B	320.016	3.53426	0.271187	13.0325	7.99072e-39	1.92948e-36
Sspon.06G0003770-3P	336.261	-3.21115	0.301838	249.969	6.64647e-54	1.51544e-51		Sspon.01G0023350-2C	1432.96	2.57744	0.197844	13.0277	8.51714e-39	2.04241e-36
Sspon.05G0011110-3C	401.461	-3.26568	0.338712	249.593	8.0127e-54	1.81469e-51		Sspon.07G0015740-1A	333.184	8.08196	0.620623	13.0223	9.13324e-39	2.17515e-36
Sspon.05G0031660-1C	747.009	7.16528	0.430256	248.775	1.20422e-53	2.70908e-51		Sspon.01G0017110-1A	383.206	5.73418	0.44138	12.9915	1.36724e-38	3.23403e-36
Sspon.06G0011630-2C	1183.64	7.54633	0.40501	248.426	1.43268e-53	3.20172e-51		Sspon.01G0007010-1A	1185.34	3.34234	0.25749	12.9804	1.5795e-38	3.71086e-36
Sspon.07G0030850-1C	197.182	-5.86337	0.506933	248.267	1.55105e-53	3.44343e-51		Sspon.04G0016280-1A	137.089	-6.22045	0.479978	-12.9599	2.06574e-38	4.82066e-36
Sspon.05G0029200-2C	656.185	-2.67453	0.280827	248.081	1.70193e-53	3.7537e-51		Sspon.03G0010490-4D	1102	3.68504	0.284997	12.9301	3.04448e-38	7.0573e-36
Sspon.07G0033590-1C	999.554	5.10024	0.31074	245.973	4.86179e-53	1.06533e-50		Sspon.06G0031730-2D	466.844	3.91365	0.30288	12.9215	3.40572e-38	7.8424e-36
Sspon.01G0029750-1A	2482.94	2.60293	0.317388	245.904	5.03266e-53	1.09566e-50		Sspon.01G0027520-1A	633.445	6.98904	0.541563	12.9053	4.20097e-38	9.61001e-36
Sspon.01G0049310-1P	240.435	-4.56127	0.409492	245.838	5.19899e-53	1.12462e-50		Sspon.05G0019840-1A	211.489	-5.63029	0.436423	-12.901	4.44301e-38	1.00972e-35
Sspon.07G0010360-2B	1603.01	-3.01752	0.246656	245.779	5.35362e-53	1.15069e-50		Sspon.05G0032330-1C	291.772	4.07643	0.316735	12.8702	6.62648e-38	1.49617e-35
Sspon.02G0030990-2C	258.974	-3.86087	0.32952	245.669	5.6564e-53	1.20807e-50		Sspon.03G0006400-2C	270.924	-3.57393	0.278111	-12.8507	8.51961e-38	1.9112e-35
Sspon.01G0038520-2C	244.957	6.01232	0.447176	245.498	6.15796e-53	1.30692e-50		Sspon.07G0023190-1B	708.519	8.07665	0.628561	12.8494	8.66371e-38	1.93106e-35
Sspon.01G0046960-1P	591.286	-3.99274	0.288951	245	7.89245e-53	1.66457e-50		Sspon.04G0025080-1B	274.861	3.94092	0.306912	12.8406	9.71525e-38	2.15165e-35
Sspon.01G0031270-2B	382.585	6.86043	0.424116	244.766	8.86855e-53	1.85881e-50		Sspon.06G0027900-1B	256.887	5.31112	0.414903	12.8009	1.62079e-37	3.56686e-35
Sspon.01G0016320-1A	293.761	-3.51051	0.335445	242.513	2.7233e-52	5.6727e-50		Sspon.05G0002180-3D	2843.17	2.80857	0.219713	12.7829	2.04284e-37	4.46741e-35
Sspon.06G0026330-2C	78.9486	-6.37638	0.679294	242.485	2.76122e-52	5.71641e-50		Sspon.05G0014220-4D	511.306	4.48898	0.35223	12.7445	3.34691e-37	7.27346e-35
Sspon.01G0000250-1A	608.429	-6.42724	0.409725	241.78	3.92345e-52	8.07298e-50		Sspon.01G0027970-2D	2653.31	2.95344	0.231955	12.7328	3.8851e-37	8.3906e-35
Sspon.05G0010510-3C	417.841	-2.37912	0.337354	241.717	4.04853e-52	8.27986e-50		Sspon.03G0007700-2D	1197.77	3.55874	0.281198	12.6556	1.04113e-36	2.23464e-34
Sspon.06G0009880-1P	91.0094	-10.833	1.54452	240.052	9.27584e-52	1.88562e-49		Sspon.05G0009340-1P	374.627	3.7539	0.297185	12.6315	1.41498e-36	3.01842e-34
Sspon.07G0009220-1A	1928.51	3.75453	0.254288	239.558	1.18585e-51	2.38552e-49		Sspon.07G0003080-3C	1672.91	3.31384	0.262761	12.6116	1.82207e-36	3.86312e-34
Sspon.08G0024020-1B	264.99	-2.64998	0.347568	239.555	1.18763e-51	2.38552e-49		Sspon.02G0028760-2B	245.652	5.71149	0.454114	12.5772	2.81788e-36	5.93821e-34
Sspon.05G0028390-1B	569.036	-3.84963	0.400604	238.843	1.6929e-51	3.3803e-49		Sspon.02G0020880-1A	728.296	3.61632	0.287607	12.5738	2.94128e-36	6.16091e-34
Sspon.05G0010510-4D	597.171	-2.31251	0.327175	238.677	1.8387e-51	3.64983e-49		Sspon.04G0001990-1A	850.505	2.72336	0.216639	12.5709	3.05049e-36	6.35141e-34
Sspon.08G0002450-1P	240.496	7.61475	0.56372	237.983	2.59885e-51	5.12855e-49		Sspon.04G0009760-2B	530.491	3.73939	0.298201	12.5398	4.52083e-36	9.35677e-34
Sspon.03G0003760-3C	55.3026	-8.73983	1.36386	237.902	2.7049e-51	5.30679e-49		Sspon.07G0027740-1B	186.499	6.27572	0.500484	12.5393	4.54956e-36	9.36052e-34
Sspon.03G0026850-1B	1512.15	6.86166	0.376731	237.776	2.87972e-51	5.61713e-49		Sspon.02G0006180-2B	605.058	3.28694	0.262762	12.5092	6.64866e-36	1.35989e-33
Sspon.01G0004520-2C	511.947	-2.36891	0.253708	236.47	5.51808e-51	1.07016e-48		Sspon.01G0036410-1B	353.18	4.16794	0.333316	12.5045	7.05855e-36	1.43528e-33
Sspon.06G0018510-1T	748.724	2.76533	0.289997	235.178	1.04996e-50	2.02462e-48		Sspon.02G0024050-1A	401.514	3.61842	0.289458	12.5007	7.40112e-36	1.49619e-33
Sspon.04G0019450-2D	361.471	-2.73935	0.339566	234.919	1.19437e-50	2.29001e-48		Sspon.03G0021200-2B	1178.48	3.24993	0.260355	12.4827	9.27987e-36	1.86515e-33
Sspon.03G0001870-1A	1233.86	-2.69724	0.24959	234.403	1.54418e-50	2.94398e-48		Sspon.07G0025100-1B	273.591	4.17632	0.334857	12.472	1.06192e-35	2.12208e-33
Sspon.05G0009330-2B	965.587	4.23343	0.276486	233.842	2.04212e-50	3.87142e-48		Sspon.01G0030800-2D	426.028	3.46541	0.279584	12.3949	2.78619e-35	5.53592e-33
Sspon.04G0003800-3C	120.894	6.77646	0.536385	232.368	4.25473e-50	8.021e-48		Sspon.06G0018670-2D	171.591	-4.12654	0.333492	-12.3737	3.62589e-35	7.1634e-33
Sspon.02G0045970-1B	289.657	-4.15724	0.374639	232.173	4.68747e-50	8.7877e-48		Sspon.05G0037340-1D	514.401	3.86555	0.312524	12.3688	3.85444e-35	7.5719e-33
Sspon.01G0007140-3C	1105.04	4.08352	0.247193	230.737	9.58305e-50	1.78663e-47		Sspon.08G0016210-1A	2496.47	2.39622	0.194089	12.346	5.12044e-35	1.00024e-32
Sspon.01G0019000-1A	457.855	-3.66321	0.302724	229.828	1.5063e-49	2.79286e-47		Sspon.01G0027310-1A	624.372	3.26356	0.264459	12.3405	5.48036e-35	1.06457e-32
Sspon.05G0009290-3D	142.106	-4.58918	0.409207	229.791	1.53472e-49	2.83e-47		Sspon.04G0016380-1A	874.293	3.37872	0.273857	12.3375	5.68915e-35	1.09899e-32
Sspon.03G0034910-1B	251.459	-4.56143	0.43817	228.756	2.56954e-49	4.71245e-47		Sspon.04G0006870-2C	920.71	-3.52473	0.285954	-12.3262	6.54519e-35	1.25736e-32
Sspon.03G0014560-1A	257.527	-3.84112	0.384231	228.3	3.22324e-49	5.87937e-47		Sspon.01G0002710-1A	1213.2	2.759	0.223874	12.3239	6.73475e-35	1.28667e-32
Sspon.06G0010820-1A	3260.69	-3.62329	0.334117	228.162	3.45384e-49	6.26611e-47		Sspon.01G0036560-3D	786.113	3.61645	0.293789	12.3097	8.03502e-35	1.5267e-32
Sspon.05G0019450-1A	290.723	4.7419	0.332072	227.108	5.83552e-49	1.05305e-46		Sspon.02G0008370-2B	258.599	-3.41324	0.278536	-12.2542	1.5948e-34	3.01374e-32
Sspon.04G0037390-1D	434.88	4.33479	0.281508	226.596	7.52816e-49	1.35127e-46		Sspon.04G0011370-2D	1018.18	-4.35142	0.355138	-12.2528	1.62368e-34	3.05172e-32
Sspon.03G0015520-2C	67.9526	-6.58121	0.759118	226.337	8.56461e-49	1.52917e-46		Sspon.03G0039110-1C	852.852	3.27756	0.26803	12.2283	2.19356e-34	4.10066e-32
Sspon.03G0023000-2B	218.668	-4.3495	0.388986	226.011	1.00742e-48	1.78923e-46		Sspon.06G0005590-4D	1284.48	3.60536	0.294942	12.224	2.31544e-34	4.30535e-32
Sspon.02G0024200-2B	4141.95	-3.13497	0.302107	225.9	1.06501e-48	1.88161e-46		Sspon.01G0024750-2D	190.284	4.8507	0.396959	12.2197	2.44127e-34	4.51518e-32
Sspon.07G0015740-1A	327.572	4.56697	0.306946	225.564	1.25851e-48	2.2119e-46		Sspon.03G0024650-1A	298.66	6.99791	0.573215	12.2082	2.81128e-34	5.172e-32
Sspon.02G0023570-1A	849.122	-3.61341	0.334419	224.429	2.21441e-48	3.87178e-46		Sspon.03G0003790-1A	475.33	3.48274	0.285302	12.2072	2.8454e-34	5.20723e-32
Sspon.03G0017750-3C	107.45	8.97318	1.08789	223.841	2.96705e-48	5.16098e-46		Sspon.06G0030640-2D	1195.37	8.39142	0.688424	12.1893	3.54353e-34	6.45089e-32
Sspon.03G0039300-1C	299.76	-2.6275	0.296514	222.451	5.92702e-48	1.02568e-45		Sspon.04G0009760-1A	794.594	3.97223	0.32623	12.1761	4.16565e-34	7.54395e-32
Sspon.03G0014110-1A	1053.11	2.13392	0.321323	221.953	7.59377e-48	1.30741e-45		Sspon.08G0005960-1A	164.519	-6.3128	0.518849	-12.1669	4.66303e-34	8.40095e-32
Sspon.05G0014610-1A	150.966	8.02952	0.704261	221.608	9.01847e-48	1.54481e-45		Sspon.08G0010550-1A	207.229	7.35572	0.605154	12.1551	5.3881e-34	9.65719e-32
Sspon.02G0041760-1B	670.686	-3.52101	0.302048	220.604	1.48641e-47	2.53327e-45		Sspon.03G0023750-1A	912.519	2.49003	0.205284	12.1297	7.35441e-34	1.31139e-31
Sspon.02G0051940-1C	319.502	4.62218	0.369221	220.154	1.85996e-47	3.15398e-45		Sspon.01G0015010-2C	190.325	-4.45056	0.367115	-12.1231	7.9715e-34	1.41417e-31
Sspon.01G0006050-3D	2119.19	-2.32658	0.227006	220.003	2.00515e-47	3.38318e-45		Sspon.05G0027310-1P	171.341	-6.35303	0.524157	-12.1205	8.23018e-34	1.45265e-31
Sspon.06G0021400-1B	112.767	-4.02758	0.416287	219.567	2.4901e-47	4.18053e-45		Sspon.04G0003870-1P	294.855	3.87594	0.320152	12.1066	9.74683e-34	1.71165e-31
Sspon.07G0034060-2D	64.3029	-6.34056	0.740373	218.974	3.34639e-47	5.5903e-45		Sspon.02G0002580-2B	781.928	3.51794	0.290643	12.104	1.00586e-33	1.75752e-31
Sspon.05G0002500-2C	376.194	-4.84965	0.353445	218.816	3.61942e-47	6.01661e-45		Sspon.03G0001870-1A	872.499	-2.39189	0.198099	-12.0742	1.44557e-33	2.5132e-31
Sspon.02G0003660-1A	2518.2	3.47051	0.364875	217.727	6.22398e-47	1.02453e-44		Sspon.05G0014220-2P	490.948	4.21407	0.350264	12.0311	2.438e-33	4.2175e-31
Sspon.01G0038520-1B	524.215	6.25074	0.392111	217.684	6.3572e-47	1.04138e-44		Sspon.05G0022480-1P	1989.56	2.33306	0.194243	12.011	3.10994e-33	5.35325e-31
Sspon.05G0027810-1B	218.31	7.90234	0.67803	217.332	7.57585e-47	1.23501e-44		Sspon.03G0011790-2B	223.437	5.37099	0.447331	12.0067	3.27464e-33	5.60899e-31
Sspon.04G0009150-6P	532.539	4.00966	0.288331	216.888	9.45056e-47	1.53322e-44		Sspon.07G0014830-1T	267.402	4.34389	0.361853	12.0046	3.36186e-33	5.73015e-31
Sspon.05G0011110-1A	152.357	-3.29477	0.369378	214.755	2.73248e-46	4.41184e-44		Sspon.02G0018220-1A	281.693	4.19795	0.349806	12.0008	3.5184e-33	5.96772e-31
Sspon.04G0006220-2D	321.93	-2.2024	0.365637	214.66	2.8643e-46	4.60266e-44		Sspon.03G0018840-1A	649.709	2.7402	0.230477	11.8893	1.34546e-32	2.27101e-30
Sspon.01G0012840-3C	259.808	3.26212	0.402945	214.258	3.49914e-46	5.59613e-44		Sspon.04G0024540-2C	355.632	3.53223	0.297333	11.8797	1.50932e-32	2.53529e-30
Sspon.01G0016500-1A	242.833	4.60691	0.320332	213.612	4.82505e-46	7.68025e-44		Sspon.01G0021470-2B	389.466	3.41502	0.287877	11.8628	1.84776e-32	3.08888e-30
Sspon.04G0009100-3D	84.6159	-4.84855	0.512306	213.547	4.98391e-46	7.89588e-44		Sspon.01G0026230-1A	319.249	6.05528	0.510467	11.8622	1.85947e-32	3.09357e-30
Sspon.01G0038040-2D	1087.79	-2.65315	0.320425	213.236	5.81899e-46	9.17578e-44		Sspon.04G0008470-3C	9300.13	2.39159	0.20222	11.8267	2.84084e-32	4.70375e-30
Sspon.01G0029890-1P	374.6	-3.44679	0.332315	210.953	1.81239e-45	2.84461e-43		Sspon.04G0036070-1D	165.195	4.92452	0.416454	11.8249	2.90309e-32	4.78404e-30
Sspon.03G0028740-1B	76.4388	6.64878	0.650838	210.757	1.99758e-45	3.12075e-43		Sspon.08G0014620-3D	348.015	6.36905	0.538909	11.8184	3.13517e-32	5.14213e-30
Sspon.01G0020280-1P	592.53	-2.71119	0.387444	209.686	3.40415e-45	5.24534e-43		Sspon.03G0015020-3C	596.528	3.58297	0.30325	11.8152	3.2565e-32	5.31604e-30
Sspon.06G0027590-1P	534.388	7.48119	0.473269	209.49	3.75288e-45	5.75641e-43		Sspon.02G0022930-1T	485.193	4.23091	0.358633	11.7973	4.02958e-32	6.54732e-30
Sspon.03G0042660-1T	129.916	9.28028	1.09264	209.465	3.80046e-45	5.80301e-43		Sspon.02G0053250-2D	313.593	8.21756	0.696757	11.794	4.19078e-32	6.77756e-30
Sspon.04G0002980-1A	105.338	-5.87628	0.599955	208.646	5.71217e-45	8.68275e-43		Sspon.06G0033530-1D	260.918	4.52562	0.383799	11.7916	4.31133e-32	6.94024e-30
Sspon.04G0022970-1P	620.277	6.375	0.392534	208.089	7.53835e-45	1.14072e-42		Sspon.02G0041940-2C	1096.11	3.61504	0.308529	11.717	1.04254e-31	1.67052e-29
Sspon.03G0017190-3C	1395.2	-2.56536	0.295963	207.839	8.53329e-45	1.28552e-42		Sspon.04G0015020-2B	451.076	3.03376	0.258959	11.7152	1.06525e-31	1.69907e-29
Sspon.05G0017040-1A	1556.82	6.30575	0.37566	207.784	8.7716e-45	1.31555e-42		Sspon.05G0018650-2B	333.699	4.43339	0.378469	11.714	1.08041e-31	1.71538e-29
Sspon.06G0026390-1B	322.866	4.37767	0.330935	207.721	9.05226e-45	1.35163e-42		Sspon.05G0009380-2B	213.429	4.3853	0.374897	11.6973	1.31505e-31	2.07843e-29
Sspon.01G0052010-1C	1048.14	5.58493	0.338041	206.764	1.45754e-44	2.16673e-42		Sspon.04G0024540-3D	586.628	2.94524	0.251984	11.6882	1.46464e-31	2.3044e-29
Sspon.06G0030640-2D	2029.56	5.47901	0.340403	206.706	1.50003e-44	2.22011e-42		Sspon.05G0032520-1C	255.185	3.84736	0.329682	11.6699	1.81589e-31	2.84416e-29
Sspon.04G0009330-1P	579.34	-3.60307	0.371149	206.35	1.79063e-44	2.63864e-42		Sspon.02G0017980-1A	207.763	-4.17512	0.35805	-11.6607	2.02365e-31	3.15536e-29
Sspon.01G0042900-2P	527.063	-3.17982	0.293208	206.054	2.07442e-44	3.04353e-42		Sspon.04G0029260-1B	908.865	2.56446	0.219973	11.6581	2.08674e-31	3.2392e-29
Sspon.03G0009830-1T	3437.72	6.18203	0.35535	205.926	2.2112e-44	3.23017e-42		Sspon.05G0009330-2B	763.702	2.72445	0.233758	11.655	2.16381e-31	3.34391e-29
Sspon.01G0025550-1A	150.708	12.0076	1.50915	205.819	2.33233e-44	3.3822e-42		Sspon.01G0010700-1A	1730.8	3.00433	0.258367	11.6282	2.96389e-31	4.56006e-29
Sspon.02G0009290-2B	236.332	-4.14361	0.401221	205.53	2.69265e-44	3.88305e-42		Sspon.03G0014570-1A	224.218	-4.81579	0.414571	-11.6163	3.40432e-31	5.2146e-29
Sspon.07G0006850-1P	469.781	-3.3606	0.414981	205.221	3.14062e-44	4.5098e-42		Sspon.03G0022430-2B	309.991	5.69623	0.490916	11.6033	3.96643e-31	6.04898e-29
Sspon.01G0016320-4D	375.482	-3.55585	0.34494	205.02	3.47034e-44	4.96215e-42		Sspon.03G0026220-1B	810.37	2.49881	0.215391	11.6013	4.05916e-31	6.16337e-29
Sspon.01G0025830-1A	1049.75	-2.39316	0.290565	204.97	3.55793e-44	5.06592e-42		Sspon.01G0037370-2C	282.207	-3.40955	0.293971	-11.5983	4.20504e-31	6.35711e-29
Sspon.06G0017950-1A	90.7359	6.96823	0.752744	204.451	4.60649e-44	6.53135e-42		Sspon.04G0024960-1P	280.15	3.43618	0.296546	11.5874	4.77657e-31	7.18988e-29
Sspon.03G0011590-1A	241.837	5.47551	0.397535	204.292	4.98597e-44	7.01048e-42		Sspon.03G0001860-1P	389.826	4.47839	0.386557	11.5854	4.88944e-31	7.32805e-29
Sspon.04G0008470-4D	1137.4	3.84881	0.260709	203.751	6.52458e-44	9.13576e-42		Sspon.05G0026250-1B	686.866	3.6208	0.312738	11.5777	5.34308e-31	7.97357e-29
Sspon.08G0005710-1A	672.88	-2.51543	0.259402	202.734	1.08252e-43	1.50948e-41		Sspon.08G0004100-1A	2409	2.17839	0.18837	11.5644	6.24208e-31	9.27536e-29
Sspon.08G0004720-1A	380.462	6.07207	0.412275	202.441	1.25219e-43	1.73889e-41		Sspon.01G0011170-2P	242.445	-4.00591	0.347019	-11.5438	7.93607e-31	1.17423e-28
Sspon.01G0018350-1A	630.959	3.79716	0.252013	202.291	1.34937e-43	1.86616e-41		Sspon.03G0001860-2B	688.095	3.74418	0.324496	11.5384	8.44392e-31	1.24408e-28
Sspon.01G0040550-1P	201.671	-2.69291	0.369583	202.269	1.3641e-43	1.87884e-41		Sspon.01G0001540-3C	179.213	4.36582	0.380311	11.4796	1.67079e-30	2.45127e-28
Sspon.03G0030700-1B	458.547	-2.38715	0.33417	202.229	1.39154e-43	1.90885e-41		Sspon.06G0015220-4P	923.945	3.88896	0.339793	11.4451	2.4892e-30	3.63664e-28
Sspon.05G0031930-1C	235.693	-3.44637	0.32817	202.216	1.40077e-43	1.91373e-41		Sspon.03G0040220-1C	1120.4	2.59436	0.226749	11.4415	2.59224e-30	3.77134e-28
Sspon.03G0024680-1P	843.512	5.58916	0.348992	202.042	1.52761e-43	2.0786e-41		Sspon.07G0010850-3C	118.898	-4.47883	0.392346	-11.4155	3.49896e-30	5.06927e-28
Sspon.01G0052050-1C	6848.84	-2.24128	0.252065	201.164	2.36376e-43	3.20341e-41		Sspon.06G0004300-1A	1374.43	2.63477	0.230905	11.4106	3.70091e-30	5.33959e-28
Sspon.07G0011020-2B	147.984	-3.85787	0.377384	201.139	2.39324e-43	3.2304e-41		Sspon.04G0016200-1A	1629.63	2.98927	0.262309	11.396	4.37711e-30	6.28911e-28
Sspon.01G0012100-2P	201.819	-4.16278	0.389898	201.051	2.50046e-43	3.36168e-41		Sspon.05G0014030-2B	118.873	-6.95239	0.610477	-11.3885	4.77403e-30	6.83119e-28
Sspon.03G0007690-1A	1063.26	-2.97744	0.329545	201.015	2.54551e-43	3.40866e-41		Sspon.04G0018530-4D	172.748	-4.00104	0.35147	-11.3837	5.03964e-30	7.18169e-28
Sspon.05G0005170-2C	1373.38	6.70868	0.400117	200.788	2.85064e-43	3.80217e-41		Sspon.08G0004720-1A	272.032	5.92644	0.521749	11.3588	6.70613e-30	9.5175e-28
Sspon.05G0019320-4D	50.9843	-8.56746	1.36098	200.533	3.23535e-43	4.29831e-41		Sspon.04G0008040-10P	187.333	5.15551	0.454013	11.3554	6.96965e-30	9.85129e-28
Sspon.07G0025990-1B	1128.96	3.66015	0.283646	200.235	3.75355e-43	4.9672e-41		Sspon.01G0039980-3P	7011.01	2.30841	0.203458	11.3459	7.77151e-30	1.09402e-27
Sspon.04G0015780-1A	964.775	3.79277	0.25734	200.139	3.9363e-43	5.18869e-41		Sspon.05G0028060-2D	537.471	3.66429	0.323133	11.3399	8.3243e-30	1.16711e-27
Sspon.03G0000610-2D	397.41	10.7627	1.10913	200.025	4.16561e-43	5.4696e-41		Sspon.04G0005560-3C	218.146	-3.96699	0.3501	-11.331	9.21037e-30	1.28616e-27
Sspon.04G0013810-2B	246.822	4.93204	0.351088	199.855	4.53362e-43	5.92973e-41		Sspon.03G0018130-1A	570.792	-3.0826	0.27211	-11.3285	9.4804e-30	1.31857e-27
Sspon.03G0022900-1A	69.8217	-4.51232	0.520373	199.415	5.64456e-43	7.35428e-41		Sspon.01G0006260-1P	111.161	-4.58788	0.405019	-11.3276	9.5819e-30	1.32738e-27
Sspon.03G0015260-1A	1666.87	3.80866	0.247308	199.268	6.07239e-43	7.88126e-41		Sspon.02G0022930-3T	536.148	2.79904	0.247284	11.3191	1.05541e-29	1.45625e-27
Sspon.01G0008880-1A	1981.44	3.68658	0.237927	198.922	7.21142e-43	9.32373e-41		Sspon.01G0039990-2C	5476.51	2.76292	0.244377	11.306	1.22619e-29	1.68521e-27
Sspon.01G0003910-1A	181.65	7.58165	0.646444	198.453	9.10978e-43	1.17332e-40		Sspon.06G0009960-2C	1497.88	-2.10071	0.186696	-11.2521	2.26252e-29	3.09724e-27
Sspon.07G0026880-1B	2428.05	4.56459	0.314849	198.219	1.02314e-42	1.31277e-40		Sspon.05G0029580-3D	129.028	-4.62587	0.411216	-11.2492	2.33571e-29	3.1849e-27
Sspon.01G0028630-1A	207.243	-3.40298	0.342228	197.971	1.15735e-42	1.47935e-40		Sspon.08G0020870-1B	1750.28	3.11065	0.276616	11.2454	2.44123e-29	3.31578e-27
Sspon.05G0006310-4D	1324.1	4.02466	0.304582	197.36	1.56854e-42	1.98987e-40		Sspon.06G0016620-1A	1998.22	2.72045	0.242157	11.2342	2.76891e-29	3.74622e-27
Sspon.01G0028620-1A	161.197	-5.21335	0.508429	196.425	2.49752e-42	3.15651e-40		Sspon.08G0001120-3C	284.642	3.47272	0.309173	11.2323	2.83041e-29	3.81458e-27
Sspon.04G0006070-4P	1038.18	-2.48497	0.257718	196.255	2.7181e-42	3.42248e-40		Sspon.01G0017670-4D	782.144	3.22932	0.287597	11.2286	2.95011e-29	3.96056e-27
Sspon.04G0006070-2P	526.096	-2.5068	0.248296	196.137	2.88286e-42	3.61643e-40		Sspon.04G0031320-2P	247.372	4.21065	0.375641	11.2092	3.67299e-29	4.91206e-27
Sspon.04G0000980-2P	176.533	7.33635	0.638967	195.161	4.68419e-42	5.85437e-40		Sspon.05G0006310-4D	770.042	4.22278	0.376945	11.2026	3.9582e-29	5.2732e-27
Sspon.01G0026230-1A	415.11	5.28417	0.348769	195.051	4.94817e-42	6.16148e-40		Sspon.02G0017670-2C	1990.68	3.43811	0.307004	11.1989	4.12674e-29	5.47675e-27
Sspon.07G0020520-2C	145.964	-4.38618	0.436488	195.037	4.98192e-42	6.18069e-40		Sspon.08G0029740-1D	241.551	4.16547	0.372107	11.1943	4.34839e-29	5.74897e-27
Sspon.03G0017190-1P	197.034	-3.13659	0.346293	194.734	5.79331e-42	7.16099e-40		Sspon.07G0018110-2B	2309.69	3.27016	0.292192	11.1918	4.47139e-29	5.8892e-27
Sspon.04G0008130-1A	1514.66	-2.75811	0.313708	194.433	6.7298e-42	8.28822e-40		Sspon.05G0029580-1B	152.547	-4.3862	0.391932	-11.1912	4.50204e-29	5.90718e-27
Sspon.06G0018210-2B	111.666	-3.65536	0.393821	193.169	1.26161e-41	1.54812e-39		Sspon.02G0021110-2B	197.638	4.09773	0.36625	11.1884	4.64997e-29	6.07834e-27
Sspon.04G0008470-3C	7809.78	3.68631	0.252209	192.834	1.49087e-41	1.8228e-39		Sspon.08G0022010-2D	1595.5	-2.45723	0.219788	-11.18	5.11006e-29	6.65475e-27
Sspon.03G0014570-2B	49.572	-8.5417	1.36617	192.701	1.59289e-41	1.9405e-39		Sspon.06G0003000-2B	142.356	5.29043	0.474311	11.1539	6.85202e-29	8.88998e-27
Sspon.01G0019070-3D	167.064	-3.02942	0.322335	190.747	4.21036e-41	5.11074e-39		Sspon.04G0023640-1B	131.736	-5.15771	0.462477	-11.1524	6.97371e-29	9.01424e-27
Sspon.01G0030920-1P	5723.31	5.2684	0.321364	190.72	4.26717e-41	5.16114e-39		Sspon.05G0016420-3C	180.647	5.12901	0.461226	11.1204	9.98585e-29	1.28599e-26
Sspon.04G0016780-1A	205.229	-3.18316	0.335897	190.328	5.18428e-41	6.24799e-39		Sspon.04G0000210-1T	230.99	5.3337	0.479755	11.1176	1.03058e-28	1.32229e-26
Sspon.01G0056620-1C	57.8067	-7.86519	1.14114	189.478	7.91451e-41	9.50445e-39		Sspon.02G0026790-1A	11144.9	5.87192	0.528257	11.1157	1.05265e-28	1.34565e-26
Sspon.01G0009570-1A	113.624	-5.90128	0.609448	189.273	8.76449e-41	1.04879e-38		Sspon.07G0001560-1A	459.679	3.21401	0.28921	11.1131	1.08366e-28	1.38022e-26
Sspon.02G0017140-1A	211.212	5.41618	0.392591	188.777	1.1215e-40	1.33728e-38		Sspon.02G0024140-3C	168.478	-3.50747	0.315979	-11.1003	1.24964e-28	1.58581e-26
Sspon.01G0017110-1A	412.303	8.09576	0.626972	188.599	1.22519e-40	1.45578e-38		Sspon.07G0006270-2B	3556.35	3.09925	0.279786	11.0772	1.61878e-28	2.04679e-26
Sspon.02G0013850-4D	1298.47	2.10186	0.258693	188.52	1.27454e-40	1.5091e-38		Sspon.07G0024880-1B	1419.58	2.31258	0.209084	11.0605	1.94995e-28	2.45658e-26
Sspon.02G0017670-3D	2595.11	5.07496	0.316189	187.395	2.23051e-40	2.63177e-38		Sspon.04G0026930-1B	415.167	8.51659	0.771124	11.0444	2.33363e-28	2.92934e-26
Sspon.02G0018970-1A	104.937	-4.04649	0.446625	187.157	2.51083e-40	2.94194e-38		Sspon.04G0018290-1A	925.62	2.38905	0.216513	11.0342	2.61351e-28	3.26886e-26
Sspon.02G0013850-2B	2417.77	2.02568	0.259748	187.093	2.5915e-40	3.02596e-38		Sspon.02G0018040-2C	253.628	7.66225	0.694989	11.025	2.89513e-28	3.60813e-26
Sspon.06G0000610-1P	405.461	-2.94051	0.317147	186.886	2.87251e-40	3.34252e-38		Sspon.02G0054240-1C	272.288	3.62796	0.329381	11.0145	3.25422e-28	4.04116e-26
Sspon.05G0010340-2B	291.723	-2.79459	0.276709	186.69	3.16669e-40	3.67216e-38		Sspon.01G0017100-2D	2865.9	7.04562	0.639738	11.0133	3.29784e-28	4.08075e-26
Sspon.01G0003910-3D	602.24	6.22073	0.402218	186.498	3.48419e-40	4.02651e-38		Sspon.03G0023430-1A	225.659	5.04005	0.457957	11.0055	3.59536e-28	4.43313e-26
Sspon.02G0013970-2C	550.89	-3.31986	0.346535	185.431	5.92326e-40	6.82185e-38		Sspon.06G0009370-2D	220.991	-2.9723	0.270209	-11	3.8208e-28	4.69446e-26
Sspon.08G0016530-1A	233.791	6.49808	0.485577	184.664	8.67506e-40	9.95714e-38		Sspon.06G0034170-1D	214.024	4.3518	0.395666	10.9987	3.8782e-28	4.7482e-26
Sspon.02G0047740-1C	3040.67	-2.19264	0.229106	184.202	1.09113e-39	1.24814e-37		Sspon.01G0036410-2C	437.824	4.01691	0.365659	10.9854	4.4926e-28	5.48113e-26
Sspon.06G0011630-1A	145.648	8.54623	0.918605	183.972	1.22391e-39	1.3953e-37		Sspon.04G0030670-1P	290.016	-3.14906	0.286841	-10.9784	4.85236e-28	5.89936e-26
Sspon.03G0019220-1T	351.59	-3.0827	0.357396	182.569	2.45823e-39	2.78366e-37		Sspon.01G0032810-2B	209.272	-8.90406	0.816211	-10.909	1.04367e-27	1.26444e-25
Sspon.04G0002180-1P	365.537	-2.87508	0.285833	182.178	2.98642e-39	3.37046e-37		Sspon.01G0038620-2C	409.751	9.35433	0.860911	10.8656	1.68075e-27	2.02921e-25
Sspon.01G0024380-3C	565.082	-2.44294	0.281261	181.939	3.36368e-39	3.78357e-37		Sspon.07G0025990-1B	405.369	3.04782	0.280562	10.8633	1.72438e-27	2.07468e-25
Sspon.03G0046790-1D	272.098	7.6035	0.64111	181.391	4.41608e-39	4.95085e-37		Sspon.02G0003680-1A	319.901	-3.55637	0.327712	-10.8521	1.94853e-27	2.33629e-25
Sspon.01G0006260-1P	70.5995	-5.89302	0.670167	181.058	5.21155e-39	5.8233e-37		Sspon.04G0012360-1A	295.283	3.27332	0.301771	10.847	2.06013e-27	2.4616e-25
Sspon.06G0002620-3C	126.827	6.1231	0.520489	181.042	5.25236e-39	5.84954e-37		Sspon.07G0016910-3C	287.517	3.47298	0.32048	10.8368	2.30327e-27	2.7427e-25
Sspon.02G0017670-2C	1217.65	5.42665	0.348646	180.482	6.94132e-39	7.70509e-37		Sspon.05G0005190-1A	882.889	-2.26124	0.208936	-10.8227	2.68879e-27	3.18e-25
Sspon.03G0007650-1A	246.132	7.17436	0.579529	180.105	8.37008e-39	9.22598e-37		Sspon.05G0020640-3C	1099.23	3.21138	0.296726	10.8227	2.68667e-27	3.18e-25
Sspon.01G0025350-1A	336.889	3.77263	0.280056	180.1	8.39347e-39	9.22598e-37		Sspon.07G0027730-1B	202.667	8.54726	0.790406	10.8138	2.96275e-27	3.49213e-25
Sspon.03G0006160-1P	38.6305	-6.38241	0.920503	180.103	8.38136e-39	9.22598e-37		Sspon.03G0004720-1A	4464.41	2.21345	0.204736	10.8112	3.0453e-27	3.5773e-25
Sspon.06G0005110-2P	45.2624	-6.98256	0.996457	179.903	9.2575e-39	1.01427e-36		Sspon.03G0005090-1A	140.652	-3.60756	0.334544	-10.7835	4.11822e-27	4.82137e-25
Sspon.03G0024650-1A	540.938	5.69751	0.379376	179.504	1.12871e-38	1.23263e-36		Sspon.01G0023790-1P	225.021	-3.53723	0.328432	-10.7701	4.766e-27	5.56103e-25
Sspon.03G0039930-1C	131.354	-3.51362	0.37467	178.788	1.61117e-38	1.7482e-36		Sspon.05G0002190-1P	1748.73	2.51326	0.233483	10.7642	5.08116e-27	5.90892e-25
Sspon.03G0024400-3D	84.0158	-3.9626	0.44708	178.631	1.74209e-38	1.88419e-36		Sspon.04G0030670-1C	186.006	-3.23275	0.300443	-10.7599	5.32013e-27	6.16621e-25
Sspon.01G0017730-2B	710.926	4.00841	0.329853	178.485	1.87313e-38	2.01945e-36		Sspon.03G0037340-2C	221.875	4.42409	0.411377	10.7543	5.65369e-27	6.53105e-25
Sspon.01G0009300-1A	691.568	3.34388	0.262659	177.553	2.97819e-38	3.2006e-36		Sspon.03G0000610-2D	1212.67	11.1805	1.04037	10.7467	6.14095e-27	7.07043e-25
Sspon.05G0022300-1P	163.535	-4.75472	0.451261	176.542	4.92152e-38	5.27228e-36		Sspon.06G0031360-1C	226.324	4.11535	0.383103	10.7422	6.45236e-27	7.40446e-25
Sspon.01G0003910-2B	317.591	5.94499	0.420619	175.505	8.24341e-38	8.80297e-36		Sspon.03G0011590-3C	181.709	3.73572	0.348362	10.7237	7.88094e-27	9.01408e-25
Sspon.08G0011910-1A	56.2862	-5.30111	0.632862	175.396	8.7033e-38	9.26476e-36		Sspon.07G0006630-3C	934.557	-2.58023	0.240978	-10.7073	9.4032e-27	1.072e-24
Sspon.01G0028630-4D	184.136	-3.44878	0.37249	175.358	8.86959e-38	9.41208e-36		Sspon.02G0032950-1B	422.142	3.80253	0.355817	10.6867	1.17434e-26	1.33441e-24
Sspon.05G0000180-1A	273.097	-3.16627	0.35005	175.077	1.0198e-37	1.07879e-35		Sspon.08G0024630-1C	104.747	-5.27556	0.494166	-10.6757	1.32293e-26	1.49836e-24
Sspon.04G0008620-4D	406.363	-3.3902	0.317315	175.04	1.03859e-37	1.09523e-35		Sspon.07G0006220-2C	215.28	-4.3764	0.410148	-10.6703	1.40187e-26	1.58261e-24
Sspon.03G0019830-2B	341.82	6.89269	0.55073	175.005	1.05684e-37	1.111e-35		Sspon.01G0027980-1A	4892.48	2.45502	0.230494	10.6511	1.72238e-26	1.93815e-24
Sspon.02G0011000-1P	55.765	-6.71701	0.867136	174.342	1.46974e-37	1.54027e-35		Sspon.01G0014100-1A	414.745	-2.86677	0.269232	-10.648	1.78243e-26	1.99925e-24
Sspon.01G0052190-1P	1602	-2.95251	0.294649	174.327	1.4809e-37	1.54237e-35		Sspon.06G0000580-2B	129.436	-4.05804	0.38199	-10.6234	2.31957e-26	2.59337e-24
Sspon.08G0004840-4P	2291.31	-3.22555	0.324747	174.191	1.58429e-37	1.64498e-35		Sspon.02G0010360-1A	969.534	2.54375	0.239776	10.6089	2.71004e-26	3.02022e-24
Sspon.06G0027900-1B	195.842	4.16152	0.389695	174.082	1.6725e-37	1.73125e-35		Sspon.08G0005420-4D	1701.07	2.92666	0.275903	10.6076	2.74846e-26	3.05325e-24
Sspon.03G0010790-1A	354.401	-2.43763	0.367007	173.936	1.79855e-37	1.85603e-35		Sspon.05G0020790-3C	445.306	2.52829	0.238524	10.5997	2.98946e-26	3.3104e-24
Sspon.05G0012960-2B	222.263	7.82823	0.645666	173.175	2.62504e-37	2.69246e-35		Sspon.02G0045310-1B	138.715	5.33035	0.503133	10.5943	3.16614e-26	3.49154e-24
Sspon.03G0003690-1A	1870.15	3.76741	0.271689	172.694	3.33489e-37	3.41017e-35		Sspon.07G0020870-2P	288.461	3.6568	0.345173	10.5941	3.17312e-26	3.49154e-24
Sspon.03G0008310-1A	141.357	7.40329	0.648973	172.348	3.95995e-37	4.03712e-35		Sspon.07G0010760-2B	97.7921	-4.77552	0.450823	-10.5929	3.2146e-26	3.52602e-24
Sspon.05G0032520-1C	132.618	5.35915	0.418431	172.052	4.58932e-37	4.66466e-35		Sspon.07G0025770-1B	1901.03	-2.11811	0.200012	-10.5899	3.31818e-26	3.62818e-24
Sspon.04G0016450-2C	2062.35	3.67075	0.28683	171.74	5.35894e-37	5.43055e-35		Sspon.04G0025400-1B	173.843	4.26276	0.402562	10.5891	3.34827e-26	3.64961e-24
Sspon.01G0032210-1A	65.1355	-5.86777	0.662411	171.38	6.40828e-37	6.47447e-35		Sspon.03G0011230-2C	264.778	3.48214	0.329157	10.579	3.7303e-26	4.05332e-24
Sspon.01G0021210-3C	727.45	-2.51046	0.275102	171.363	6.46242e-37	6.50968e-35		Sspon.06G0014340-1A	719.293	2.76917	0.26177	10.5786	3.74367e-26	4.05517e-24
Sspon.08G0005130-1P	55.4762	-7.68129	1.1129	171.226	6.91717e-37	6.94702e-35		Sspon.03G0010800-2B	235.062	3.75805	0.355295	10.5773	3.79853e-26	4.10182e-24
Sspon.08G0019620-2D	343.484	3.88762	0.330232	170.995	7.76138e-37	7.77174e-35		Sspon.02G0037140-2C	107.124	-4.56142	0.431808	-10.5635	4.39797e-26	4.71981e-24
Sspon.02G0023670-1A	579.728	3.35106	0.332709	170.935	7.99469e-37	7.98168e-35		Sspon.08G0014130-3D	133.446	-4.39287	0.415847	-10.5637	4.39105e-26	4.71981e-24
Sspon.08G0001250-3C	255.97	-2.79389	0.374403	169.922	1.32312e-36	1.31707e-34		Sspon.02G0007270-1A	1331.67	-2.05588	0.19499	-10.5435	5.44316e-26	5.80564e-24
Sspon.04G0002430-2C	141.648	4.02508	0.455124	169.672	1.49805e-36	1.48682e-34		Sspon.05G0009130-1P	94.2525	-5.12626	0.487365	-10.5183	7.11262e-26	7.56309e-24
Sspon.03G0010250-4D	201.561	-2.50974	0.305736	169.542	1.59748e-36	1.58085e-34		Sspon.06G0008530-3C	278.746	3.14565	0.299073	10.518	7.13756e-26	7.56647e-24
Sspon.06G0009880-1A	44.5213	-9.80015	1.56135	169.434	1.68592e-36	1.66349e-34		Sspon.05G0011710-1A	160.348	-3.84399	0.366569	-10.4864	9.97568e-26	1.0543e-23
Sspon.08G0012480-2B	45.8754	-9.74989	1.52155	169.348	1.75983e-36	1.73136e-34		Sspon.03G0001860-1A	3770.29	2.91577	0.278196	10.481	1.05612e-25	1.1128e-23
Sspon.04G0018870-1P	1972.62	-2.23028	0.282947	169.312	1.79129e-36	1.75718e-34		Sspon.07G0006270-1A	523.279	3.13624	0.300591	10.4336	1.74234e-25	1.82479e-23
Sspon.02G0056670-1D	87.7273	-3.75911	0.468692	169.005	2.08709e-36	2.04142e-34		Sspon.03G0027600-2C	134.023	5.66938	0.543606	10.4292	1.82373e-25	1.90429e-23
Sspon.05G0016450-1A	222.118	-3.29396	0.358167	168.923	2.17318e-36	2.11948e-34		Sspon.03G0019530-1A	223.516	-3.99842	0.383723	-10.4201	2.00827e-25	2.0907e-23
Sspon.02G0032240-2C	222.551	5.85027	0.458617	168.436	2.76919e-36	2.69298e-34		Sspon.01G0022150-4D	3664.48	2.66458	0.255793	10.4169	2.07524e-25	2.15398e-23
Sspon.08G0007680-1A	1013.71	5.24742	0.378343	168.014	3.41514e-36	3.31161e-34		Sspon.04G0011370-1A	127.09	-3.69794	0.355378	-10.4057	2.33613e-25	2.41754e-23
Sspon.03G0010600-1P	896.358	4.12262	0.299197	167.844	3.71541e-36	3.59245e-34		Sspon.08G0019090-2D	534.654	2.39754	0.230723	10.3914	2.7126e-25	2.7988e-23
Sspon.08G0002270-1A	1556.8	-2.52247	0.262449	167.286	4.9043e-36	4.72844e-34		Sspon.01G0014180-1P	162.086	-4.21732	0.40597	-10.3883	2.80434e-25	2.87937e-23
Sspon.04G0007710-1A	3264.27	3.35311	0.265756	167.206	5.10374e-36	4.90671e-34		Sspon.01G0037070-3D	591.962	3.15545	0.303754	10.3882	2.80724e-25	2.87937e-23
Sspon.08G0003070-3C	468.702	5.58766	0.406114	167.029	5.57156e-36	5.34126e-34		Sspon.01G0008860-4P	554.201	3.21246	0.309642	10.3747	3.23113e-25	3.3044e-23
Sspon.02G0000920-2B	128.965	-4.76379	0.55506	166.986	5.69166e-36	5.44094e-34		Sspon.01G0007500-2B	695.593	-2.55739	0.246675	-10.3675	3.48617e-25	3.55476e-23
Sspon.04G0012920-1A	85.5837	-4.43212	0.479645	166.737	6.44137e-36	6.14023e-34		Sspon.01G0041550-1B	268.05	-2.71636	0.262062	-10.3653	3.56496e-25	3.62448e-23
Sspon.04G0007910-3D	53.4414	-8.65219	1.38775	166.65	6.72734e-36	6.39476e-34		Sspon.01G0025440-3C	241.633	3.61652	0.350638	10.3141	6.08447e-25	6.16802e-23
Sspon.01G0003890-1A	44.5764	10.5911	1.52454	166.546	7.08361e-36	6.71451e-34		Sspon.02G0013700-4D	111.667	6.6172	0.6417	10.312	6.22065e-25	6.28774e-23
Sspon.08G0007920-1A	121.144	-3.57084	0.383919	166.534	7.12779e-36	6.73745e-34		Sspon.03G0003690-1A	1697.54	2.55541	0.247988	10.3046	6.71925e-25	6.77203e-23
Sspon.07G0000210-1P	204.356	-4.00215	0.413379	166.505	7.23042e-36	6.81538e-34		Sspon.04G0020170-3D	370.878	3.01401	0.292776	10.2946	7.45319e-25	7.49003e-23
Sspon.01G0003780-4D	70.4429	-4.75883	0.531622	166.37	7.73053e-36	7.26649e-34		Sspon.03G0019790-4D	471.166	2.72538	0.264815	10.2917	7.68292e-25	7.69864e-23
Sspon.04G0024260-1P	87.2732	7.2687	0.7226	166.239	8.25255e-36	7.73562e-34		Sspon.07G0011610-2C	212.393	4.3285	0.420632	10.2905	7.77977e-25	7.77329e-23
Sspon.01G0003780-2B	66.8293	-5.475	0.625073	166.219	8.33438e-36	7.79068e-34		Sspon.02G0045810-2D	631.45	2.31848	0.225511	10.281	8.58412e-25	8.55239e-23
Sspon.03G0009330-3D	196.178	-4.02086	0.396602	165.98	9.38377e-36	8.74739e-34		Sspon.06G0028690-2D	325.47	3.02641	0.294616	10.2724	9.38505e-25	9.32365e-23
Sspon.08G0018500-2C	333.838	3.80514	0.305537	165.749	1.05281e-35	9.78705e-34		Sspon.03G0046790-1D	161.073	3.5295	0.343996	10.2603	1.06359e-24	1.05063e-22
Sspon.04G0029060-1B	298.504	8.53592	0.835154	165.517	1.18115e-35	1.095e-33		Sspon.06G0016880-1A	229.293	-3.43685	0.335594	-10.2411	1.29748e-24	1.27804e-22
Sspon.01G0007710-1A	113.7	7.01739	0.679594	165.246	1.35168e-35	1.24965e-33		Sspon.07G0006630-1A	1366.44	-2.28064	0.222845	-10.2342	1.39396e-24	1.3692e-22
Sspon.01G0040360-3D	527.264	2.11317	0.303382	164.895	1.60921e-35	1.47964e-33		Sspon.02G0005240-4D	399.237	3.87142	0.378588	10.2259	1.5175e-24	1.48633e-22
Sspon.06G0016620-1A	1687.31	3.74611	0.264647	164.758	1.72297e-35	1.57993e-33		Sspon.02G0045700-1B	135.28	6.46925	0.634961	10.1884	2.2336e-24	2.18159e-22
Sspon.07G0016350-2B	153.933	5.49724	0.472159	164.439	2.01853e-35	1.84595e-33		Sspon.03G0026700-2C	480.205	2.51817	0.247512	10.1739	2.59266e-24	2.52519e-22
Sspon.08G0008960-1P	62.2202	8.45714	1.10918	163.902	2.63593e-35	2.40404e-33		Sspon.06G0021580-1B	1699.61	3.34446	0.328752	10.1732	2.6124e-24	2.53731e-22
Sspon.08G0010900-1A	128.695	-3.36074	0.365215	163.895	2.64605e-35	2.40676e-33		Sspon.05G0025940-2C	224.424	-3.64412	0.358958	-10.1519	3.2487e-24	3.13779e-22
Sspon.04G0022970-1B	2174.77	5.40607	0.360996	163.69	2.92934e-35	2.65727e-33		Sspon.04G0022080-1B	139.277	4.4082	0.434315	10.1498	3.3215e-24	3.19922e-22
Sspon.06G0011670-2P	184.579	4.04604	0.364749	163.415	3.3575e-35	3.0375e-33		Sspon.03G0015260-1A	695.402	3.4754	0.342523	10.1465	3.43533e-24	3.29972e-22
Sspon.05G0022470-1B	126.715	-4.29684	0.46876	162.786	4.591e-35	4.14234e-33		Sspon.08G0023010-2C	961.376	2.05959	0.203035	10.144	3.52243e-24	3.37406e-22
Sspon.01G0005150-1P	19238.9	4.42282	0.361811	162.777	4.61079e-35	4.14909e-33		Sspon.02G0031650-1A	257.606	2.82163	0.278262	10.1402	3.66358e-24	3.49963e-22
Sspon.07G0011670-2C	79.2126	-4.97245	0.541211	162.529	5.21652e-35	4.68169e-33		Sspon.04G0009310-1A	211.443	3.17075	0.31272	10.1392	3.69938e-24	3.52414e-22
Sspon.02G0033060-1B	135.445	-3.59239	0.413508	162.501	5.28984e-35	4.7349e-33		Sspon.03G0022700-1A	98.4539	5.78741	0.571329	10.1297	4.07769e-24	3.87392e-22
Sspon.04G0004590-1A	308.538	2.19778	0.278669	162.325	5.77359e-35	5.15423e-33		Sspon.01G0038520-2C	239.47	4.49612	0.444005	10.1263	4.22431e-24	4.00228e-22
Sspon.04G0024410-1P	161.657	-3.67693	0.389965	161.947	6.96454e-35	6.1847e-33		Sspon.05G0024100-1B	90.8725	-6.60003	0.652166	-10.1202	4.49692e-24	4.23966e-22
Sspon.02G0009130-1A	525.673	-3.36737	0.383718	161.658	8.03962e-35	7.12066e-33		Sspon.01G0027870-1A	144.739	3.70722	0.366322	10.1201	4.49925e-24	4.23966e-22
Sspon.02G0004270-2B	59.7737	-3.9546	0.510681	161.394	9.16983e-35	8.10042e-33		Sspon.05G0016910-4D	398.035	-3.389	0.33493	-10.1185	4.57265e-24	4.29718e-22
Sspon.04G0030640-1C	464.391	3.23186	0.250748	160.913	1.16428e-34	1.02581e-32		Sspon.03G0025370-1A	981.5	-2.13603	0.211172	-10.1151	4.73542e-24	4.43815e-22
Sspon.06G0003770-1P	243.785	-4.09718	0.439422	160.383	1.5153e-34	1.32815e-32		Sspon.01G0013410-2P	193.462	3.07276	0.303808	10.1141	4.78209e-24	4.46984e-22
Sspon.02G0007440-1A	256.611	-2.63829	0.311798	160.271	1.60196e-34	1.40047e-32		Sspon.05G0015490-1A	618.437	-2.2065	0.218206	-10.112	4.88675e-24	4.55542e-22
Sspon.05G0022520-1B	35.8359	-7.23325	1.17992	160.146	1.70426e-34	1.48605e-32		Sspon.02G0028360-1A	122.358	-4.13654	0.409225	-10.1082	5.07962e-24	4.72255e-22
Sspon.08G0003500-2B	424.019	-2.59243	0.268311	159.48	2.37302e-34	2.06386e-32		Sspon.06G0018820-1A	194.155	-2.99369	0.29665	-10.0917	6.0141e-24	5.54685e-22
Sspon.04G0034590-1C	3783.07	4.90038	0.334809	159.328	2.55957e-34	2.22038e-32		Sspon.07G0022610-2C	499.529	3.46958	0.34458	10.069	7.5742e-24	6.96726e-22
Sspon.05G0004600-2B	187.602	-2.97509	0.338132	159.262	2.64423e-34	2.28794e-32		Sspon.05G0002590-3D	331.535	-2.67328	0.265614	-10.0645	7.92505e-24	7.27076e-22
Sspon.02G0035680-2C	111.222	-4.74524	0.496027	159.09	2.88105e-34	2.48647e-32		Sspon.01G0002420-1A	630.74	3.19878	0.318093	10.0561	8.6318e-24	7.89833e-22
Sspon.03G0032050-1B	95.4215	6.35906	0.576755	159.075	2.90206e-34	2.49822e-32		Sspon.08G0011610-1A	134.68	7.30893	0.728378	10.0345	1.07465e-23	9.80751e-22
Sspon.05G0019810-2B	89.4006	-3.81476	0.446907	158.585	3.70286e-34	3.16337e-32		Sspon.06G0020860-1B	138.237	-4.70905	0.469503	-10.0299	1.12684e-23	1.02569e-21
Sspon.01G0012010-4D	791.434	-3.24548	0.331483	158.541	3.78391e-34	3.22444e-32		Sspon.06G0021320-1B	158.601	5.17668	0.517333	10.0065	1.42745e-23	1.29592e-21
Sspon.03G0019550-1A	1319.74	3.72859	0.32194	158.445	3.96959e-34	3.36568e-32		Sspon.08G0012740-1T	168.698	4.4519	0.445073	10.0026	1.48417e-23	1.34391e-21
Sspon.06G0031370-1C	88.6488	9.70107	1.4694	158.213	4.45487e-34	3.76766e-32		Sspon.08G0016980-3D	408.34	-2.80647	0.280748	-9.9964	1.58039e-23	1.42732e-21
Sspon.04G0002610-3D	639.594	4.95356	0.352895	158.142	4.61342e-34	3.892e-32		Sspon.03G0019770-2B	181.987	5.02375	0.503269	9.98223	1.82324e-23	1.64238e-21
Sspon.02G0041650-1B	105.697	8.45032	0.942338	157.987	4.98387e-34	4.19403e-32		Sspon.08G0000430-1A	1293.39	-2.10424	0.210881	-9.97834	1.89612e-23	1.70362e-21
Sspon.04G0007240-2P	1264.72	4.65969	0.327915	157.945	5.08956e-34	4.27232e-32		Sspon.05G0019830-1A	155.873	-3.50644	0.35159	-9.97308	1.99926e-23	1.79166e-21
Sspon.08G0004270-1A	89.5008	-3.26848	0.403582	157.888	5.23357e-34	4.3823e-32		Sspon.01G0017980-2C	158.905	4.19834	0.421305	9.9651	2.16655e-23	1.93658e-21
Sspon.08G0004330-2B	593.372	-3.10898	0.317498	157.538	6.22833e-34	5.18951e-32		Sspon.05G0024670-1B	88.5499	-5.82667	0.585438	-9.95266	2.45523e-23	2.18899e-21
Sspon.03G0009700-2P	447.618	3.61564	0.276019	156.251	1.18043e-33	9.78716e-32		Sspon.07G0004060-3C	709.842	2.74916	0.276363	9.94766	2.58175e-23	2.29591e-21
Sspon.02G0054840-1C	2320.82	2.16767	0.28289	155.146	2.04387e-33	1.6822e-31		Sspon.04G0006590-1A	346.952	3.21809	0.323536	9.94662	2.60891e-23	2.31414e-21
Sspon.06G0025030-2C	1737.76	3.23615	0.350011	154.901	2.30914e-33	1.89131e-31		Sspon.05G0009340-4D	125.629	4.84954	0.488178	9.93396	2.96247e-23	2.61442e-21
Sspon.04G0002890-4D	306.743	-3.45759	0.332265	154.689	2.56565e-33	2.09632e-31		Sspon.01G0007030-1A	231.396	3.17449	0.320085	9.91767	3.48788e-23	3.06255e-21
Sspon.03G0029360-1B	719.293	-2.29438	0.312639	154.41	2.94746e-33	2.40246e-31		Sspon.01G0003180-1A	1279.78	2.00065	0.201839	9.91207	3.68906e-23	3.23104e-21
Sspon.03G0035660-1B	75.6735	-5.38535	0.579504	154.266	3.16497e-33	2.57354e-31		Sspon.02G0006170-2B	200.36	3.5336	0.356619	9.90861	3.81932e-23	3.33673e-21
Sspon.02G0032240-1A	126.044	5.98604	0.567525	153.826	3.93894e-33	3.19518e-31		Sspon.01G0024350-1A	428.569	2.69791	0.272298	9.90791	3.84599e-23	3.35161e-21
Sspon.07G0003580-1P	1690.88	4.52015	0.342646	153.127	5.57428e-33	4.5001e-31		Sspon.01G0045520-3D	220.37	3.42206	0.345529	9.90383	4.00615e-23	3.48245e-21
Sspon.05G0009290-1A	54.7604	-4.06683	0.525777	152.579	7.31924e-33	5.8947e-31		Sspon.04G0009160-1A	578.463	3.05172	0.30824	9.90044	4.14434e-23	3.59359e-21
Sspon.04G0016200-1A	1233.73	5.39955	0.373687	152.459	7.76808e-33	6.24128e-31		Sspon.04G0006600-4P	581.592	-2.46954	0.25006	-9.87579	5.30158e-23	4.58561e-21
Sspon.03G0002180-1A	54.6223	-4.90523	0.61262	151.745	1.10758e-32	8.8777e-31		Sspon.05G0019810-2B	119.942	-4.11233	0.416721	-9.8683	5.71228e-23	4.91638e-21
Sspon.04G0008710-1A	138.322	-4.34036	0.401354	151.642	1.16535e-32	9.31864e-31		Sspon.03G0012210-1A	150.045	4.5576	0.461833	9.8685	5.70121e-23	4.91638e-21
Sspon.02G0024690-2B	217.109	6.38269	0.512634	151.474	1.26692e-32	1.01069e-30		Sspon.07G0030400-1C	225.119	7.18268	0.728443	9.86033	6.18485e-23	5.30996e-21
Sspon.08G0010900-2B	206.135	-2.66766	0.337769	151.105	1.52211e-32	1.21141e-30		Sspon.01G0000250-1A	73.6444	-6.00269	0.609044	-9.85593	6.4617e-23	5.53398e-21
Sspon.05G0007700-1A	222.181	-3.49286	0.363605	150.967	1.62993e-32	1.29417e-30		Sspon.03G0034910-1B	181.539	-4.19976	0.426605	-9.84463	7.23026e-23	6.17699e-21
Sspon.07G0011020-3D	78.5744	-4.20178	0.511868	150.756	1.80996e-32	1.43374e-30		Sspon.02G0032430-4D	790.912	2.09244	0.212563	9.84388	7.28464e-23	6.20819e-21
Sspon.05G0032200-1C	485.875	-3.02042	0.33837	150.559	1.99586e-32	1.57729e-30		Sspon.07G0001990-1A	499.483	-2.34721	0.238655	-9.83516	7.9442e-23	6.75374e-21
Sspon.01G0030390-1A	283.534	-2.34516	0.323163	150.321	2.24638e-32	1.76289e-30		Sspon.08G0024140-2D	298.231	-2.75934	0.281095	-9.81643	9.56738e-23	8.11384e-21
Sspon.07G0003930-3D	72.7528	-4.37356	0.550322	150.154	2.44103e-32	1.91119e-30		Sspon.07G0019990-1A	168.87	3.77733	0.385374	9.80173	1.10675e-22	9.34051e-21
Sspon.06G0003120-1A	323.934	-2.65147	0.324926	150.118	2.48474e-32	1.94092e-30		Sspon.02G0046370-1C	268.828	3.83586	0.391415	9.79999	1.12596e-22	9.47956e-21
Sspon.07G0025100-1B	222.017	3.91404	0.33187	149.558	3.28137e-32	2.55727e-30		Sspon.07G0018180-1A	5697.48	2.27588	0.232242	9.79961	1.13018e-22	9.49214e-21
Sspon.01G0041550-1B	407.59	-3.28107	0.316192	148.957	4.42437e-32	3.4401e-30		Sspon.02G0042320-2P	227.484	-3.30154	0.337043	-9.7956	1.17602e-22	9.85338e-21
Sspon.03G0004380-1A	141.535	-3.20589	0.427425	148.586	5.31788e-32	4.12533e-30		Sspon.02G0059550-1D	189.026	4.0244	0.411282	9.78501	1.30576e-22	1.09141e-20
Sspon.01G0024380-1A	193.392	-2.70952	0.342469	148.374	5.90937e-32	4.57366e-30		Sspon.02G0016940-1A	1557.24	2.11514	0.216351	9.77644	1.42118e-22	1.18503e-20
Sspon.06G0016800-2C	120.424	-4.31426	0.459174	148.166	6.55236e-32	5.05971e-30		Sspon.02G0050950-1C	73.7469	-6.14541	0.629074	-9.76897	1.52998e-22	1.27271e-20
Sspon.06G0016290-1A	417.646	4.31758	0.352676	148.158	6.57809e-32	5.06798e-30		Sspon.05G0019710-1A	505.174	2.87171	0.29465	9.7462	1.91505e-22	1.58921e-20
Sspon.03G0039820-1C	4119.72	4.23912	0.364902	148.152	6.59873e-32	5.07231e-30		Sspon.01G0055440-1C	175.614	3.73887	0.384244	9.73046	2.23588e-22	1.85104e-20
Sspon.01G0061300-3P	62.8426	-4.16227	0.556211	148.138	6.64523e-32	5.09643e-30		Sspon.04G0007240-1A	329.72	3.24807	0.334073	9.72265	2.41426e-22	1.99397e-20
Sspon.07G0004280-1A	39.2456	-5.51689	0.760494	148.127	6.67958e-32	5.11117e-30		Sspon.05G0017890-2C	315.776	-2.71084	0.279029	-9.71525	2.59612e-22	2.13909e-20
Sspon.03G0040650-2D	1691.59	3.14977	0.257403	147.955	7.27763e-32	5.55619e-30		Sspon.03G0023390-1A	199.931	-2.77783	0.286427	-9.69821	3.06839e-22	2.52225e-20
Sspon.03G0035940-2C	1055.01	5.70778	0.401009	147.905	7.45821e-32	5.6812e-30		Sspon.02G0030670-1A	114.236	-3.56247	0.36736	-9.69749	3.08995e-22	2.53398e-20
Sspon.08G0011150-1A	120.153	8.95409	1.10023	147.812	7.81327e-32	5.93826e-30		Sspon.05G0030230-2D	68.6515	-5.18302	0.534815	-9.69124	3.28531e-22	2.67526e-20
Sspon.04G0029080-2D	576.879	5.44149	0.402484	147.763	8.0041e-32	6.06962e-30		Sspon.01G0031270-2B	249.178	6.4262	0.663078	9.69146	3.27799e-22	2.67526e-20
Sspon.03G0035770-2D	1589.6	-2.07416	0.373922	147.272	1.02148e-31	7.71135e-30		Sspon.03G0011800-4D	356.307	3.02559	0.312184	9.69171	3.27e-22	2.67526e-20
Sspon.05G0016150-1A	325.584	6.01812	0.487058	147.156	1.08208e-31	8.15061e-30		Sspon.06G0008530-1A	169.069	3.29702	0.34064	9.67891	3.70646e-22	3.01115e-20
Sspon.05G0023340-1B	499.08	-8.14522	0.894209	146.863	1.25156e-31	9.38531e-30		Sspon.01G0022240-2C	148.982	3.80633	0.393372	9.67614	3.80811e-22	3.08652e-20
Sspon.02G0026640-2B	592.146	-2.62099	0.291919	146.772	1.30914e-31	9.77368e-30		Sspon.07G0005770-1A	108.566	-4.12122	0.426121	-9.67146	3.98632e-22	3.22345e-20
Sspon.05G0030980-1P	35.8954	-6.02028	0.902706	146.645	1.39458e-31	1.03657e-29		Sspon.01G0016500-4D	204.33	4.13839	0.427924	9.67084	4.01067e-22	3.23562e-20
Sspon.04G0009790-1A	59.3113	-2.63406	0.504787	146.517	1.48594e-31	1.10205e-29		Sspon.07G0027810-1P	92.5152	-6.03557	0.624362	-9.66678	4.17318e-22	3.35892e-20
Sspon.03G0000880-2B	259.925	-2.5372	0.298973	146.49	1.50595e-31	1.11444e-29		Sspon.05G0037710-1D	131.101	-8.6697	0.897036	-9.66483	4.25313e-22	3.41537e-20
Sspon.06G0034170-1D	133.058	3.7222	0.390722	146.444	1.54133e-31	1.13812e-29		Sspon.02G0025640-2P	122.618	7.64122	0.792127	9.64646	5.08835e-22	4.07666e-20
Sspon.07G0036230-1D	56.0356	-4.27321	0.558457	146.411	1.56659e-31	1.15425e-29		Sspon.03G0004890-2B	732.052	2.86833	0.297546	9.63995	5.42133e-22	4.33345e-20
Sspon.02G0009810-1A	333.4	-4.03072	0.361393	146.303	1.65301e-31	1.21527e-29		Sspon.01G0048600-2C	114.765	-3.54111	0.367605	-9.63293	5.80491e-22	4.61882e-20
Sspon.01G0016340-3C	70.297	-4.54849	0.543362	146.164	1.77097e-31	1.29916e-29		Sspon.02G0007030-2B	92.431	5.25829	0.545865	9.63294	5.80436e-22	4.61882e-20
Sspon.05G0004930-1A	1295.32	3.67617	0.27796	146.018	1.90392e-31	1.39366e-29		Sspon.03G0013580-1A	108.928	-4.38217	0.455095	-9.62915	6.02263e-22	4.78111e-20
Sspon.03G0019830-1A	218.794	6.26228	0.573462	145.934	1.98554e-31	1.44961e-29		Sspon.06G0034930-1D	121.732	4.09736	0.426283	9.61184	7.1264e-22	5.64446e-20
Sspon.01G0043770-2D	156.4	5.11997	0.416415	145.93	1.98894e-31	1.44961e-29		Sspon.04G0006600-4D	743.099	2.0647	0.214944	9.60576	7.55958e-22	5.97396e-20
Sspon.01G0024930-3D	335.319	5.35253	0.410644	145.342	2.66309e-31	1.93677e-29		Sspon.04G0033040-1C	169.547	4.3434	0.452538	9.59789	8.16008e-22	6.43388e-20
Sspon.05G0021990-2C	158.624	-3.07313	0.34201	145.251	2.78724e-31	2.0227e-29		Sspon.01G0045910-1T	183.659	-3.04938	0.317736	-9.5972	8.21428e-22	6.46196e-20
Sspon.02G0032190-1A	677.862	4.385	0.346682	145.111	2.98807e-31	2.16379e-29		Sspon.05G0031880-2D	270.53	-3.3577	0.350186	-9.58831	8.95367e-22	7.02772e-20
Sspon.03G0010250-1A	477.781	-2.32013	0.307135	144.809	3.47141e-31	2.50305e-29		Sspon.06G0023550-1B	104.74	-4.15774	0.434133	-9.5771	9.98105e-22	7.81647e-20
Sspon.02G0037900-2D	171.267	-3.36796	0.449346	144.736	3.59831e-31	2.58902e-29		Sspon.01G0051580-1C	361.454	2.68701	0.280577	9.57674	1.00161e-21	7.8263e-20
Sspon.08G0005420-4D	1196.55	5.16643	0.369642	144.714	3.63869e-31	2.6125e-29		Sspon.04G0011090-3C	84.0332	-4.37931	0.457404	-9.57427	1.0258e-21	7.99733e-20
Sspon.06G0005130-1A	725.642	3.3543	0.259934	144.683	3.69463e-31	2.64703e-29		Sspon.03G0014560-1A	208.892	-2.99566	0.313478	-9.55619	1.22166e-21	9.46069e-20
Sspon.04G0008250-1A	30.8089	-7.90508	1.41051	144.249	4.58366e-31	3.27703e-29		Sspon.04G0002960-1P	160.955	4.38311	0.458875	9.55187	1.27379e-21	9.84242e-20
Sspon.02G0026790-1A	2582.83	3.42258	0.314277	144.192	4.71602e-31	3.35743e-29		Sspon.06G0000430-1A	424.402	2.9428	0.308116	9.55094	1.28519e-21	9.90851e-20
Sspon.01G0028120-3D	112.092	-3.82792	0.423726	144.194	4.71133e-31	3.35743e-29		Sspon.02G0016570-3C	246.718	3.92909	0.411502	9.54815	1.32031e-21	1.01567e-19
Sspon.04G0022860-2C	275.686	-2.41873	0.311432	144.132	4.85839e-31	3.4515e-29		Sspon.01G0004210-3D	284.224	-2.62008	0.274529	-9.54388	1.37582e-21	1.05604e-19
Sspon.04G0017870-1A	285.299	7.7475	0.674849	143.921	5.3944e-31	3.82425e-29		Sspon.05G0038670-1D	289.14	5.16449	0.54159	9.5358	1.48734e-21	1.13912e-19
Sspon.02G0006060-1A	155.922	-3.82123	0.465258	143.803	5.72005e-31	4.03814e-29		Sspon.03G0019510-3D	546.099	2.4983	0.262016	9.53489	1.5004e-21	1.1466e-19
Sspon.01G0023630-1A	204.004	2.75234	0.354065	143.766	5.82708e-31	4.09656e-29		Sspon.07G0000300-2B	744.103	2.6063	0.273503	9.52934	1.58285e-21	1.20696e-19
Sspon.04G0005430-2C	1181.38	-2.74298	0.339013	143.767	5.82177e-31	4.09656e-29		Sspon.08G0007680-1A	601.333	3.39282	0.356061	9.52875	1.59181e-21	1.21113e-19
Sspon.05G0023210-1B	196.955	4.04748	0.37129	143.758	5.84945e-31	4.10374e-29		Sspon.05G0011590-1A	227.321	-3.5096	0.368774	-9.51694	1.78356e-21	1.35407e-19
Sspon.07G0002170-1A	259.915	-3.48118	0.39363	143.457	6.79378e-31	4.7465e-29		Sspon.07G0017720-1P	186.509	5.34326	0.561676	9.51306	1.85128e-21	1.40241e-19
Sspon.01G0015530-1A	509.923	-2.94954	0.328079	143.225	7.62095e-31	5.31341e-29		Sspon.01G0012010-4D	311.215	-2.42162	0.254629	-9.51039	1.8995e-21	1.43581e-19
Sspon.04G0002890-3C	880.334	-2.39288	0.233099	142.955	8.7164e-31	6.06464e-29		Sspon.07G0013680-1A	78.7327	-5.98095	0.629179	-9.50596	1.98215e-21	1.49504e-19
Sspon.02G0009350-2B	511.512	3.00781	0.341895	142.608	1.0355e-30	7.1899e-29		Sspon.08G0012740-1A	186.056	4.37383	0.460624	9.49544	2.19279e-21	1.65033e-19
Sspon.03G0036510-1B	166.928	-2.51702	0.377864	142.571	1.05464e-30	7.30778e-29		Sspon.05G0019370-1A	880.477	5.62054	0.592514	9.48592	2.4026e-21	1.80433e-19
Sspon.03G0026840-3D	74.5816	10.9869	1.51676	142.548	1.06663e-30	7.37572e-29		Sspon.03G0007610-1A	347.856	2.84844	0.300328	9.48445	2.43664e-21	1.82596e-19
Sspon.01G0026230-3C	264.853	5.11464	0.397158	142.404	1.14548e-30	7.90472e-29		Sspon.01G0034990-1B	397.753	2.79271	0.294677	9.47721	2.61184e-21	1.95304e-19
Sspon.05G0030950-2D	371.406	3.41397	0.28225	142.174	1.28413e-30	8.84344e-29		Sspon.03G0016360-1A	150.59	6.35602	0.671875	9.46013	3.07562e-21	2.2949e-19
Sspon.02G0045970-2C	165.819	-3.76774	0.442737	142.115	1.3227e-30	9.09052e-29		Sspon.08G0009050-3D	201.477	4.15654	0.439472	9.45804	3.1377e-21	2.33621e-19
Sspon.08G0002120-4D	285.396	3.86867	0.330688	141.696	1.62811e-30	1.11668e-28		Sspon.05G0004560-3D	347.415	2.37416	0.251209	9.45092	3.35851e-21	2.49528e-19
Sspon.03G0018230-3D	900.989	4.59122	0.3484	141.395	1.89081e-30	1.2926e-28		Sspon.05G0022120-1B	161.875	4.18953	0.443646	9.44341	3.60851e-21	2.6753e-19
Sspon.05G0009630-1A	406.339	-2.27152	0.353819	141.394	1.89226e-30	1.2926e-28		Sspon.03G0041130-1C	247.871	3.63597	0.385535	9.43099	4.06235e-21	3.00536e-19
Sspon.02G0003200-1A	246.152	-2.74978	0.301971	141.276	2.00621e-30	1.36216e-28		Sspon.03G0004530-4D	367.419	2.76917	0.293707	9.42832	4.16704e-21	3.07626e-19
Sspon.04G0022310-1B	415.835	-2.32971	0.288601	141.183	2.10074e-30	1.42348e-28		Sspon.03G0031650-3D	167.889	3.63522	0.3862	9.41279	4.83137e-21	3.55162e-19
Sspon.03G0006210-3C	32.3804	-6.51145	1.03022	140.909	2.40685e-30	1.62438e-28		Sspon.06G0014060-1A	110.995	-4.0049	0.425594	-9.41014	4.95472e-21	3.63461e-19
Sspon.01G0008000-1A	272.511	4.38366	0.365084	140.847	2.48159e-30	1.67148e-28		Sspon.03G0017180-1A	205.99	-3.07126	0.326669	-9.40172	5.3677e-21	3.92101e-19
Sspon.02G0026740-2D	440.664	-3.63855	0.414435	140.802	2.53836e-30	1.70631e-28		Sspon.08G0006300-1A	521.258	2.0246	0.21541	9.3988	5.51897e-21	4.02306e-19
Sspon.01G0015610-2B	4551.34	3.19912	0.298799	140.777	2.57019e-30	1.72427e-28		Sspon.07G0004060-2B	342.446	2.70885	0.288695	9.38308	6.40755e-21	4.66102e-19
Sspon.06G0027590-1B	2459.29	4.56545	0.342099	140.452	3.01935e-30	2.02159e-28		Sspon.01G0023800-1P	138.35	-3.64647	0.388841	-9.37778	6.73755e-21	4.89084e-19
Sspon.07G0013560-1A	244.359	-2.83347	0.339284	140.277	3.2933e-30	2.20064e-28		Sspon.01G0049070-1B	489.582	-3.16401	0.337615	-9.37164	7.14127e-21	5.17311e-19
Sspon.02G0054240-1C	321.018	4.5875	0.365171	140.25	3.33839e-30	2.22636e-28		Sspon.01G0032720-1A	1932.54	2.86912	0.306267	9.36803	7.38956e-21	5.34184e-19
Sspon.02G0053220-2D	454.658	4.55883	0.366783	140.131	3.54249e-30	2.35781e-28		Sspon.03G0030930-2D	696.283	-2.19593	0.2345	-9.36432	7.65405e-21	5.52155e-19
Sspon.02G0013210-1A	77.1849	-6.50696	0.79219	140.104	3.58901e-30	2.38408e-28		Sspon.04G0006840-1A	208.842	-9.9304	1.06138	-9.3561	8.27305e-21	5.95574e-19
Sspon.02G0000920-1A	92.1638	-4.9612	0.600856	140.043	3.699e-30	2.45232e-28		Sspon.01G0038760-1B	369.544	3.0408	0.325182	9.35107	8.67676e-21	6.23346e-19
Sspon.04G0022450-1P	348.077	-2.65772	0.289778	139.965	3.84622e-30	2.54492e-28		Sspon.06G0034530-1D	101.007	7.66949	0.820214	9.3506	8.71507e-21	6.24807e-19
Sspon.05G0026250-1B	385.036	5.12998	0.426371	139.885	4.00186e-30	2.64271e-28		Sspon.01G0015610-2B	2108.52	2.78062	0.29779	9.33752	9.86164e-21	7.05554e-19
Sspon.01G0052320-1P	220.811	3.81996	0.315591	139.871	4.02971e-30	2.65591e-28		Sspon.07G0000930-3C	323.539	2.33033	0.249646	9.33455	1.01426e-20	7.24162e-19
Sspon.06G0017460-1A	1915.28	2.82524	0.285758	139.615	4.57495e-30	2.9977e-28		Sspon.06G0017930-2B	75.5166	6.02935	0.646579	9.325	1.10984e-20	7.90784e-19
Sspon.04G0010880-3C	44.7965	-5.18904	0.692468	139.618	4.56884e-30	2.9977e-28		Sspon.06G0018810-1T	271.991	-2.48651	0.266832	-9.31863	1.17853e-20	8.3801e-19
Sspon.05G0038670-1D	165.946	8.32346	0.940009	139.387	5.12327e-30	3.33754e-28		Sspon.05G0006050-2B	2323.46	2.03365	0.218432	9.31021	1.2758e-20	9.0532e-19
Sspon.04G0016600-2P	1149.08	3.21606	0.33057	139.284	5.39378e-30	3.50025e-28		Sspon.01G0019000-1A	387.608	-2.15023	0.231067	-9.30565	1.33173e-20	9.43089e-19
Sspon.07G0026400-1B	736.685	4.43993	0.346706	139.226	5.55004e-30	3.59474e-28		Sspon.05G0004030-2B	214.293	3.26913	0.351389	9.30347	1.35932e-20	9.58723e-19
Sspon.01G0042570-2C	1068.68	3.94877	0.319434	139.189	5.65343e-30	3.65469e-28		Sspon.06G0035000-1D	420.547	3.03492	0.326213	9.30347	1.35932e-20	9.58723e-19
Sspon.02G0016940-1A	401.436	4.26147	0.375379	139.094	5.92678e-30	3.82408e-28		Sspon.01G0016500-1A	217.105	3.66096	0.393973	9.29243	1.50801e-20	1.06144e-18
Sspon.03G0024550-1T	243.75	4.53091	0.359706	139.007	6.18835e-30	3.98522e-28		Sspon.06G0027470-2C	63.58	-4.98955	0.53753	-9.28238	1.65741e-20	1.16424e-18
Sspon.02G0013870-2B	187.311	-3.52809	0.386402	138.805	6.84075e-30	4.39697e-28		Sspon.01G0007880-2B	838.86	8.63707	0.930657	9.28061	1.68505e-20	1.18127e-18
Sspon.07G0029840-1B	142.185	-2.13962	0.358015	138.775	6.94467e-30	4.45528e-28		Sspon.02G0006200-2P	647.501	2.05475	0.221855	9.26167	2.01262e-20	1.40807e-18
Sspon.01G0029890-4D	67.3568	-4.54268	0.560716	138.763	6.98639e-30	4.47354e-28		Sspon.03G0018120-2B	338.7	-2.91301	0.314755	-9.25485	2.14525e-20	1.49784e-18
Sspon.07G0009060-2B	574.403	-2.53533	0.33979	138.732	7.0919e-30	4.5325e-28		Sspon.04G0028680-1P	546.529	2.33925	0.253106	9.24218	2.41517e-20	1.67956e-18
Sspon.06G0000430-2C	1028.83	2.72951	0.246142	138.241	9.05196e-30	5.77426e-28		Sspon.03G0015130-1A	204.802	3.89498	0.422364	9.22186	2.91987e-20	2.02074e-18
Sspon.05G0037340-1D	264.493	4.21288	0.349409	138.071	9.84904e-30	6.24729e-28		Sspon.05G0005590-3C	356.287	3.35736	0.364071	9.22174	2.92322e-20	2.02074e-18
Sspon.04G0032070-1C	186.983	-2.33343	0.345908	138.047	9.96803e-30	6.31091e-28		Sspon.05G0009290-3D	82.6747	-3.85801	0.4192	-9.20327	3.47219e-20	2.39547e-18
Sspon.02G0025640-2P	89.5981	9.20904	1.45846	137.898	1.07296e-29	6.76766e-28		Sspon.02G0026650-3D	2633.4	-2.22414	0.241891	-9.19481	3.75674e-20	2.58665e-18
Sspon.02G0011790-3C	1525.2	3.84008	0.313099	137.799	1.127e-29	7.09525e-28		Sspon.04G0008880-1P	1401.67	2.14105	0.23292	9.19221	3.84834e-20	2.64448e-18
Sspon.03G0022430-2B	163.42	7.06591	0.746365	137.475	1.32424e-29	8.32152e-28		Sspon.04G0010880-2P	92.1787	-6.19971	0.675398	-9.17934	4.33737e-20	2.97465e-18
Sspon.02G0022400-1A	92.3852	8.37512	1.46483	137.014	1.6643e-29	1.0439e-27		Sspon.02G0028590-1A	81.8092	-3.74646	0.408443	-9.17254	4.61989e-20	3.15596e-18
Sspon.02G0036740-1B	29.802	-7.86023	1.42255	136.811	1.84087e-29	1.15251e-27		Sspon.05G0035230-1C	149.127	6.62882	0.72337	9.1638	5.00992e-20	3.41568e-18
Sspon.02G0045310-1B	143.615	7.48549	0.73413	136.796	1.85498e-29	1.15919e-27		Sspon.07G0007070-1P	63.725	-4.46059	0.486775	-9.16356	5.02121e-20	3.41668e-18
Sspon.04G0016980-3D	33.1919	-7.95347	1.40966	136.495	2.15328e-29	1.34311e-27		Sspon.02G0003170-2B	386.836	2.64775	0.289028	9.16088	5.14739e-20	3.4957e-18
Sspon.03G0009980-3D	85.6088	8.20403	1.09946	136.397	2.26077e-29	1.40756e-27		Sspon.05G0000860-1A	770.132	3.23164	0.353186	9.14996	5.69531e-20	3.86027e-18
Sspon.02G0031650-1A	206.815	3.86387	0.343298	136.225	2.46235e-29	1.53024e-27		Sspon.02G0003980-3C	5395.85	2.95659	0.323328	9.14426	6.00404e-20	4.0616e-18
Sspon.03G0011740-1A	397.882	5.09249	0.402874	136.133	2.57702e-29	1.59562e-27		Sspon.05G0016150-1A	1041.58	5.28943	0.578483	9.14363	6.03922e-20	4.06957e-18
Sspon.02G0039040-2C	1594.86	4.26368	0.351299	136.136	2.57328e-29	1.59562e-27		Sspon.08G0010450-1P	225.752	2.90389	0.317583	9.14371	6.03453e-20	4.06957e-18
Sspon.04G0009160-1A	499.882	3.44867	0.306293	136.108	2.60897e-29	1.6095e-27		Sspon.04G0007360-2P	643.757	2.08042	0.227613	9.14017	6.23554e-20	4.19374e-18
Sspon.07G0016510-1A	32.0085	-6.4886	1.03313	136.011	2.73771e-29	1.68584e-27		Sspon.01G0003900-1A	309.195	2.40204	0.26285	9.13845	6.33525e-20	4.25256e-18
Sspon.06G0005860-1A	99.5542	6.44296	0.600087	135.862	2.94844e-29	1.81229e-27		Sspon.06G0022330-1B	597.376	6.53933	0.715763	9.13617	6.47051e-20	4.33499e-18
Sspon.04G0009760-1A	426.862	4.46304	0.364515	135.787	3.06068e-29	1.87787e-27		Sspon.05G0036010-1C	595.561	2.12454	0.232727	9.12889	6.92068e-20	4.61167e-18
Sspon.03G0000020-2B	1974.7	4.93475	0.366581	135.73	3.14884e-29	1.92845e-27		Sspon.04G0028330-1B	355.798	-2.16331	0.236989	-9.12831	6.95758e-20	4.62566e-18
Sspon.04G0008290-3C	42.6042	-6.15959	0.866871	135.691	3.21023e-29	1.96249e-27		Sspon.07G0003910-3D	659.918	2.90374	0.318207	9.12532	7.15276e-20	4.74635e-18
Sspon.04G0013770-1A	96.6477	9.59738	1.45924	135.657	3.26365e-29	1.99153e-27		Sspon.01G0009190-2B	530.318	-2.87886	0.315666	-9.11995	7.51555e-20	4.97759e-18
Sspon.05G0000860-1A	638.598	3.3171	0.379157	135.589	3.37622e-29	2.05651e-27		Sspon.08G0026320-1C	78.1429	5.00534	0.548969	9.1177	7.67373e-20	5.07269e-18
Sspon.07G0015350-4D	38.2824	-5.66066	0.798156	135.403	3.70225e-29	2.25103e-27		Sspon.01G0048700-2D	1450.22	2.89435	0.317566	9.11415	7.92881e-20	5.23136e-18
Sspon.04G0023370-2C	353.776	-2.52801	0.322318	135.398	3.71139e-29	2.25253e-27		Sspon.01G0029750-1A	2238.87	2.8353	0.311181	9.11142	8.13099e-20	5.3546e-18
Sspon.06G0022750-1B	31.1379	10.1209	1.55011	135.299	3.89897e-29	2.36213e-27		Sspon.04G0005560-4D	69.7176	-5.14855	0.565306	-9.10754	8.4272e-20	5.53917e-18
Sspon.06G0004750-1A	732.98	-2.60954	0.360968	135.226	4.0433e-29	2.44518e-27		Sspon.04G0010910-3C	327.851	3.58902	0.394408	9.09976	9.05344e-20	5.93957e-18
Sspon.06G0013110-1A	608.095	-2.32099	0.316199	134.593	5.53481e-29	3.33522e-27		Sspon.07G0006740-1A	653.07	2.25233	0.247681	9.09368	9.57408e-20	6.26931e-18
Sspon.03G0000600-2C	2797.09	3.71666	0.306718	134.346	6.25686e-29	3.7569e-27		Sspon.01G0032760-2D	483.102	2.66478	0.293125	9.09091	9.82168e-20	6.41935e-18
Sspon.03G0039550-1C	132.31	-2.89971	0.356431	134.319	6.34024e-29	3.8002e-27		Sspon.03G0042660-1T	707.943	9.32357	1.02719	9.07674	1.11879e-19	7.29861e-18
Sspon.02G0015500-3C	1343	3.94801	0.315486	134.167	6.83743e-29	4.09094e-27		Sspon.01G0045230-1B	257.478	-3.16916	0.349415	-9.0699	1.19131e-19	7.75712e-18
Sspon.05G0002210-1A	1335.13	2.63857	0.273515	134.074	7.16032e-29	4.27655e-27		Sspon.03G0007650-1A	186.633	3.65908	0.404116	9.05453	1.37153e-19	8.9139e-18
Sspon.01G0010780-1A	371.668	-2.84485	0.28612	133.862	7.95813e-29	4.74465e-27		Sspon.03G0004120-1A	69.1446	-5.23305	0.578022	-9.05336	1.3863e-19	8.99309e-18
Sspon.03G0041840-1C	684.544	4.54186	0.352509	133.806	8.18168e-29	4.86075e-27		Sspon.03G0006900-1A	268.274	2.51431	0.277813	9.05038	1.42475e-19	9.22535e-18
Sspon.05G0002780-1A	76.4038	-3.81842	0.464206	133.678	8.71701e-29	5.16969e-27		Sspon.05G0029580-2C	61.3197	-5.32778	0.588944	-9.04633	1.4786e-19	9.55623e-18
Sspon.06G0004750-2B	537.581	-2.72917	0.376789	133.531	9.37918e-29	5.55264e-27		Sspon.02G0003380-1A	104.884	-3.34482	0.370142	-9.0366	1.61615e-19	1.04258e-17
Sspon.04G0003270-1A	386.746	-3.11257	0.317431	133.449	9.76497e-29	5.77091e-27		Sspon.01G0031660-2B	809.038	5.73151	0.634377	9.03485	1.6422e-19	1.05743e-17
Sspon.01G0006290-4D	295.317	-2.78799	0.287837	133.407	9.96972e-29	5.88161e-27		Sspon.01G0023500-2C	152.588	3.65099	0.404415	9.02785	1.75081e-19	1.12528e-17
Sspon.04G0025540-1B	140.504	-3.70713	0.465629	133.388	1.00656e-28	5.92781e-27		Sspon.07G0009630-1T	723.407	2.37011	0.262647	9.02395	1.81423e-19	1.16389e-17
Sspon.04G0022580-2C	416.008	4.06985	0.381902	133.344	1.02873e-28	6.04782e-27		Sspon.06G0004300-2D	506.293	2.19942	0.243762	9.02282	1.8331e-19	1.17382e-17
Sspon.04G0030000-2C	711.433	3.17469	0.359388	133.301	1.05103e-28	6.16819e-27		Sspon.01G0021330-3C	341.87	3.26707	0.362204	9.01997	1.88147e-19	1.20259e-17
Sspon.02G0015890-3C	74.2748	-4.03608	0.517731	133.203	1.10374e-28	6.46624e-27		Sspon.02G0009290-2B	265.327	-3.29946	0.366333	-9.00674	2.12277e-19	1.35432e-17
Sspon.02G0036800-1B	183.784	-2.09374	0.339431	133.111	1.15479e-28	6.75364e-27		Sspon.04G0014360-3D	451.392	2.21649	0.246218	9.00216	2.21316e-19	1.40941e-17
Sspon.02G0026380-1A	849.469	3.47685	0.278374	132.949	1.25144e-28	7.3062e-27		Sspon.08G0013210-3D	288.667	-2.64459	0.293884	-8.99874	2.28313e-19	1.45131e-17
Sspon.03G0007990-2D	65.8572	6.80736	0.761127	132.726	1.39814e-28	8.13452e-27		Sspon.02G0027560-2B	237.807	-2.67019	0.296875	-8.99432	2.37703e-19	1.50824e-17
Sspon.01G0023350-2C	546.949	3.22572	0.264272	132.523	1.54672e-28	8.98348e-27		Sspon.02G0042810-2C	328.898	2.4968	0.277625	8.99343	2.39625e-19	1.51767e-17
Sspon.05G0015380-1P	507.698	3.29167	0.296079	132.51	1.55642e-28	9.02427e-27		Sspon.01G0013350-1A	93.0211	4.21057	0.468208	8.99294	2.40703e-19	1.52172e-17
Sspon.01G0012020-2B	392.192	-3.08535	0.345953	132.409	1.63655e-28	9.47262e-27		Sspon.08G0006850-2B	116.425	-3.28051	0.364931	-8.9894	2.48581e-19	1.56868e-17
Sspon.02G0033620-1B	434.766	-2.50239	0.281456	132.343	1.69131e-28	9.77283e-27		Sspon.01G0037770-1B	166.146	7.0247	0.781523	8.98847	2.50691e-19	1.57912e-17
Sspon.07G0005850-1A	542.94	2.04686	0.305233	132.163	1.84846e-28	1.06444e-26		Sspon.02G0031810-3C	515.319	2.48324	0.276377	8.98497	2.5881e-19	1.62732e-17
Sspon.05G0037720-1D	71.9785	-3.83561	0.488853	131.707	2.319e-28	1.33313e-26		Sspon.08G0007290-2B	367.244	2.43251	0.270887	8.97978	2.71309e-19	1.70283e-17
Sspon.02G0008270-1A	57.4934	-4.57362	0.593059	131.683	2.34594e-28	1.34632e-26		Sspon.04G0022590-1B	90.1645	5.07609	0.566531	8.95995	3.24814e-19	2.03498e-17
Sspon.04G0013310-3D	892.973	-2.055	0.254893	131.667	2.36519e-28	1.35506e-26		Sspon.03G0018500-3D	436.926	2.45708	0.27432	8.957	3.33618e-19	2.08637e-17
Sspon.04G0006840-1T	38.3027	-7.12333	1.14313	131.546	2.51084e-28	1.42881e-26		Sspon.06G0017750-2P	494.326	11.9448	1.33446	8.95099	3.52298e-19	2.19924e-17
Sspon.02G0005360-3D	524.6	-2.41956	0.258066	131.507	2.56057e-28	1.45465e-26		Sspon.01G0003170-2B	2805.82	2.70166	0.302033	8.94491	3.72266e-19	2.31557e-17
Sspon.08G0011150-3C	107.608	8.80692	1.12025	131.437	2.65149e-28	1.50378e-26		Sspon.01G0017710-2B	315.449	2.44218	0.273097	8.94254	3.80329e-19	2.36151e-17
Sspon.07G0009470-2B	1682.45	2.40427	0.377476	131.252	2.90506e-28	1.64206e-26		Sspon.01G0025550-2C	474.801	13.1021	1.46542	8.94084	3.86237e-19	2.39391e-17
Sspon.06G0004890-1A	149.543	4.57005	0.409973	131.215	2.9603e-28	1.67049e-26		Sspon.06G0014410-1A	572.121	2.62711	0.29386	8.94001	3.8915e-19	2.40767e-17
Sspon.02G0021110-2B	66.3921	6.49124	0.677259	130.66	3.89703e-28	2.19541e-26		Sspon.06G0019200-2D	221.443	3.02637	0.33903	8.92656	4.39475e-19	2.7142e-17
Sspon.01G0056790-2D	598	-2.98147	0.321002	130.639	3.93877e-28	2.21523e-26		Sspon.01G0012360-3C	69.5189	-4.67095	0.523308	-8.92582	4.42409e-19	2.72749e-17
Sspon.01G0012880-2B	406.955	-3.3618	0.331193	130.482	4.25883e-28	2.39125e-26		Sspon.03G0021620-1A	393.188	-2.10631	0.236055	-8.92294	4.54084e-19	2.79451e-17
Sspon.01G0025440-2B	70.9456	7.11394	0.80655	130.124	5.08683e-28	2.84668e-26		Sspon.01G0039810-2C	125.199	4.50318	0.505082	8.91574	4.84548e-19	2.96624e-17
Sspon.01G0043290-2C	103.696	5.78149	0.523917	129.944	5.56071e-28	3.10673e-26		Sspon.06G0005130-3C	183.828	2.90369	0.325679	8.9158	4.84308e-19	2.96624e-17
Sspon.04G0011820-1A	1913.95	5.31419	0.411109	129.923	5.62021e-28	3.13478e-26		Sspon.08G0007290-1A	587.417	2.60172	0.2918	8.91612	4.82927e-19	2.96624e-17
Sspon.08G0009060-3C	67.9187	7.47928	0.926663	129.908	5.66072e-28	3.15216e-26		Sspon.02G0013580-2B	352.768	-2.43126	0.272906	-8.90878	5.15979e-19	3.15309e-17
Sspon.06G0026320-1B	35.0997	-5.415	0.787515	129.846	5.83765e-28	3.23999e-26		Sspon.04G0016950-1A	213.137	3.13348	0.35217	8.89762	5.70584e-19	3.48066e-17
Sspon.08G0025900-1C	91.5114	-3.06657	0.500885	129.666	6.38269e-28	3.53668e-26		Sspon.04G0009150-6P	409.87	3.02029	0.340419	8.87229	7.16569e-19	4.36354e-17
Sspon.03G0011480-1A	337.388	-3.50824	0.443232	129.58	6.66318e-28	3.68605e-26		Sspon.02G0012300-4D	345.533	-2.35883	0.265894	-8.87132	7.22851e-19	4.3941e-17
Sspon.05G0005910-2P	190.548	-3.92145	0.407027	129.498	6.93854e-28	3.83209e-26		Sspon.05G0030840-2D	1149.91	2.10321	0.237152	8.8686	7.40685e-19	4.49465e-17
Sspon.04G0003880-4D	121.376	-2.97527	0.403767	129.148	8.25402e-28	4.55117e-26		Sspon.02G0042810-3D	703.537	2.2508	0.253859	8.86631	7.56105e-19	4.58023e-17
Sspon.08G0012270-4D	687.631	-2.56547	0.389928	129.047	8.6765e-28	4.77632e-26		Sspon.03G0012640-1A	1075.38	2.5314	0.285872	8.85502	8.36712e-19	5.05971e-17
Sspon.03G0032620-1B	2326.4	4.65928	0.360079	129.013	8.82595e-28	4.85068e-26		Sspon.07G0001780-2P	347.157	2.20692	0.249409	8.84861	8.86181e-19	5.34955e-17
Sspon.01G0003610-1A	55.6569	-3.89224	0.542718	128.751	1.00509e-27	5.50595e-26		Sspon.07G0024340-3D	158.297	8.13532	0.919485	8.8477	8.93444e-19	5.38404e-17
Sspon.06G0006240-1A	203.344	5.25698	0.497939	128.651	1.05616e-27	5.7547e-26		Sspon.04G0024260-1P	120.541	4.57445	0.51745	8.84036	9.54076e-19	5.73948e-17
Sspon.08G0004100-1A	1664.8	2.68914	0.233516	128.647	1.05815e-27	5.7547e-26		Sspon.04G0005320-3D	90.7815	-4.26336	0.482546	-8.83514	9.99688e-19	5.99313e-17
Sspon.06G0002900-2C	194.691	-4.23649	0.429721	128.646	1.05902e-27	5.7547e-26		Sspon.06G0007840-2C	439.097	2.48367	0.28111	8.83522	9.99033e-19	5.99313e-17
Sspon.01G0016500-4D	218.473	4.17367	0.361426	128.469	1.15593e-27	6.2712e-26		Sspon.05G0007010-1A	3934.04	2.84777	0.322582	8.82804	1.06526e-18	6.37524e-17
Sspon.01G0029010-2D	209.521	-2.58734	0.318696	128.341	1.23186e-27	6.6724e-26		Sspon.05G0016170-4D	534.19	2.11545	0.239808	8.82141	1.13025e-18	6.75259e-17
Sspon.06G0005880-2B	121.073	-2.82883	0.358229	128.316	1.24741e-27	6.7458e-26		Sspon.05G0006950-1A	135.486	3.89767	0.441964	8.81897	1.1552e-18	6.88981e-17
Sspon.08G0001770-2C	2090.01	3.03138	0.260712	128.276	1.27249e-27	6.87041e-26		Sspon.04G0020460-1A	176.311	-2.83521	0.321532	-8.81783	1.167e-18	6.94822e-17
Sspon.03G0029920-1P	130.118	-4.46992	0.493061	128.177	1.3362e-27	7.20287e-26		Sspon.04G0031270-1C	109.537	4.93406	0.559898	8.81242	1.22472e-18	7.26701e-17
Sspon.05G0002680-1A	1076.58	3.22842	0.267375	128.055	1.41984e-27	7.64155e-26		Sspon.02G0018300-1A	97.6207	-3.20073	0.364182	-8.78881	1.51153e-18	8.93832e-17
Sspon.08G0004860-3D	75.5639	-3.18414	0.509868	127.997	1.46133e-27	7.83981e-26		Sspon.02G0014520-3C	181.577	-3.20951	0.365289	-8.7862	1.54698e-18	9.13241e-17
Sspon.04G0003090-1A	188.563	-2.35297	0.333646	127.547	1.82667e-27	9.76876e-26		Sspon.08G0005130-1P	55.7838	-5.2845	0.601904	-8.77965	1.63986e-18	9.66432e-17
Sspon.02G0052990-1C	56.1445	-7.0286	0.968551	127.486	1.88261e-27	1.0052e-25		Sspon.02G0023650-1T	383.798	3.30667	0.377111	8.76842	1.81184e-18	1.06418e-16
Sspon.06G0026810-1P	36.8729	-8.05802	1.39024	127.404	1.96105e-27	1.04543e-25		Sspon.04G0017010-2P	249.231	3.20207	0.365357	8.76422	1.88067e-18	1.10274e-16
Sspon.01G0006550-1A	199.835	5.82316	0.509137	127.257	2.10904e-27	1.12255e-25		Sspon.01G0014520-1A	467.166	-3.05333	0.348525	-8.76074	1.9398e-18	1.1355e-16
Sspon.02G0036030-2C	646.955	-2.50626	0.296228	126.826	2.61204e-27	1.38156e-25		Sspon.01G0012810-3C	596.851	2.2496	0.256818	8.75953	1.96058e-18	1.14382e-16
Sspon.07G0015470-1A	154.911	-3.39289	0.365923	126.718	2.75575e-27	1.45301e-25		Sspon.04G0008470-4D	1314.29	2.20344	0.252213	8.73645	2.40543e-18	1.39865e-16
Sspon.04G0011640-1A	91.8946	-3.86126	0.472668	126.647	2.85517e-27	1.50309e-25		Sspon.03G0007100-4D	1434.32	2.71276	0.311038	8.72161	2.74264e-18	1.59206e-16
Sspon.03G0023680-1A	195.961	-3.56315	0.425558	126.595	2.92948e-27	1.5398e-25		Sspon.05G0018040-1T	235.11	2.94588	0.337799	8.7208	2.76234e-18	1.60082e-16
Sspon.08G0003000-1A	211.414	-2.69854	0.433715	126.586	2.94193e-27	1.54394e-25		Sspon.04G0018970-2B	115.769	-3.30782	0.379394	-8.71871	2.81393e-18	1.62801e-16
Sspon.03G0007560-2B	379.374	-2.45574	0.431436	126.418	3.1977e-27	1.67557e-25		Sspon.02G0042310-2C	607.865	2.8212	0.323685	8.71589	2.88475e-18	1.66621e-16
Sspon.02G0032220-1A	1732.83	5.30696	0.409675	126.239	3.49611e-27	1.82626e-25		Sspon.07G0002170-1P	124.818	-3.14361	0.361264	-8.7017	3.2695e-18	1.8853e-16
Sspon.03G0035600-1B	206.393	3.65022	0.338324	126.239	3.49517e-27	1.82626e-25		Sspon.02G0019920-2C	286.468	-2.18494	0.251457	-8.68912	3.65272e-18	2.10279e-16
Sspon.02G0038470-2C	224.479	-2.6003	0.376279	126.206	3.55264e-27	1.85292e-25		Sspon.08G0009450-1A	72.4144	-3.85205	0.443394	-8.68765	3.70018e-18	2.1266e-16
Sspon.01G0033750-2B	470.243	5.03871	0.408634	126.177	3.60471e-27	1.87717e-25		Sspon.03G0016540-1A	738.583	-2.17695	0.250777	-8.6808	3.92988e-18	2.25488e-16
Sspon.02G0004270-1A	29.9211	-6.0102	0.964912	126.152	3.64985e-27	1.89775e-25		Sspon.05G0019810-1A	79.5103	-4.29827	0.49556	-8.67357	4.18779e-18	2.39891e-16
Sspon.02G0051480-1C	50.0493	-3.97664	0.560314	126.132	3.68592e-27	1.91356e-25		Sspon.06G0034990-1D	126.732	3.7725	0.435006	8.67229	4.23513e-18	2.42203e-16
Sspon.08G0004900-1A	550.839	-2.7691	0.289219	126.002	3.93232e-27	2.03834e-25		Sspon.02G0017220-4D	62.6283	-5.74804	0.662894	-8.67113	4.27852e-18	2.44283e-16
Sspon.03G0005460-1A	297.144	-2.88344	0.324109	125.97	3.99488e-27	2.0676e-25		Sspon.03G0038320-1P	150.479	3.39759	0.39238	8.65891	4.76281e-18	2.71488e-16
Sspon.03G0002710-2B	439.908	3.05806	0.282224	125.829	4.28274e-27	2.21319e-25		Sspon.05G0014560-2B	168.114	2.96231	0.342129	8.65844	4.78282e-18	2.72182e-16
Sspon.03G0007280-1A	149.167	5.67102	0.506627	125.792	4.36242e-27	2.25092e-25		Sspon.03G0007030-2D	1897.53	2.21262	0.255656	8.65466	4.94388e-18	2.80888e-16
Sspon.04G0002100-2B	5711.05	4.09394	0.325229	125.678	4.61631e-27	2.37828e-25		Sspon.05G0012810-3C	154.689	-2.60231	0.300805	-8.65117	5.09731e-18	2.89133e-16
Sspon.06G0007750-1A	345.184	2.46331	0.374445	125.672	4.63174e-27	2.38259e-25		Sspon.01G0030760-1A	153.945	-2.64488	0.305907	-8.64602	5.33265e-18	3.0199e-16
Sspon.07G0011300-1A	793.593	4.07785	0.345936	125.665	4.64635e-27	2.38647e-25		Sspon.01G0033520-1A	227.956	3.42952	0.396744	8.64417	5.41982e-18	3.06427e-16
Sspon.01G0013360-3P	303.537	3.56295	0.322242	125.646	4.6917e-27	2.4061e-25		Sspon.01G0026070-1A	87.0451	3.97117	0.45983	8.63617	5.81304e-18	3.28125e-16
Sspon.07G0027730-1B	161.352	6.09892	0.53809	125.399	5.30259e-27	2.70705e-25		Sspon.07G0021660-2C	150.176	-3.44482	0.398942	-8.63489	5.87828e-18	3.3127e-16
Sspon.01G0026870-1A	2592.34	2.75946	0.304201	125.343	5.45235e-27	2.7793e-25		Sspon.03G0014570-2B	55.8699	-5.9416	0.688765	-8.62646	6.32823e-18	3.55475e-16
Sspon.06G0008620-1A	301.588	-2.57781	0.35064	125.289	5.60096e-27	2.85075e-25		Sspon.01G0030760-1P	81.6366	-3.51397	0.407551	-8.62218	6.5694e-18	3.68427e-16
Sspon.04G0001270-2B	391.329	-2.53422	0.276182	124.855	6.94598e-27	3.52469e-25		Sspon.06G0027590-1B	7773.2	4.82943	0.560211	8.62073	6.65288e-18	3.72508e-16
Sspon.03G0026670-1B	323.538	-2.22887	0.315704	124.69	7.5376e-27	3.81916e-25		Sspon.07G0001620-1A	425.146	2.56121	0.297213	8.61744	6.84671e-18	3.82744e-16
Sspon.02G0034430-1B	89.4809	-3.69196	0.441601	124.609	7.84805e-27	3.9705e-25		Sspon.04G0022970-1B	615.18	2.4399	0.283214	8.61505	6.99137e-18	3.90203e-16
Sspon.02G0053220-1C	108.987	4.4445	0.438013	124.453	8.47686e-27	4.28221e-25		Sspon.01G0016380-2C	349.14	3.01412	0.349932	8.61345	7.08971e-18	3.95058e-16
Sspon.04G0022640-2D	99.1546	-3.48524	0.426845	124.373	8.81857e-27	4.44817e-25		Sspon.01G0047160-1B	315.097	-2.30936	0.268198	-8.61065	7.26501e-18	4.04179e-16
Sspon.02G0003980-3C	868.301	2.8155	0.31755	124.235	9.44351e-27	4.75629e-25		Sspon.01G0052220-1P	315.395	6.66531	0.774583	8.60503	7.62954e-18	4.23781e-16
Sspon.01G0029280-4P	56.3929	10.2223	1.5219	124.172	9.74381e-27	4.90022e-25		Sspon.04G0019450-2D	188.046	-2.60828	0.303413	-8.59647	8.22058e-18	4.55882e-16
Sspon.03G0025690-2C	300.138	2.695	0.275467	123.962	1.08147e-26	5.42261e-25		Sspon.02G0035500-1P	83.371	-3.71762	0.432895	-8.58782	8.86338e-18	4.90746e-16
Sspon.07G0010760-2B	47.3832	-5.14195	0.678013	123.664	1.25377e-26	6.2772e-25		Sspon.05G0034350-1C	134.277	4.24067	0.493827	8.58736	8.89891e-18	4.9193e-16
Sspon.03G0022340-3C	47.5735	5.77322	0.676746	123.633	1.27307e-26	6.36442e-25		Sspon.03G0011740-1A	649.901	2.55139	0.297141	8.58648	8.9672e-18	4.94918e-16
Sspon.07G0004510-1A	109.819	-2.71781	0.370844	123.501	1.35954e-26	6.78664e-25		Sspon.02G0032370-2C	431.578	2.46383	0.28717	8.57972	9.51081e-18	5.24089e-16
Sspon.01G0008260-1A	330.225	-2.49374	0.290686	123.431	1.40754e-26	7.01589e-25		Sspon.03G0026010-1B	361.212	2.15309	0.25099	8.57839	9.62136e-18	5.29342e-16
Sspon.02G0018310-3C	78.5142	4.94057	0.618068	123.401	1.42871e-26	7.11088e-25		Sspon.01G0000030-3P	69.2492	-4.31625	0.503178	-8.57798	9.65563e-18	5.30388e-16
Sspon.07G0009150-3C	2161.06	4.02172	0.35633	123.069	1.68428e-26	8.35826e-25		Sspon.01G0049690-2D	117.695	4.39675	0.512595	8.57742	9.70248e-18	5.32122e-16
Sspon.03G0040030-1T	46.4304	-6.1178	0.821668	123.062	1.69041e-26	8.37633e-25		Sspon.05G0011140-1A	169.008	3.28122	0.382612	8.57585	9.83611e-18	5.38601e-16
Sspon.05G0010450-2T	2434.8	3.53804	0.332566	123.01	1.7341e-26	8.58025e-25		Sspon.05G0022470-1B	88.8151	-4.32356	0.504479	-8.57035	1.03167e-17	5.64026e-16
Sspon.04G0028330-1B	737.334	-2.07286	0.248674	122.864	1.86478e-26	9.21333e-25		Sspon.04G0026000-1P	434.925	-2.57794	0.301188	-8.55923	1.13627e-17	6.20242e-16
Sspon.02G0011000-1A	79.9665	-3.93949	0.537243	122.695	2.02757e-26	9.98837e-25		Sspon.01G0041830-2C	467.248	2.00094	0.233796	8.55849	1.14358e-17	6.2325e-16
Sspon.05G0012360-1A	110.832	-2.18933	0.434089	122.585	2.14095e-26	1.05316e-24		Sspon.01G0022690-2B	60.9813	-4.55255	0.532626	-8.54737	1.25926e-17	6.85225e-16
Sspon.04G0024150-2C	99.1407	5.83486	0.647222	122.559	2.16944e-26	1.06561e-24		Sspon.02G0032230-2C	126.499	7.60113	0.889428	8.54609	1.27334e-17	6.918e-16
Sspon.02G0015840-1A	25.4521	-6.64859	1.18848	122.22	2.56587e-26	1.25668e-24		Sspon.03G0002630-2B	257.104	2.3788	0.278765	8.53334	1.42176e-17	7.71235e-16
Sspon.03G0043880-1C	24.8701	-8.94236	1.569	122.156	2.64871e-26	1.29537e-24		Sspon.01G0012240-3C	110.953	-3.27201	0.38354	-8.53109	1.44972e-17	7.85175e-16
Sspon.03G0041610-1C	353.637	3.78663	0.348649	121.985	2.88279e-26	1.40781e-24		Sspon.01G0007960-1T	296.991	-3.40113	0.398974	-8.52469	1.53219e-17	8.27261e-16
Sspon.04G0005560-3C	112.661	-2.72373	0.383631	121.922	2.97532e-26	1.4509e-24		Sspon.05G0014560-1P	134.876	3.10171	0.364105	8.51872	1.61331e-17	8.69713e-16
Sspon.05G0019650-2P	51.9134	-4.44281	0.605022	121.87	3.05213e-26	1.48621e-24		Sspon.01G0009550-2D	75.6518	5.24745	0.616202	8.51579	1.65454e-17	8.90558e-16
Sspon.02G0018040-2C	112.506	5.46849	0.566321	121.746	3.24553e-26	1.5781e-24		Sspon.01G0028630-1A	148.043	-2.60474	0.306294	-8.50406	1.83078e-17	9.82377e-16
Sspon.02G0024340-1A	177.442	-2.57467	0.318626	121.71	3.30415e-26	1.6043e-24		Sspon.02G0032240-1A	768.654	11.1774	1.31486	8.50083	1.88243e-17	1.00854e-15
Sspon.06G0031970-1C	165.579	-4.45382	0.426767	121.569	3.54324e-26	1.71791e-24		Sspon.08G0003660-1A	77.2915	-3.71432	0.436981	-8.49995	1.89679e-17	1.01467e-15
Sspon.01G0014100-1A	617.215	-2.0277	0.271515	121.158	4.34458e-26	2.10341e-24		Sspon.05G0020650-2P	216.358	2.63386	0.310004	8.49621	1.9588e-17	1.04623e-15
Sspon.07G0019680-1A	50.9888	-4.66293	0.608292	121.119	4.42959e-26	2.1415e-24		Sspon.03G0003850-1A	85.1242	-3.48083	0.409764	-8.49473	1.98396e-17	1.05804e-15
Sspon.06G0017750-2P	67.3422	8.36716	1.1518	121.015	4.6652e-26	2.25218e-24		Sspon.05G0007140-2B	520.926	2.01148	0.236838	8.49304	2.0131e-17	1.07194e-15
Sspon.05G0007980-1A	137.982	-2.81804	0.39285	120.54	5.90462e-26	2.84239e-24		Sspon.05G0014270-1P	486.113	2.2702	0.267336	8.49193	2.03228e-17	1.0805e-15
Sspon.04G0013770-2B	66.0438	10.4786	1.51469	120.51	5.99139e-26	2.88005e-24		Sspon.03G0009910-4D	226.452	2.52877	0.297934	8.48771	2.10751e-17	1.11878e-15
Sspon.08G0000910-1A	2397.7	3.99036	0.32593	120.469	6.11501e-26	2.93529e-24		Sspon.01G0009570-1A	51.9403	-5.94458	0.70045	-8.4868	2.12413e-17	1.12589e-15
Sspon.03G0007950-3C	305.519	2.99608	0.31137	120.426	6.24662e-26	2.99421e-24		Sspon.03G0004090-2B	342.356	-2.44611	0.288245	-8.48622	2.13466e-17	1.12974e-15
Sspon.06G0011000-1A	121.82	4.20632	0.470937	120.208	6.95952e-26	3.33119e-24		Sspon.08G0022810-3D	93.684	-3.38013	0.398527	-8.48156	2.22201e-17	1.17419e-15
Sspon.07G0008110-1A	165.481	4.72878	0.451355	120.102	7.33776e-26	3.50726e-24		Sspon.04G0009650-1A	388.687	2.7002	0.318522	8.47728	2.3053e-17	1.21635e-15
Sspon.08G0006850-2B	92.854	-2.53872	0.385077	119.997	7.72889e-26	3.68899e-24		Sspon.04G0002970-1A	60.1096	-5.00379	0.590654	-8.4716	2.42039e-17	1.27514e-15
Sspon.06G0035660-1D	61.1	-3.6509	0.507302	119.902	8.1026e-26	3.8619e-24		Sspon.02G0022820-3D	92.8542	4.08985	0.483276	8.46276	2.61124e-17	1.37339e-15
Sspon.02G0004420-1P	93.5486	6.06998	0.602014	119.881	8.18702e-26	3.89663e-24		Sspon.04G0023840-2C	190.783	2.61554	0.309071	8.4626	2.61478e-17	1.37339e-15
Sspon.04G0031320-2P	176.89	4.42541	0.407741	119.874	8.2127e-26	3.90334e-24		Sspon.03G0038390-1C	281.758	2.4487	0.290054	8.44223	3.11352e-17	1.63288e-15
Sspon.07G0006960-3C	33.4122	-5.84701	0.906476	119.837	8.36713e-26	3.97115e-24		Sspon.03G0026860-2C	662.875	12.3212	1.46019	8.43811	3.22523e-17	1.68638e-15
Sspon.03G0010150-3C	72.9844	-4.74168	0.549758	119.359	1.06067e-25	5.02699e-24		Sspon.07G0032840-2D	76.1592	4.69873	0.558391	8.41476	3.93708e-17	2.05509e-15
Sspon.06G0028690-2D	359.699	3.30508	0.338	119.295	1.09457e-25	5.18039e-24		Sspon.03G0038530-1C	51.4646	-6.06203	0.72084	-8.40966	4.11185e-17	2.13828e-15
Sspon.04G0004090-1P	40.3978	6.22202	0.765242	119.112	1.19856e-25	5.64095e-24		Sspon.03G0037110-3D	66.5725	-4.89359	0.581905	-8.4096	4.11409e-17	2.13828e-15
Sspon.05G0029760-1B	133.495	-4.19076	0.509713	119.081	1.21705e-25	5.71995e-24		Sspon.04G0029210-1B	56.0212	-5.1107	0.60835	-8.40093	4.4297e-17	2.29888e-15
Sspon.05G0009380-2B	124.155	5.30924	0.48607	118.883	1.34304e-25	6.29459e-24		Sspon.03G0007610-2D	412.001	2.78728	0.331859	8.39898	4.50372e-17	2.33148e-15
Sspon.05G0031550-1P	1227.47	2.59458	0.280819	118.377	1.72525e-25	8.05236e-24		Sspon.07G0025660-1P	418.655	2.0778	0.247389	8.39892	4.50592e-17	2.33148e-15
Sspon.04G0006070-1A	238.177	-2.2832	0.300058	118.379	1.72357e-25	8.05236e-24		Sspon.05G0030690-2P	82.7706	-3.60853	0.429736	-8.3971	4.57635e-17	2.3609e-15
Sspon.03G0022890-1A	172.716	-2.88723	0.381465	118.321	1.77433e-25	8.25859e-24		Sspon.04G0007220-2B	194.629	3.57315	0.425521	8.39711	4.57604e-17	2.3609e-15
Sspon.02G0005090-1P	31.5402	-5.8994	0.94323	118.153	1.9284e-25	8.96335e-24		Sspon.01G0016550-2B	49.3688	-5.0617	0.602896	-8.39564	4.63355e-17	2.38686e-15
Sspon.04G0007940-1A	132.359	4.10816	0.390345	117.964	2.11776e-25	9.81644e-24		Sspon.03G0014600-1A	98.7422	-3.79638	0.452194	-8.39546	4.6406e-17	2.38696e-15
Sspon.08G0007590-2P	639.536	4.62095	0.38856	117.773	2.32808e-25	1.07618e-23		Sspon.03G0029420-1B	85.2927	6.32554	0.753768	8.3919	4.78343e-17	2.45679e-15
Sspon.01G0006560-3C	289.743	-2.62357	0.290825	117.687	2.4291e-25	1.12134e-23		Sspon.01G0052690-1C	288.494	2.27118	0.270711	8.38971	4.87363e-17	2.49574e-15
Sspon.05G0008980-1A	129.17	4.02184	0.371728	117.656	2.46783e-25	1.13766e-23		Sspon.06G0004950-1A	109.75	3.93352	0.468881	8.38915	4.89662e-17	2.50383e-15
Sspon.01G0016380-2C	126.602	5.05452	0.502709	117.503	2.66227e-25	1.22395e-23		Sspon.03G0013280-1A	119.023	3.02577	0.361164	8.37783	5.39146e-17	2.74475e-15
Sspon.01G0008360-2C	175.735	-4.33303	0.477404	117.386	2.82127e-25	1.29529e-23		Sspon.06G0017440-1A	175.302	-3.36301	0.401706	-8.37184	5.67254e-17	2.87941e-15
Sspon.04G0006420-1P	308.407	3.32476	0.29695	117.342	2.88362e-25	1.32212e-23		Sspon.05G0016450-1A	171.837	-2.49958	0.298616	-8.37054	5.73548e-17	2.90712e-15
Sspon.06G0000610-2B	51.6663	-3.61804	0.566971	117.183	3.12005e-25	1.42858e-23		Sspon.03G0024800-3P	61.2091	-5.05404	0.60425	-8.36416	6.0547e-17	3.06445e-15
Sspon.03G0017670-1A	86.1426	-3.89445	0.524152	117.135	3.19424e-25	1.46056e-23		Sspon.01G0007500-1A	332.182	-2.38073	0.284722	-8.3616	6.18711e-17	3.12692e-15
Sspon.03G0021620-1A	379.651	-2.18211	0.319077	117.003	3.41074e-25	1.55745e-23		Sspon.03G0002770-1A	90.9356	4.24115	0.507356	8.35933	6.30781e-17	3.18329e-15
Sspon.08G0002120-1A	192.49	3.5067	0.361018	116.76	3.84663e-25	1.75412e-23		Sspon.06G0008530-2B	133.196	2.88824	0.345596	8.35727	6.4188e-17	3.23461e-15
Sspon.02G0022540-1A	1991.92	2.88253	0.299167	116.631	4.10111e-25	1.86764e-23		Sspon.05G0007130-2B	243.557	2.91345	0.348693	8.35534	6.52419e-17	3.28296e-15
Sspon.01G0029280-1P	48.9497	7.82346	1.11845	116.519	4.33551e-25	1.97172e-23		Sspon.08G0020640-1P	77.8141	-4.19987	0.502812	-8.35275	6.66926e-17	3.35111e-15
Sspon.01G0040390-1B	87.0704	4.78425	0.487262	116.501	4.37405e-25	1.98657e-23		Sspon.03G0008520-1A	161.752	3.08575	0.369695	8.34674	7.01742e-17	3.52096e-15
Sspon.07G0009470-4D	206.138	2.98308	0.418135	116.467	4.4478e-25	2.01735e-23		Sspon.02G0022540-1A	876.219	2.0047	0.240321	8.34178	7.31812e-17	3.66655e-15
Sspon.08G0002120-3C	103.676	3.98949	0.408013	116.452	4.48172e-25	2.03001e-23		Sspon.04G0006230-2C	454.254	2.69324	0.323014	8.33785	7.56548e-17	3.78503e-15
Sspon.01G0004600-1A	35.9301	-5.31323	0.822769	116.401	4.59598e-25	2.07897e-23		Sspon.06G0025040-1B	279.38	2.73837	0.3285	8.33598	7.68592e-17	3.83976e-15
Sspon.01G0017280-1A	28.6228	-5.61748	0.902504	116.272	4.90039e-25	2.2137e-23		Sspon.01G0004840-2C	766.038	2.41814	0.290575	8.32191	8.65574e-17	4.31806e-15
Sspon.05G0017910-1A	116.591	-3.10657	0.466273	116.058	5.44939e-25	2.45514e-23		Sspon.01G0003780-1A	59.1674	-4.64843	0.558925	-8.31674	9.0419e-17	4.50424e-15
Sspon.04G0032400-1P	280.972	-2.23937	0.371442	115.934	5.79404e-25	2.60346e-23		Sspon.06G0014340-3D	141.805	3.47897	0.418364	8.31566	9.12437e-17	4.53882e-15
Sspon.02G0010590-3C	1091.48	4.43165	0.371976	115.79	6.22404e-25	2.79296e-23		Sspon.03G0007100-2B	1036.35	2.72403	0.327609	8.3149	9.18315e-17	4.56153e-15
Sspon.02G0002560-1P	551.378	-2.43085	0.289061	115.761	6.31348e-25	2.82933e-23		Sspon.08G0024700-1C	134.484	4.5605	0.548754	8.31066	9.51734e-17	4.72079e-15
Sspon.03G0024550-1A	240.097	3.39396	0.300749	115.614	6.79007e-25	3.03887e-23		Sspon.02G0030550-1A	57.6172	-5.65096	0.681541	-8.29144	1.11887e-16	5.53404e-15
Sspon.02G0029820-2B	288.335	5.12615	0.448041	115.604	6.8229e-25	3.04952e-23		Sspon.03G0027510-1B	277.83	-2.23228	0.269281	-8.28978	1.13459e-16	5.60382e-15
Sspon.03G0016070-1A	127.892	-2.83305	0.349155	115.588	6.87835e-25	3.07023e-23		Sspon.03G0001440-1A	165.582	-3.63656	0.438701	-8.28938	1.13845e-16	5.60825e-15
Sspon.01G0013780-2B	582.269	4.67519	0.40395	115.564	6.96206e-25	3.1035e-23		Sspon.03G0021780-2B	615.488	3.05815	0.368925	8.28935	1.13871e-16	5.60825e-15
Sspon.03G0016490-4D	215.862	-3.18905	0.346254	115.529	7.08337e-25	3.15341e-23		Sspon.02G0003800-2B	172.292	-2.94906	0.355934	-8.28543	1.17684e-16	5.78781e-15
Sspon.03G0000760-1A	54.6318	-4.96316	0.621459	115.136	8.60689e-25	3.82661e-23		Sspon.02G0001770-2P	98.6411	-3.38036	0.408088	-8.2834	1.19706e-16	5.87897e-15
Sspon.04G0017640-2B	261.375	-2.22954	0.289016	114.929	9.53578e-25	4.23401e-23		Sspon.01G0045520-1B	149.458	3.49377	0.421913	8.28079	1.22359e-16	6.00076e-15
Sspon.03G0008460-2C	410.967	-2.44328	0.280909	114.912	9.61512e-25	4.26363e-23		Sspon.03G0008520-2B	418.467	2.62578	0.31718	8.27851	1.24721e-16	6.10801e-15
Sspon.07G0005770-1A	53.2318	-4.96601	0.644184	114.719	1.05821e-24	4.68626e-23		Sspon.03G0003240-3C	197.036	-2.46098	0.297577	-8.27006	1.33891e-16	6.52964e-15
Sspon.02G0019960-1P	108.428	6.57608	0.775656	114.699	1.06853e-24	4.72576e-23		Sspon.08G0022340-1B	76.8459	-3.72037	0.44986	-8.27006	1.33894e-16	6.52964e-15
Sspon.02G0028440-2D	121.449	-3.63294	0.466678	114.427	1.22299e-24	5.39476e-23		Sspon.07G0008030-3C	181.033	-3.07921	0.372375	-8.26912	1.34955e-16	6.57214e-15
Sspon.06G0016530-1A	838.373	2.19338	0.239975	114.347	1.27229e-24	5.6049e-23		Sspon.01G0030490-1A	86.9338	4.02878	0.487253	8.26835	1.35825e-16	6.60526e-15
Sspon.01G0008590-1P	79.1835	-3.28812	0.437013	114.338	1.27814e-24	5.62332e-23		Sspon.03G0015740-3C	55.724	-6.58793	0.797172	-8.26413	1.40722e-16	6.83386e-15
Sspon.06G0009280-2B	176.479	-2.61898	0.347792	114.118	1.42573e-24	6.26447e-23		Sspon.06G0016780-1A	59.2361	-4.30364	0.521709	-8.2491	1.59588e-16	7.73926e-15
Sspon.05G0019830-1A	146.031	-3.04453	0.397235	114.1	1.43854e-24	6.31256e-23		Sspon.03G0021200-4D	279.324	2.95551	0.358486	8.24444	1.65936e-16	8.03588e-15
Sspon.01G0024740-1A	1232.78	4.29315	0.3735	113.977	1.52864e-24	6.6992e-23		Sspon.03G0027420-3D	561.599	2.55874	0.310781	8.23326	1.82194e-16	8.81093e-15
Sspon.03G0025980-2C	1237.82	3.64016	0.313214	113.938	1.55832e-24	6.82041e-23		Sspon.05G0007130-4D	77.7433	6.53122	0.794036	8.22535	1.94627e-16	9.39915e-15
Sspon.02G0007220-2C	44.3312	-6.19109	0.891411	113.902	1.58638e-24	6.93425e-23		Sspon.02G0051980-1C	645.735	2.25873	0.274992	8.2138	2.14299e-16	1.03348e-14
Sspon.07G0018290-2B	98.2145	-3.15476	0.453316	113.786	1.68044e-24	7.33589e-23		Sspon.01G0028160-2B	143.744	-2.80083	0.341148	-8.21002	2.21152e-16	1.06358e-14
Sspon.01G0008790-1T	815.644	2.43739	0.235192	113.744	1.71585e-24	7.4808e-23		Sspon.02G0024340-1A	202.831	-2.26336	0.275862	-8.20466	2.31238e-16	1.11055e-14
Sspon.04G0013460-2B	2075.65	2.36828	0.24546	113.571	1.86926e-24	8.13913e-23		Sspon.05G0011710-1T	129.963	-3.71616	0.452987	-8.20367	2.33149e-16	1.11818e-14
Sspon.05G0002500-3D	372.228	-4.50046	0.410003	113.534	1.90415e-24	8.28037e-23		Sspon.01G0001710-3D	1592.54	-2.22082	0.270816	-8.20047	2.39443e-16	1.14679e-14
Sspon.02G0038770-2C	223.14	-4.03431	0.479133	113.51	1.92699e-24	8.36891e-23		Sspon.01G0029360-3D	107.739	3.27376	0.399331	8.19811	2.44195e-16	1.16794e-14
Sspon.07G0006790-1P	1395.8	2.29357	0.241413	113.267	2.17323e-24	9.42617e-23		Sspon.02G0024150-1A	91.371	-3.55639	0.433982	-8.19479	2.51031e-16	1.19898e-14
Sspon.02G0055470-1D	23.8776	-8.87146	1.57002	113.214	2.23146e-24	9.6663e-23		Sspon.03G0007950-3C	417.499	2.13078	0.260053	8.19364	2.53446e-16	1.20886e-14
Sspon.02G0044520-2C	293.09	2.29441	0.285483	113.165	2.28675e-24	9.89311e-23		Sspon.01G0003780-2B	54.2537	-4.2692	0.521249	-8.19032	2.6053e-16	1.24094e-14
Sspon.02G0030990-1P	70.9691	-3.79775	0.488269	112.505	3.17042e-24	1.36461e-22		Sspon.01G0017980-1A	77.1586	4.77378	0.582989	8.18846	2.64583e-16	1.25852e-14
Sspon.02G0036640-1B	289.161	2.89492	0.281582	112.406	3.32994e-24	1.43145e-22		Sspon.07G0014420-2C	352.456	2.16437	0.264354	8.18739	2.66957e-16	1.26808e-14
Sspon.04G0008470-1A	158.189	3.71754	0.348852	112.309	3.49457e-24	1.5002e-22		Sspon.03G0002420-1A	652.685	-2.47941	0.30296	-8.18394	2.74709e-16	1.30312e-14
Sspon.04G0012000-2B	268.052	-2.37296	0.290681	112.306	3.49877e-24	1.5002e-22		Sspon.03G0032800-2D	498.284	2.64254	0.323138	8.17775	2.89198e-16	1.36812e-14
Sspon.04G0036270-1D	146.762	4.34944	0.450123	112.272	3.55899e-24	1.52409e-22		Sspon.01G0010500-1A	45.0625	-5.1812	0.633607	-8.17731	2.90254e-16	1.37125e-14
Sspon.07G0030400-1C	168.357	2.92797	0.402243	112.187	3.71286e-24	1.58797e-22		Sspon.05G0024280-3D	130.393	4.07321	0.498159	8.17651	2.92179e-16	1.37847e-14
Sspon.03G0037110-3D	130.192	-4.14498	0.431421	112.18	3.72471e-24	1.59102e-22		Sspon.02G0024050-4D	77.169	5.06776	0.620259	8.17039	3.07388e-16	1.44631e-14
Sspon.01G0016190-3C	54.4025	-4.07969	0.58566	112.023	4.02582e-24	1.71746e-22		Sspon.04G0013880-2B	180.489	-2.72685	0.33381	-8.16887	3.11299e-16	1.46273e-14
Sspon.06G0002810-4D	52.0791	-4.53919	0.617444	112.016	4.03995e-24	1.72131e-22		Sspon.03G0002470-1A	253.912	-2.37726	0.291119	-8.16592	3.18995e-16	1.49686e-14
Sspon.04G0024410-2C	102.884	-4.09481	0.525681	111.785	4.53137e-24	1.92583e-22		Sspon.06G0011670-4D	206.604	12.0016	1.47045	8.16184	3.2995e-16	1.54618e-14
Sspon.03G0009910-4D	384.377	3.02292	0.273985	111.605	4.95293e-24	2.09707e-22		Sspon.07G0012920-2B	2679.63	2.20441	0.270255	8.15679	3.44047e-16	1.60791e-14
Sspon.01G0010780-1P	367.342	-2.42969	0.281484	111.537	5.12255e-24	2.16617e-22		Sspon.03G0009980-2B	95.0407	5.38401	0.660183	8.15533	3.48236e-16	1.6253e-14
Sspon.02G0031780-2C	3261.19	2.70149	0.242008	111.529	5.14351e-24	2.17231e-22		Sspon.05G0028920-1B	154.922	2.71237	0.332621	8.15453	3.50532e-16	1.63383e-14
Sspon.04G0023840-2C	116.018	4.10656	0.39773	111.296	5.77265e-24	2.43498e-22		Sspon.01G0022190-1A	169.212	2.62049	0.321415	8.15298	3.55073e-16	1.65278e-14
Sspon.01G0052220-1P	378.286	4.57254	0.393526	111.25	5.90524e-24	2.48779e-22		Sspon.03G0010560-2B	3127.49	4.52801	0.555686	8.1485	3.68456e-16	1.71278e-14
Sspon.06G0018610-1A	953.751	3.45949	0.317153	111.198	6.0608e-24	2.55015e-22		Sspon.06G0005960-2C	446.545	-2.78528	0.342096	-8.14183	3.89361e-16	1.80513e-14
Sspon.03G0017670-2C	90.0138	-3.55542	0.487361	111.187	6.09418e-24	2.561e-22		Sspon.01G0003180-2C	158.86	2.55161	0.313389	8.14197	3.88899e-16	1.80513e-14
Sspon.02G0017220-4D	113.47	-2.72631	0.400787	111.12	6.2996e-24	2.64403e-22		Sspon.05G0008980-1A	136.734	3.31213	0.406823	8.14144	3.90605e-16	1.80849e-14
Sspon.01G0029460-1A	81.3849	-3.71181	0.469554	111.017	6.63026e-24	2.77935e-22		Sspon.01G0015420-2B	50.6787	-5.51336	0.677414	-8.13883	3.99123e-16	1.84547e-14
Sspon.04G0035380-1D	21.7262	-8.76232	1.58965	110.88	7.09603e-24	2.97091e-22		Sspon.06G0013760-1A	102.139	8.77444	1.07825	8.13767	4.02963e-16	1.86075e-14
Sspon.05G0031990-1C	62.7022	5.74688	0.627853	110.841	7.2343e-24	3.02505e-22		Sspon.02G0006160-3C	213.996	-2.30556	0.283356	-8.13663	4.06444e-16	1.87433e-14
Sspon.04G0016420-1A	75.6148	-4.37183	0.570132	110.833	7.26046e-24	3.03223e-22		Sspon.04G0023470-2D	84.3558	-4.10188	0.50457	-8.12946	4.3121e-16	1.98591e-14
Sspon.02G0010600-3C	77.4353	4.07271	0.4746	110.809	7.34876e-24	3.06532e-22		Sspon.03G0004210-4D	1243.3	2.69792	0.332009	8.12606	4.43481e-16	2.03972e-14
Sspon.03G0013580-1A	48.6318	-4.40494	0.616865	110.791	7.41329e-24	3.08841e-22		Sspon.01G0025060-2C	339.266	2.29493	0.28261	8.12047	4.64372e-16	2.13298e-14
Sspon.02G0013900-1A	3052.54	3.2986	0.296721	110.751	7.56249e-24	3.14669e-22		Sspon.02G0019930-1P	292.094	-2.53067	0.311671	-8.11966	4.67499e-16	2.14451e-14
Sspon.06G0006830-1A	38.602	-3.71976	0.623968	110.725	7.66217e-24	3.18423e-22		Sspon.02G0003660-1A	1904.45	5.31002	0.654036	8.11885	4.70626e-16	2.15601e-14
Sspon.06G0017450-1A	490.223	-3.19089	0.333623	110.68	7.83307e-24	3.25125e-22		Sspon.06G0017460-1A	528.037	2.02134	0.248985	8.11833	4.72644e-16	2.16241e-14
Sspon.01G0008890-3D	131.634	5.02879	0.499157	110.658	7.91935e-24	3.28303e-22		Sspon.02G0004810-2B	726.358	-2.88501	0.355381	-8.11805	4.73722e-16	2.16449e-14
Sspon.07G0014250-1A	1263.95	2.94508	0.268247	110.592	8.18418e-24	3.38865e-22		Sspon.01G0025550-1A	250.337	10.7244	1.32117	8.11737	4.76402e-16	2.17388e-14
Sspon.04G0014020-3D	1024.27	3.57642	0.373256	110.545	8.37504e-24	3.46343e-22		Sspon.03G0018230-3D	165.779	3.58025	0.441222	8.11439	4.88233e-16	2.22495e-14
Sspon.03G0011230-2C	255.224	2.47281	0.352263	110.207	9.90356e-24	4.08552e-22		Sspon.01G0002460-1A	153.743	2.82188	0.349189	8.08125	6.41065e-16	2.90998e-14
Sspon.01G0037670-3D	118.045	-2.93342	0.373335	110.135	1.02656e-23	4.22971e-22		Sspon.02G0019300-1A	5082.62	2.39606	0.296591	8.07867	6.54746e-16	2.96821e-14
Sspon.04G0014460-1A	49.109	-4.3593	0.579333	109.989	1.10351e-23	4.54121e-22		Sspon.01G0023980-2C	239.796	-2.56813	0.318172	-8.0715	6.94384e-16	3.14341e-14
Sspon.05G0029210-1B	63.5189	-3.52979	0.518822	109.92	1.14166e-23	4.6925e-22		Sspon.02G0018420-1A	141.358	3.15699	0.391134	8.07136	6.95201e-16	3.14341e-14
Sspon.06G0011870-4D	344.483	2.75118	0.268168	109.821	1.19904e-23	4.92235e-22		Sspon.03G0015020-2B	44.3173	-5.2569	0.652228	-8.05992	7.63451e-16	3.44753e-14
Sspon.02G0013210-3D	51.2122	-6.15991	0.866176	109.784	1.221e-23	5.00032e-22		Sspon.05G0036460-1C	310.269	2.13124	0.264521	8.05698	7.81993e-16	3.52668e-14
Sspon.01G0000830-1A	269.618	-2.40673	0.319787	109.413	1.46798e-23	6.00449e-22		Sspon.06G0030630-1C	196.404	11.959	1.48552	8.05036	8.25513e-16	3.71813e-14
Sspon.07G0022430-1B	198.813	2.92797	0.358623	109.352	1.51267e-23	6.17978e-22		Sspon.04G0002430-2C	122.121	4.08421	0.507534	8.04716	8.47356e-16	3.81157e-14
Sspon.02G0023090-2C	83.0447	-2.81517	0.42906	109.346	1.51735e-23	6.1914e-22		Sspon.04G0002320-1A	45.534	-4.84212	0.601788	-8.04622	8.5391e-16	3.83608e-14
Sspon.03G0002720-2C	121.683	-2.51014	0.359974	109.298	1.55409e-23	6.33369e-22		Sspon.01G0023280-3C	137.738	-2.56378	0.318945	-8.03831	9.10848e-16	4.08659e-14
Sspon.06G0011640-1A	90.8212	8.13134	1.11366	109.222	1.61344e-23	6.5597e-22		Sspon.02G0006820-1A	755.782	2.06698	0.257338	8.03217	9.57613e-16	4.29087e-14
Sspon.03G0026200-1B	483.772	-2.52281	0.30595	109.169	1.6563e-23	6.72586e-22		Sspon.05G0036340-1C	76.5113	4.13501	0.514945	8.03001	9.74619e-16	4.36145e-14
Sspon.05G0010220-2D	26.3042	-4.8781	0.816857	109.091	1.72208e-23	6.98458e-22		Sspon.01G0025440-2B	308.562	2.98277	0.371471	8.02961	9.77819e-16	4.37015e-14
Sspon.02G0006510-2C	172.217	-2.62882	0.359351	109.056	1.75191e-23	7.09703e-22		Sspon.02G0021950-2B	50.1311	-4.72253	0.588261	-8.02795	9.91183e-16	4.42419e-14
Sspon.06G0008250-3C	166.375	3.21062	0.492253	109.015	1.78783e-23	7.23328e-22		Sspon.01G0037670-3D	110.791	-2.80051	0.348992	-8.02455	1.01897e-15	4.53658e-14
Sspon.08G0002810-1A	108.376	2.25872	0.408871	109.013	1.78983e-23	7.23328e-22		Sspon.01G0052550-2D	110.6	-2.92334	0.364472	-8.02074	1.05106e-15	4.67348e-14
Sspon.06G0026860-1B	95.6677	-4.05109	0.483698	108.837	1.95212e-23	7.87027e-22		Sspon.05G0028110-1B	47.7641	-6.18473	0.771647	-8.01498	1.10156e-15	4.89174e-14
Sspon.01G0037710-1B	71.2654	-4.21197	0.534938	108.838	1.95159e-23	7.87027e-22		Sspon.02G0006040-3C	197.513	-2.72037	0.339513	-8.01255	1.12354e-15	4.98297e-14
Sspon.05G0003070-4D	252.896	4.2742	0.460169	108.816	1.97287e-23	7.94446e-22		Sspon.03G0032620-2C	298.457	2.21852	0.276957	8.01033	1.14398e-15	5.06716e-14
Sspon.07G0018340-1A	83.1645	5.7197	0.682729	108.705	2.08426e-23	8.38298e-22		Sspon.01G0031260-1A	242.81	2.90158	0.362243	8.01005	1.14666e-15	5.0726e-14
Sspon.07G0012140-1A	50.2735	8.77989	1.46672	108.416	2.40573e-23	9.6415e-22		Sspon.02G0023350-1P	75.5443	-3.5944	0.448929	-8.00661	1.17915e-15	5.20969e-14
Sspon.06G0003770-2B	373.977	-2.40874	0.373709	108.249	2.61323e-23	1.04607e-21		Sspon.01G0008950-3D	263.137	-2.33528	0.291846	-8.00176	1.22656e-15	5.41229e-14
Sspon.03G0007260-1T	240.525	-2.34671	0.377188	108.202	2.67503e-23	1.06954e-21		Sspon.01G0051720-1C	3159.75	2.14336	0.268089	7.99495	1.29629e-15	5.71272e-14
Sspon.03G0002750-2C	1071.74	2.8172	0.272065	108.111	2.79728e-23	1.11445e-21		Sspon.01G0024330-3C	474.469	2.03327	0.254392	7.99266	1.32055e-15	5.81224e-14
Sspon.02G0025310-1A	50.8559	-3.18129	0.499787	108.111	2.79722e-23	1.11445e-21		Sspon.03G0017670-1A	81.9945	-3.80035	0.475552	-7.99146	1.33354e-15	5.85622e-14
Sspon.06G0003680-1A	850.016	3.70166	0.360205	108.037	2.90205e-23	1.15483e-21		Sspon.01G0016080-1A	199.535	2.37767	0.297527	7.99142	1.33391e-15	5.85622e-14
Sspon.01G0011360-1P	250.028	-2.61391	0.328253	108.019	2.92881e-23	1.16411e-21		Sspon.05G0028410-1B	193.745	-2.8377	0.35538	-7.98496	1.40567e-15	6.16352e-14
Sspon.02G0014980-4D	501.673	2.93658	0.303751	107.916	3.08205e-23	1.22357e-21		Sspon.03G0032800-1B	342.57	2.73046	0.34213	7.98075	1.45451e-15	6.36964e-14
Sspon.07G0002170-2B	128.638	-3.51269	0.482632	107.775	3.30508e-23	1.30904e-21		Sspon.07G0027520-2C	105.675	-8.84715	1.10905	-7.97725	1.49628e-15	6.54429e-14
Sspon.06G0027360-3D	108.184	5.5631	0.531664	107.142	4.5215e-23	1.78454e-21		Sspon.03G0028940-3D	88.4398	6.0809	0.762295	7.97709	1.49826e-15	6.54471e-14
Sspon.03G0003990-1A	71.4263	-3.48522	0.476406	107.092	4.63478e-23	1.82711e-21		Sspon.01G0013430-1A	183.01	3.02507	0.379353	7.97429	1.53258e-15	6.68625e-14
Sspon.06G0004890-2B	26.1896	7.43868	1.19875	107.054	4.7235e-23	1.85991e-21		Sspon.06G0016100-2C	289.901	2.05571	0.257869	7.97192	1.56231e-15	6.80741e-14
Sspon.04G0029260-1B	725.447	2.68805	0.253125	106.967	4.93065e-23	1.93922e-21		Sspon.04G0004590-1A	272.605	2.11283	0.265062	7.97109	1.57279e-15	6.8445e-14
Sspon.04G0024410-1B	55.517	-4.34646	0.582515	106.901	5.09622e-23	1.99967e-21		Sspon.05G0014700-1A	153.145	-2.44058	0.306195	-7.97067	1.57822e-15	6.85955e-14
Sspon.04G0011180-2C	130.381	3.0357	0.411078	106.78	5.41079e-23	2.11818e-21		Sspon.01G0032820-1A	107.187	-3.47358	0.436183	-7.96359	1.67113e-15	7.23622e-14
Sspon.08G0005110-3C	1701.85	2.69145	0.250688	106.734	5.53496e-23	2.16428e-21		Sspon.03G0001410-1A	254.948	-2.04406	0.256674	-7.96367	1.67013e-15	7.23622e-14
Sspon.07G0027740-1B	140.333	3.37126	0.338293	106.653	5.76257e-23	2.25067e-21		Sspon.05G0001030-1A	476.06	2.19377	0.275465	7.96388	1.6673e-15	7.23622e-14
Sspon.05G0021990-3D	116.255	-3.0558	0.380978	106.465	6.32291e-23	2.46667e-21		Sspon.02G0043000-1B	96.0913	3.74206	0.470063	7.96077	1.7097e-15	7.39403e-14
Sspon.01G0036030-1B	676.561	2.68829	0.257007	106.303	6.85066e-23	2.66946e-21		Sspon.04G0008620-4D	293.739	-2.13035	0.267705	-7.9578	1.7513e-15	7.56453e-14
Sspon.06G0003120-3C	100.7	-2.72922	0.384155	106.253	7.02287e-23	2.73341e-21		Sspon.08G0030430-1D	383.054	2.45403	0.308562	7.95311	1.8189e-15	7.84676e-14
Sspon.03G0009350-4D	46.2119	-4.73001	0.694973	106.027	7.85725e-23	3.05464e-21		Sspon.01G0006550-1A	200.713	3.54446	0.446006	7.94711	1.90909e-15	8.22563e-14
Sspon.04G0028320-2C	650.457	-2.21336	0.258303	105.726	9.11889e-23	3.54105e-21		Sspon.03G0007710-2B	101.002	-3.07225	0.387103	-7.93652	2.07931e-15	8.93692e-14
Sspon.03G0009980-2B	64.2342	5.80865	0.614592	105.569	9.85485e-23	3.82244e-21		Sspon.03G0006570-4D	156.579	-2.49027	0.31377	-7.9366	2.07796e-15	8.93692e-14
Sspon.03G0003810-1A	83.8918	-2.22175	0.416586	105.487	1.02655e-22	3.97715e-21		Sspon.01G0052630-1C	68.843	-3.62482	0.456819	-7.93491	2.1065e-15	9.04261e-14
Sspon.02G0027980-1A	99.1732	-2.84251	0.44835	105.467	1.03673e-22	4.01198e-21		Sspon.03G0038280-4P	103.244	-8.8404	1.11451	-7.93209	2.15486e-15	9.22744e-14
Sspon.01G0037070-3D	512.265	4.34021	0.387058	105.389	1.0777e-22	4.16574e-21		Sspon.06G0015980-1A	134.232	2.93563	0.370558	7.92219	2.33372e-15	9.94434e-14
Sspon.01G0004730-1A	60.557	-5.32178	0.681338	105.322	1.11422e-22	4.30198e-21		Sspon.01G0000060-4D	113.514	-3.54663	0.448038	-7.9159	2.45467e-15	1.04226e-13
Sspon.03G0010490-4D	182.2	2.78903	0.328389	105.252	1.15356e-22	4.44369e-21		Sspon.05G0012340-2B	209.641	2.62043	0.331025	7.91612	2.45036e-15	1.04226e-13
Sspon.02G0018440-3C	592.636	-2.65823	0.347242	105.247	1.15601e-22	4.44807e-21		Sspon.08G0024890-1P	685.759	2.66693	0.336908	7.91589	2.45496e-15	1.04226e-13
Sspon.05G0024500-3D	89.7958	-2.42873	0.392172	105.199	1.18427e-22	4.55161e-21		Sspon.02G0021420-1A	330.68	-2.10033	0.265385	-7.91428	2.48681e-15	1.0545e-13
Sspon.03G0004120-1A	51.6587	-4.03427	0.570881	105.022	1.29251e-22	4.95632e-21		Sspon.02G0030610-1A	51.268	-4.64987	0.587902	-7.90926	2.58926e-15	1.0966e-13
Sspon.01G0020150-2B	32.8396	10.0542	1.55339	104.89	1.37999e-22	5.27977e-21		Sspon.05G0036500-1C	96.5179	4.30855	0.544986	7.9058	2.66223e-15	1.12614e-13
Sspon.01G0000870-4D	130.994	-2.45212	0.39325	104.653	1.55144e-22	5.92231e-21		Sspon.07G0027720-1B	115.099	4.02812	0.509578	7.90481	2.68348e-15	1.13237e-13
Sspon.01G0020920-2B	76.7917	-4.76583	0.575502	104.616	1.58025e-22	6.0255e-21		Sspon.04G0003800-3C	185.459	2.74621	0.347537	7.90192	2.7465e-15	1.15756e-13
Sspon.07G0006270-2B	1341.24	3.41594	0.323388	104.468	1.70057e-22	6.47693e-21		Sspon.01G0046650-1B	297.118	2.23086	0.282331	7.90158	2.75388e-15	1.15926e-13
Sspon.03G0025370-1A	1303.53	-2.14535	0.276946	104.315	1.83415e-22	6.97782e-21		Sspon.02G0043260-1B	237.57	8.39824	1.06415	7.89199	2.97409e-15	1.25045e-13
Sspon.08G0005330-2C	133.917	-2.1658	0.365181	104.289	1.85804e-22	7.05282e-21		Sspon.01G0016550-1A	46.1125	-5.02135	0.63644	-7.88974	3.02819e-15	1.27166e-13
Sspon.03G0024620-1A	574.463	2.80516	0.335186	104.218	1.92462e-22	7.29734e-21		Sspon.02G0022510-3C	427.661	2.43051	0.308747	7.87219	3.48488e-15	1.45991e-13
Sspon.07G0011310-1A	359.885	3.99012	0.371831	104.206	1.93648e-22	7.33405e-21		Sspon.07G0019320-1A	62.006	-3.94759	0.501524	-7.87119	3.5129e-15	1.46988e-13
Sspon.07G0001580-3C	102.384	3.21271	0.466322	104.1	2.04104e-22	7.72139e-21		Sspon.05G0026700-2C	72.1349	4.34225	0.551892	7.86794	3.60541e-15	1.50678e-13
Sspon.05G0005700-1P	35.5994	-6.11378	0.942934	104.013	2.13093e-22	8.05242e-21		Sspon.03G0007550-1A	422.402	2.49674	0.317492	7.86394	3.72244e-15	1.55382e-13
Sspon.01G0035680-1B	182.28	4.15276	0.386308	103.875	2.28113e-22	8.61038e-21		Sspon.04G0009370-1A	541.134	2.0902	0.265861	7.862	3.78047e-15	1.57615e-13
Sspon.06G0022990-1B	105.165	-3.47093	0.442665	103.857	2.30184e-22	8.67885e-21		Sspon.08G0008340-2B	169.965	2.4023	0.305723	7.85777	3.9102e-15	1.62828e-13
Sspon.01G0024240-2C	56.1414	6.46538	0.777202	103.835	2.3268e-22	8.76316e-21		Sspon.01G0030830-2B	235.904	-2.4081	0.306526	-7.85612	3.96205e-15	1.6479e-13
Sspon.05G0007570-2B	105.321	-3.39652	0.391371	103.758	2.41775e-22	9.0854e-21		Sspon.01G0055050-2D	102.824	3.87256	0.493306	7.85022	4.15319e-15	1.71918e-13
Sspon.03G0012160-1A	144.641	4.05111	0.422778	103.754	2.42251e-22	9.09317e-21		Sspon.04G0018990-1A	1603.29	-2.53521	0.323148	-7.84537	4.3168e-15	1.78265e-13
Sspon.05G0033690-1C	156.162	-2.92603	0.448205	103.669	2.52642e-22	9.47266e-21		Sspon.04G0022640-2D	77.8564	-3.09997	0.395288	-7.8423	4.42362e-15	1.8246e-13
Sspon.05G0004360-1A	104.759	7.73366	1.14118	103.571	2.6521e-22	9.93288e-21		Sspon.02G0017140-1P	135.688	8.54952	1.0903	7.84142	4.45474e-15	1.83526e-13
Sspon.08G0022120-1B	123.778	-5.31455	0.581485	103.413	2.86694e-22	1.07137e-20		Sspon.05G0002500-2C	50.3929	-4.51108	0.576181	-7.82927	4.9071e-15	2.01684e-13
Sspon.03G0021300-2B	43.8528	7.84216	1.14788	103.202	3.1841e-22	1.18858e-20		Sspon.05G0002500-3D	54.9096	-4.38524	0.560203	-7.82795	4.95885e-15	2.0357e-13
Sspon.03G0010440-2B	622.26	3.52738	0.336693	103.158	3.25436e-22	1.21346e-20		Sspon.06G0027360-3D	114.129	3.45531	0.441638	7.82386	5.12275e-15	2.10051e-13
Sspon.04G0016370-1A	295.716	-2.96586	0.32552	103.026	3.47409e-22	1.29254e-20		Sspon.02G0008910-4D	77.6326	3.86078	0.493979	7.81568	5.4666e-15	2.23886e-13
Sspon.01G0046430-1B	235.684	3.02864	0.328338	102.97	3.57182e-22	1.32485e-20		Sspon.06G0011160-1A	788.931	2.32917	0.298025	7.81535	5.48123e-15	2.24221e-13
Sspon.01G0010570-3P	634.737	2.56985	0.267301	102.969	3.57271e-22	1.32485e-20		Sspon.01G0007880-1A	131.359	2.90702	0.372079	7.81292	5.58778e-15	2.28311e-13
Sspon.03G0010560-2B	1818.7	3.35082	0.319246	102.904	3.68909e-22	1.3665e-20		Sspon.03G0015940-1A	339.774	2.50649	0.32088	7.8113	5.65997e-15	2.30719e-13
Sspon.02G0018980-3D	777.359	-2.33075	0.267245	102.785	3.91467e-22	1.44847e-20		Sspon.02G0024580-1P	121.212	-3.10179	0.397132	-7.81047	5.69751e-15	2.31977e-13
Sspon.01G0011850-1T	4179.39	-2.14335	0.263207	102.775	3.9326e-22	1.45351e-20		Sspon.01G0013360-3C	65.6723	3.76702	0.482459	7.80795	5.81246e-15	2.36104e-13
Sspon.06G0004760-1P	753.774	2.32656	0.284532	102.71	4.06125e-22	1.49833e-20		Sspon.04G0012520-1A	988.86	5.21108	0.667401	7.80802	5.80927e-15	2.36104e-13
Sspon.07G0002060-1A	918.46	-2.17879	0.250072	102.71	4.06275e-22	1.49833e-20		Sspon.01G0017730-2B	262.133	2.17947	0.279277	7.80399	5.99806e-15	2.43359e-13
Sspon.04G0008290-1A	31.7454	-4.9575	0.798448	102.508	4.48919e-22	1.65019e-20		Sspon.04G0004790-1A	223.965	2.72845	0.349691	7.80246	6.07098e-15	2.45744e-13
Sspon.03G0006190-4D	178.299	-2.66707	0.386531	102.472	4.57072e-22	1.67833e-20		Sspon.03G0011890-3D	117.857	-2.81434	0.36076	-7.80115	6.13451e-15	2.48027e-13
Sspon.01G0028000-1A	166.825	-3.50155	0.433475	102.44	4.64183e-22	1.70259e-20		Sspon.01G0014160-3C	52.2728	-4.82262	0.618775	-7.79382	6.50128e-15	2.62246e-13
Sspon.01G0022500-1A	167.976	-2.44406	0.335682	102.411	4.70928e-22	1.72546e-20		Sspon.05G0031960-1C	254.121	-2.16402	0.277666	-7.79361	6.51235e-15	2.62388e-13
Sspon.01G0009190-2B	535.083	2.22652	0.375035	102.306	4.96035e-22	1.81548e-20		Sspon.08G0001420-3C	449.898	2.28045	0.292646	7.79252	6.56873e-15	2.64354e-13
Sspon.06G0007110-3D	144.795	-2.06713	0.338609	102.064	5.59391e-22	2.04514e-20		Sspon.07G0002600-2B	100.745	-3.03858	0.390332	-7.78461	6.9929e-15	2.80774e-13
Sspon.02G0015500-2B	331.129	4.21384	0.383957	101.979	5.83237e-22	2.13001e-20		Sspon.02G0038450-2C	503.686	2.89543	0.371939	7.78469	6.98871e-15	2.80774e-13
Sspon.04G0010580-1P	901.044	-2.77522	0.295472	101.976	5.84281e-22	2.13152e-20		Sspon.01G0017730-1A	215.786	2.17205	0.279228	7.77875	7.32436e-15	2.93743e-13
Sspon.04G0026300-1B	66.0017	-4.03366	0.548864	101.954	5.90666e-22	2.15249e-20		Sspon.07G0014250-1A	545.709	2.13086	0.273965	7.77786	7.37595e-15	2.95131e-13
Sspon.04G0016430-2D	253.6	-2.57432	0.29101	101.946	5.93053e-22	2.15886e-20		Sspon.01G0041040-2C	192.547	2.50905	0.322609	7.77738	7.40448e-15	2.95932e-13
Sspon.05G0030980-2D	19.2553	-8.59557	1.60994	101.814	6.3307e-22	2.30204e-20		Sspon.05G0007130-3C	63.2349	6.27097	0.806801	7.77264	7.68654e-15	3.06853e-13
Sspon.01G0061300-1D	25.5344	-4.66094	0.812097	101.792	6.40006e-22	2.32476e-20		Sspon.08G0009700-1A	126.259	2.948	0.379411	7.76995	7.85202e-15	3.13099e-13
Sspon.02G0041940-2C	180.798	3.8944	0.449709	101.743	6.55512e-22	2.37597e-20		Sspon.06G0027590-1P	635.368	4.95766	0.638151	7.76879	7.92417e-15	3.15615e-13
Sspon.04G0033080-1C	56.7871	7.28299	0.938208	101.372	7.87983e-22	2.85306e-20		Sspon.03G0027420-1B	255.859	2.5901	0.3335	7.76642	8.07331e-15	3.21187e-13
Sspon.05G0008680-1A	22.2031	-7.41394	1.44207	101.163	8.73673e-22	3.15993e-20		Sspon.03G0032420-1B	179.88	-2.58245	0.33268	-7.76257	8.32232e-15	3.29961e-13
Sspon.03G0019730-3C	121.925	-2.79274	0.383763	101.035	9.3107e-22	3.36391e-20		Sspon.01G0021330-1A	166.976	3.42253	0.440899	7.76261	8.32013e-15	3.29961e-13
Sspon.02G0008570-2C	73.7674	-2.9004	0.424812	101.032	9.32445e-22	3.36528e-20		Sspon.06G0013110-1A	370.666	-2.36128	0.304341	-7.75867	8.58271e-15	3.3951e-13
Sspon.05G0006000-1A	43.2053	-3.82668	0.577882	101.02	9.37907e-22	3.38138e-20		Sspon.06G0010740-1A	138.31	-3.06287	0.394843	-7.75718	8.68372e-15	3.43115e-13
Sspon.03G0036510-2D	100.212	-2.50246	0.440615	100.984	9.54849e-22	3.43878e-20		Sspon.01G0037770-3D	82.9378	5.8266	0.75153	7.75299	8.97568e-15	3.54249e-13
Sspon.04G0005860-2B	251.174	-2.66965	0.379752	100.629	1.13807e-21	4.0899e-20		Sspon.06G0009220-1A	96.7687	-2.90848	0.375255	-7.75069	9.13973e-15	3.60315e-13
Sspon.01G0033270-2D	129.77	4.29875	0.430522	100.391	1.28066e-21	4.59743e-20		Sspon.03G0020210-2B	123.692	-2.82345	0.364423	-7.74774	9.35448e-15	3.68363e-13
Sspon.06G0016280-1A	237.99	3.48514	0.367128	100.355	1.30351e-21	4.67448e-20		Sspon.01G0039610-4P	50.3809	-4.66102	0.601749	-7.74579	9.49894e-15	3.73629e-13
Sspon.04G0013660-2B	287.268	-2.50938	0.305797	100.148	1.44442e-21	5.15787e-20		Sspon.01G0031250-1A	1155.3	2.27406	0.293761	7.74118	9.8495e-15	3.8698e-13
Sspon.01G0014970-1A	809.742	2.97311	0.281296	99.965	1.58135e-21	5.62303e-20		Sspon.05G0009490-1A	42.9553	-4.84926	0.626643	-7.73848	1.00615e-14	3.94862e-13
Sspon.06G0019000-1A	8774.93	2.43588	0.272698	99.9271	1.61125e-21	5.72332e-20		Sspon.04G0020570-1A	63.3529	-3.78053	0.488624	-7.73709	1.01718e-14	3.98742e-13
Sspon.02G0009220-4D	416.535	-2.20475	0.323761	99.8921	1.6394e-21	5.81721e-20		Sspon.08G0019090-1B	318.763	2.22695	0.288208	7.72689	1.10203e-14	4.31518e-13
Sspon.05G0023070-1B	415.987	2.56662	0.299264	99.3205	2.17571e-21	7.67183e-20		Sspon.03G0007630-1A	223.966	-2.36617	0.306351	-7.72373	1.12976e-14	4.41382e-13
Sspon.03G0030380-2C	393.48	-2.8047	0.345588	99.3014	2.19635e-21	7.73651e-20		Sspon.04G0011030-2B	109.019	3.27751	0.424922	7.71321	1.22692e-14	4.788e-13
Sspon.06G0006020-1A	274.296	2.20198	0.378445	99.2584	2.24356e-21	7.89458e-20		Sspon.01G0004640-3C	248.242	2.09292	0.271378	7.71219	1.23672e-14	4.82086e-13
Sspon.03G0016520-2B	204.578	-2.68001	0.318091	99.25	2.25295e-21	7.91935e-20		Sspon.05G0002330-1A	103.362	-2.91733	0.378428	-7.70908	1.26724e-14	4.9343e-13
Sspon.01G0036420-1P	621.414	2.9164	0.276106	99.2102	2.29782e-21	8.06028e-20		Sspon.04G0012140-4D	10519.1	2.44368	0.317256	7.70256	1.3337e-14	5.18145e-13
Sspon.03G0036240-2C	112.719	-3.19891	0.385873	99.1833	2.32856e-21	8.15964e-20		Sspon.05G0020650-3P	168.527	3.1406	0.407775	7.70179	1.34168e-14	5.20666e-13
Sspon.03G0030800-2C	820.545	2.1182	0.303232	99.0358	2.505e-21	8.7597e-20		Sspon.02G0059040-1D	144.128	11.3426	1.47426	7.69375	1.42887e-14	5.53265e-13
Sspon.07G0003080-3C	697.324	3.33341	0.330292	98.9693	2.58881e-21	9.03407e-20		Sspon.03G0028290-1B	130.507	3.11416	0.405236	7.68481	1.53228e-14	5.91332e-13
Sspon.04G0013460-3D	1248.03	2.39592	0.255246	98.6907	2.9716e-21	1.03485e-19		Sspon.01G0046960-1P	101.934	-2.89078	0.376188	-7.68441	1.53709e-14	5.9253e-13
Sspon.04G0018890-2P	194.862	-2.54873	0.380236	98.6435	3.04185e-21	1.05713e-19		Sspon.05G0019450-1A	727.682	2.0715	0.269682	7.68126	1.57527e-14	6.05904e-13
Sspon.02G0033180-2C	24.6762	-6.66193	1.22367	98.6049	3.10061e-21	1.07644e-19		Sspon.04G0037110-1D	204.109	2.43848	0.317555	7.67892	1.60439e-14	6.16423e-13
Sspon.04G0008270-2B	29.2081	-5.87625	0.945803	98.5108	3.24845e-21	1.12545e-19		Sspon.04G0005560-1A	123.723	-3.16214	0.412082	-7.67357	1.67269e-14	6.41247e-13
Sspon.02G0009010-1A	31.6362	-5.54696	0.862078	98.4927	3.27771e-21	1.13442e-19		Sspon.04G0009810-1A	63.641	3.94035	0.513622	7.67169	1.69744e-14	6.50017e-13
Sspon.05G0025890-1B	130.502	-3.04883	0.388468	98.4658	3.32167e-21	1.14846e-19		Sspon.04G0023960-1B	428.782	2.32848	0.303564	7.67048	1.71357e-14	6.55475e-13
Sspon.05G0020650-4D	369.631	3.49888	0.351535	98.4428	3.3597e-21	1.16042e-19		Sspon.05G0026700-1B	66.734	4.18401	0.545834	7.66535	1.78339e-14	6.81431e-13
Sspon.07G0000220-1A	91.0799	-2.76174	0.398865	98.2754	3.64995e-21	1.25938e-19		Sspon.04G0002980-2B	64.3761	-4.65259	0.607128	-7.66327	1.81253e-14	6.91805e-13
Sspon.02G0042070-1B	93.8591	-3.23985	0.453289	98.2352	3.72323e-21	1.28336e-19		Sspon.06G0010550-1A	85.2116	-3.60734	0.470804	-7.66209	1.82929e-14	6.97435e-13
Sspon.03G0002320-2B	316.556	-2.11761	0.37269	98.1449	3.89349e-21	1.34067e-19		Sspon.01G0009670-1A	93.4374	5.91596	0.772684	7.65638	1.9125e-14	7.28361e-13
Sspon.01G0008840-2B	1688.62	2.32526	0.303372	98.1099	3.96156e-21	1.36272e-19		Sspon.03G0000850-1T	296.468	-2.27966	0.297755	-7.65616	1.91571e-14	7.28786e-13
Sspon.02G0007630-2B	82.9079	-4.23007	0.523079	98.0655	4.04962e-21	1.39159e-19		Sspon.02G0027550-2P	400.474	-2.12082	0.277048	-7.65505	1.93242e-14	7.34341e-13
Sspon.01G0021470-2B	203.836	3.90633	0.378568	98.0307	4.11988e-21	1.4143e-19		Sspon.03G0014060-2C	58.7307	4.73254	0.618352	7.65347	1.95634e-14	7.4262e-13
Sspon.03G0026240-1B	833.835	3.18776	0.369704	97.7551	4.72218e-21	1.61613e-19		Sspon.04G0030300-1B	91.0502	-3.61219	0.472353	-7.64723	2.05361e-14	7.77843e-13
Sspon.02G0006200-2P	300.01	3.72664	0.359245	97.6469	4.98199e-21	1.70332e-19		Sspon.02G0016570-1T	99.5359	3.61839	0.473446	7.64268	2.12745e-14	8.04934e-13
Sspon.05G0019810-1A	43.5439	-4.05295	0.591033	97.5287	5.28202e-21	1.80407e-19		Sspon.05G0033010-1C	132.022	2.76826	0.362415	7.63836	2.20002e-14	8.31488e-13
Sspon.02G0017580-1A	168.27	-2.40287	0.369377	97.4785	5.41502e-21	1.84762e-19		Sspon.04G0010070-3C	148.038	2.57554	0.337222	7.63752	2.21438e-14	8.36005e-13
Sspon.04G0007340-4D	397.93	2.32047	0.257925	97.3156	5.86955e-21	2.00069e-19		Sspon.02G0008910-1P	121.252	3.31726	0.434379	7.63679	2.22698e-14	8.3985e-13
Sspon.04G0006230-2C	645.141	2.32347	0.349987	97.3022	5.90865e-21	2.01198e-19		Sspon.01G0030340-1A	444.515	2.22677	0.291718	7.63331	2.28796e-14	8.61912e-13
Sspon.03G0037960-2D	214.736	-2.32872	0.38714	97.2724	5.99648e-21	2.03983e-19		Sspon.02G0008190-2B	63.3614	-3.93541	0.515655	-7.63186	2.31382e-14	8.70712e-13
Sspon.01G0007140-1A	94.9363	4.74147	0.489863	97.1186	6.47068e-21	2.19892e-19		Sspon.06G0019040-1A	185.298	2.91571	0.382311	7.62654	2.41129e-14	9.05431e-13
Sspon.03G0020720-1A	56.714	-3.43026	0.563989	96.9374	7.07809e-21	2.40292e-19		Sspon.03G0037780-1C	55.5873	5.26494	0.691527	7.6135	2.66775e-14	9.9907e-13
Sspon.04G0009710-4P	184.518	2.96595	0.370711	96.6246	8.26332e-21	2.80247e-19		Sspon.08G0002450-1P	242.976	7.9932	1.04988	7.61342	2.66928e-14	9.9907e-13
Sspon.05G0002860-1A	61.8086	-3.84487	0.577009	96.6128	8.31136e-21	2.81593e-19		Sspon.03G0017670-2C	67.9014	-3.29451	0.432915	-7.61007	2.73953e-14	1.02426e-12
Sspon.03G0004320-1A	133.043	-3.59703	0.442468	96.6023	8.355e-21	2.82788e-19		Sspon.07G0002150-1T	359.326	2.15858	0.2837	7.60867	2.76929e-14	1.03316e-12
Sspon.01G0005910-1T	148.708	-2.36999	0.411125	96.5853	8.42528e-21	2.84881e-19		Sspon.06G0008590-2B	69.5824	5.79969	0.762547	7.60569	2.83398e-14	1.05504e-12
Sspon.01G0051810-2P	2230.36	2.72484	0.267565	96.5515	8.56741e-21	2.89397e-19		Sspon.01G0045980-1B	52.5576	-3.79092	0.498571	-7.60358	2.88041e-14	1.07043e-12
Sspon.02G0010590-2B	456.129	4.30464	0.396861	96.5469	8.58727e-21	2.89777e-19		Sspon.03G0001290-4D	59.0748	-4.36578	0.574178	-7.60353	2.88149e-14	1.07043e-12
Sspon.02G0014640-2C	43.2899	-4.44794	0.626091	96.4012	9.22926e-21	3.1082e-19		Sspon.04G0002850-1A	246.049	-2.29147	0.301838	-7.59173	3.15654e-14	1.16886e-12
Sspon.08G0005130-1A	265.894	-2.08009	0.310981	96.2917	9.74322e-21	3.27802e-19		Sspon.01G0021250-1A	1557.43	2.38902	0.314806	7.58887	3.22699e-14	1.19368e-12
Sspon.02G0050040-1C	137.135	-3.7733	0.469583	96.2802	9.79857e-21	3.29335e-19		Sspon.01G0017710-1A	286.288	2.12333	0.279817	7.58827	3.24201e-14	1.19796e-12
Sspon.04G0022080-1B	88.2322	3.91952	0.438976	96.1793	1.03006e-20	3.45863e-19		Sspon.04G0022970-1P	151.213	2.73091	0.360061	7.58458	3.3356e-14	1.23123e-12
Sspon.03G0002720-1A	153.874	-2.36569	0.379231	96.1683	1.03568e-20	3.47406e-19		Sspon.01G0024020-1P	74.0695	4.12985	0.5452	7.57493	3.59331e-14	1.32355e-12
Sspon.01G0014180-1P	187.172	-3.34023	0.350902	95.9116	1.17595e-20	3.93674e-19		Sspon.01G0038290-2D	237.304	-2.29206	0.302635	-7.57369	3.62779e-14	1.33376e-12
Sspon.01G0036900-1P	39.9728	-4.32351	0.655221	95.8597	1.20657e-20	4.03527e-19		Sspon.04G0019940-1A	51.3905	-5.01661	0.662376	-7.57365	3.6287e-14	1.33376e-12
Sspon.06G0004170-1A	59.7571	-3.51385	0.505924	95.8061	1.23899e-20	4.13959e-19		Sspon.04G0019450-1A	258.399	-2.17726	0.287652	-7.56907	3.7592e-14	1.38026e-12
Sspon.01G0056200-2D	80.1754	6.68257	0.860368	95.7766	1.25723e-20	4.19637e-19		Sspon.03G0010850-1P	200.316	2.1369	0.282381	7.56744	3.80637e-14	1.39611e-12
Sspon.02G0008880-2C	319.559	-2.14128	0.295462	95.5748	1.38928e-20	4.63254e-19		Sspon.02G0024140-2B	58.9432	-3.55273	0.469702	-7.56378	3.91508e-14	1.43447e-12
Sspon.03G0006910-2D	56.1579	-3.00671	0.482207	95.5554	1.40267e-20	4.67255e-19		Sspon.03G0016840-2B	249.867	-2.11707	0.280001	-7.56091	4.00248e-14	1.46495e-12
Sspon.04G0025080-1B	107.042	5.09196	0.51525	95.5191	1.42806e-20	4.75244e-19		Sspon.03G0019830-1A	362.224	3.10032	0.410155	7.55889	4.06518e-14	1.48477e-12
Sspon.07G0025250-1B	173.241	3.45235	0.401881	95.45	1.47779e-20	4.9131e-19		Sspon.01G0030920-4D	269.461	2.68106	0.354754	7.55751	4.10853e-14	1.49746e-12
Sspon.01G0041550-3D	238.737	-2.95709	0.381841	95.4025	1.51288e-20	5.02482e-19		Sspon.05G0013640-1A	57.7353	-3.75692	0.497205	-7.55608	4.1541e-14	1.51249e-12
Sspon.03G0036680-3P	387.768	3.54024	0.370413	95.3562	1.54795e-20	5.13625e-19		Sspon.05G0012960-2B	392.636	10.0407	1.33009	7.54886	4.39069e-14	1.59528e-12
Sspon.06G0014060-1A	49.8227	-4.28884	0.622646	95.3128	1.58158e-20	5.24267e-19		Sspon.08G0010460-1A	79.3389	3.46251	0.459057	7.54266	4.60476e-14	1.67131e-12
Sspon.01G0048350-1B	38.9976	-3.97814	0.619459	95.2663	1.61837e-20	5.34885e-19		Sspon.01G0061740-1D	1594	2.08489	0.276847	7.53084	5.04144e-14	1.826e-12
Sspon.01G0025350-2C	121.729	3.53359	0.375568	95.1847	1.68512e-20	5.55315e-19		Sspon.03G0036720-1B	114.773	3.51903	0.467533	7.5268	5.19981e-14	1.8814e-12
Sspon.01G0050200-1B	33.9679	-4.21225	0.687627	95.1856	1.6843e-20	5.55315e-19		Sspon.01G0041320-2C	147.309	-2.55236	0.339211	-7.52438	5.29704e-14	1.91459e-12
Sspon.02G0017580-2C	139.328	-2.41305	0.339405	95.097	1.75982e-20	5.79367e-19		Sspon.05G0003530-1A	56.9118	-4.89343	0.650711	-7.52014	5.47191e-14	1.97574e-12
Sspon.03G0015310-3C	1079.88	2.91659	0.288845	94.9903	1.85519e-20	6.10171e-19		Sspon.02G0058540-1D	104.548	-2.90885	0.386887	-7.51861	5.53613e-14	1.99686e-12
Sspon.04G0005440-1A	61.8841	-3.49874	0.498308	94.9428	1.89933e-20	6.24078e-19		Sspon.04G0001020-1A	45.5145	-4.27612	0.568792	-7.5179	5.56648e-14	2.00572e-12
Sspon.02G0008070-1T	108.265	-2.9787	0.448926	94.8987	1.9413e-20	6.37247e-19		Sspon.04G0037550-1D	47.8036	-4.04397	0.538408	-7.51097	5.86924e-14	2.11262e-12
Sspon.08G0001100-3C	49.5104	4.94949	0.608088	94.8276	2.01076e-20	6.59407e-19		Sspon.07G0027120-1B	40.5136	-4.74626	0.632542	-7.50348	6.21462e-14	2.23232e-12
Sspon.02G0031780-3D	1117.17	2.72963	0.266221	94.7513	2.08815e-20	6.83458e-19		Sspon.08G0011670-1P	166.548	2.45996	0.328746	7.48285	7.2728e-14	2.60704e-12
Sspon.02G0013870-3C	47.2816	-3.4826	0.575977	94.7413	2.09855e-20	6.86198e-19		Sspon.01G0013600-1A	52.5561	-4.41458	0.589981	-7.48258	7.28782e-14	2.60973e-12
Sspon.02G0008040-1P	53.3244	-3.8412	0.634344	94.7243	2.11627e-20	6.91322e-19		Sspon.01G0003780-4D	48.9055	-4.16882	0.557268	-7.48081	7.38641e-14	2.63689e-12
Sspon.07G0004960-1A	52.2871	-2.78492	0.514053	94.6682	2.17579e-20	7.10078e-19		Sspon.02G0008500-1A	105.662	3.41199	0.456097	7.48083	7.38525e-14	2.63689e-12
Sspon.07G0012240-1A	491.686	2.59844	0.261399	94.5599	2.2956e-20	7.48453e-19		Sspon.02G0030690-2B	73.8835	-3.53833	0.473187	-7.47765	7.56623e-14	2.69555e-12
Sspon.02G0006540-1A	77.7011	5.57779	0.600547	94.4152	2.46604e-20	8.03249e-19		Sspon.01G0040560-2C	137.437	3.83939	0.513543	7.47627	7.64634e-14	2.7213e-12
Sspon.03G0016190-1A	247.145	-2.67501	0.323496	94.405	2.47847e-20	8.06518e-19		Sspon.02G0006900-2B	51.8905	-4.37386	0.585146	-7.47481	7.7315e-14	2.74879e-12
Sspon.01G0049610-1B	41.4606	-4.30124	0.651317	94.3792	2.51035e-20	8.16105e-19		Sspon.07G0006450-2C	42.5337	-4.48412	0.599917	-7.47457	7.74546e-14	2.75094e-12
Sspon.04G0033760-2D	54.094	-2.79365	0.501727	94.3725	2.51867e-20	8.18023e-19		Sspon.08G0020940-2C	123.093	-2.39635	0.320677	-7.47279	7.85137e-14	2.78571e-12
Sspon.07G0015710-4D	98.1013	4.81322	0.490431	94.3365	2.56386e-20	8.31899e-19		Sspon.01G0059970-1D	131.993	3.54562	0.474576	7.47114	7.9504e-14	2.81798e-12
Sspon.08G0002700-3D	57.1338	5.71252	0.664362	94.2716	2.64762e-20	8.5825e-19		Sspon.02G0051940-1C	254.803	3.2497	0.435436	7.46309	8.45166e-14	2.99259e-12
Sspon.07G0026570-1B	44.5057	6.9379	0.969934	94.2161	2.72133e-20	8.81297e-19		Sspon.03G0015440-1P	127.562	2.6432	0.354221	7.462	8.52205e-14	3.01445e-12
Sspon.04G0002100-1A	1991.06	3.89728	0.372372	94.0816	2.90851e-20	9.40112e-19		Sspon.04G0013980-1A	43.8722	-4.26031	0.571016	-7.46093	8.59146e-14	3.03591e-12
Sspon.03G0007980-1A	191.201	-2.91141	0.470259	93.9033	3.17679e-20	1.02389e-18		Sspon.05G0031960-2D	146.709	-2.23963	0.300334	-7.45714	8.84226e-14	3.12136e-12
Sspon.03G0029490-1B	57.7182	5.04854	0.674182	93.8328	3.28966e-20	1.05824e-18		Sspon.08G0011710-3D	525.383	2.07336	0.278046	7.45691	8.85747e-14	3.12356e-12
Sspon.02G0009290-1T	29.2929	-4.8622	0.780261	93.7971	3.34818e-20	1.07604e-18		Sspon.05G0006390-2C	105.36	3.23277	0.434122	7.44668	9.57209e-14	3.36873e-12
Sspon.04G0016280-3C	111.991	3.80541	0.399817	93.7792	3.37794e-20	1.08457e-18		Sspon.01G0003640-1A	85.0233	-3.26947	0.439592	-7.4375	1.02607e-13	3.6038e-12
Sspon.04G0016130-1A	74.9942	-2.42036	0.407663	93.7473	3.43177e-20	1.10081e-18		Sspon.03G0034480-2P	43.7101	-6.61788	0.890584	-7.43095	1.07822e-13	3.77933e-12
Sspon.06G0008140-2C	285.01	-2.41022	0.368174	93.7131	3.4903e-20	1.11746e-18		Sspon.01G0036310-3D	158.785	2.49189	0.33543	7.42895	1.09464e-13	3.83302e-12
Sspon.02G0009270-1A	126.83	-2.31076	0.397715	93.6561	3.59004e-20	1.1483e-18		Sspon.04G0015340-3P	70.7059	4.77677	0.643197	7.42661	1.11419e-13	3.89752e-12
Sspon.08G0000830-1A	9100.47	2.50501	0.255258	93.6491	3.60253e-20	1.15121e-18		Sspon.01G0024350-2B	437.497	2.07269	0.279272	7.42178	1.15561e-13	4.03835e-12
Sspon.04G0033970-1C	67.122	-3.73036	0.505807	93.6404	3.61804e-20	1.15507e-18		Sspon.08G0006840-1A	114.478	-2.61616	0.352614	-7.41933	1.17718e-13	4.10961e-12
Sspon.07G0004060-3C	310.154	4.57015	0.452138	93.4834	3.91041e-20	1.24605e-18		Sspon.08G0001120-2B	179.999	2.97267	0.400787	7.4171	1.19716e-13	4.17518e-12
Sspon.01G0010970-1P	33.795	5.90708	0.789765	93.4639	3.94819e-20	1.2569e-18		Sspon.05G0004910-2B	249.766	2.13744	0.28819	7.41678	1.20002e-13	4.17893e-12
Sspon.02G0042810-2C	286.439	2.97517	0.306603	93.1986	4.50208e-20	1.43053e-18		Sspon.04G0015340-1P	105.094	3.12547	0.421495	7.41521	1.21435e-13	4.22242e-12
Sspon.06G0002700-3D	87.8867	-4.56694	0.569192	93.148	4.61615e-20	1.4654e-18		Sspon.03G0010870-1A	167.423	2.28777	0.308907	7.406	1.30163e-13	4.51685e-12
Sspon.04G0018680-1A	54.5502	9.66183	1.52818	92.7842	5.52655e-20	1.75276e-18		Sspon.04G0000070-3C	172.021	-2.29807	0.31046	-7.40214	1.3401e-13	4.6411e-12
Sspon.05G0029760-2C	57.5757	-3.39691	0.568044	92.7774	5.54506e-20	1.75698e-18		Sspon.03G0015740-1A	41.6937	-5.76894	0.779636	-7.39953	1.36668e-13	4.71904e-12
Sspon.04G0031380-2D	220.121	3.46712	0.341462	92.7318	5.67156e-20	1.79537e-18		Sspon.05G0037660-1D	137.906	3.14476	0.424992	7.39958	1.36621e-13	4.71904e-12
Sspon.02G0038070-2C	1744.38	-2.03934	0.273864	92.6639	5.86546e-20	1.85328e-18		Sspon.01G0027290-1A	90.845	-3.18103	0.429996	-7.39783	1.38433e-13	4.7705e-12
Sspon.06G0021320-1B	157.701	4.58818	0.467042	92.6397	5.93599e-20	1.87381e-18		Sspon.04G0013980-2B	44.2934	-4.4501	0.601564	-7.39756	1.38707e-13	4.77523e-12
Sspon.03G0039500-2D	397.246	-2.29968	0.280568	92.6146	6.01033e-20	1.8955e-18		Sspon.02G0013700-3C	53.381	5.86481	0.793371	7.39227	1.44346e-13	4.96443e-12
Sspon.04G0017800-3D	201.241	-2.93672	0.452043	92.3343	6.90429e-20	2.17134e-18		Sspon.01G0028630-4D	131.684	-2.55134	0.345145	-7.39207	1.44564e-13	4.96703e-12
Sspon.01G0053560-2D	259.439	4.11177	0.393158	92.304	7.00844e-20	2.20205e-18		Sspon.03G0042280-1C	46.1697	-4.80925	0.650825	-7.38947	1.47412e-13	5.05989e-12
Sspon.08G0000100-2B	512.238	3.13916	0.313387	92.2503	7.19705e-20	2.25711e-18		Sspon.04G0017080-4D	1968.53	2.18224	0.295446	7.38625	1.51023e-13	5.17362e-12
Sspon.07G0004060-2B	177.883	4.38491	0.458242	92.1809	7.44864e-20	2.33384e-18		Sspon.02G0033710-1B	149.693	-2.19728	0.297627	-7.38266	1.55159e-13	5.29963e-12
Sspon.01G0007270-1P	97.5071	2.69193	0.412506	92.0917	7.78463e-20	2.43685e-18		Sspon.04G0024680-1B	45.4236	-4.53524	0.614308	-7.38268	1.55135e-13	5.29963e-12
Sspon.02G0005560-1A	52.0512	-3.35739	0.522026	92.0864	7.80496e-20	2.44095e-18		Sspon.03G0019800-1A	63.7559	5.63515	0.763353	7.3821	1.55815e-13	5.31682e-12
Sspon.01G0048840-1P	63.7786	-2.5068	0.434317	92.0394	7.98855e-20	2.49605e-18		Sspon.01G0027090-3D	158.018	-2.18465	0.296088	-7.37838	1.6023e-13	5.4621e-12
Sspon.05G0017070-1A	60.5329	2.37044	0.578916	91.9705	8.26555e-20	2.58021e-18		Sspon.02G0043130-1B	85.0994	-3.6185	0.490439	-7.37807	1.60597e-13	5.46926e-12
Sspon.01G0032760-2D	185.99	4.12814	0.424808	91.9525	8.33939e-20	2.59845e-18		Sspon.06G0009800-3C	174.462	-2.74222	0.371733	-7.37686	1.6206e-13	5.50831e-12
Sspon.04G0018690-1T	5942.69	8.98717	0.701453	91.9303	8.43174e-20	2.62239e-18		Sspon.07G0018830-1A	164.541	-3.15145	0.427314	-7.37503	1.64313e-13	5.57941e-12
Sspon.02G0046340-1C	98.1798	-2.9563	0.441804	91.8434	8.80183e-20	2.73245e-18		Sspon.02G0027150-4D	145.149	-2.24513	0.304442	-7.37459	1.64855e-13	5.59237e-12
Sspon.01G0020980-4D	96.6953	-2.55342	0.40085	91.8374	8.82786e-20	2.73802e-18		Sspon.03G0026830-3D	101.236	-2.72888	0.370272	-7.36995	1.70698e-13	5.77931e-12
Sspon.05G0011590-1A	749.975	-3.13403	0.333979	91.781	9.07764e-20	2.81032e-18		Sspon.07G0013510-3D	191.453	-2.24678	0.304854	-7.37001	1.70616e-13	5.77931e-12
Sspon.07G0017720-1P	89.1846	5.03388	0.554758	91.6775	9.55455e-20	2.95526e-18		Sspon.04G0015340-2B	87.1436	3.64089	0.494083	7.36897	1.71949e-13	5.816e-12
Sspon.01G0030830-2B	432.882	-2.22663	0.319202	91.5486	1.0184e-19	3.14706e-18		Sspon.01G0021740-1A	117.895	2.7849	0.378109	7.36534	1.767e-13	5.97087e-12
Sspon.07G0037370-1D	21.5138	-8.68593	1.58699	91.3637	1.1159e-19	3.44206e-18		Sspon.05G0011360-2B	67.6512	-8.2092	1.11485	-7.3635	1.79156e-13	6.048e-12
Sspon.02G0012230-1A	30.8164	-5.16032	0.822063	91.2789	1.1637e-19	3.58295e-18		Sspon.05G0005350-1A	60.034	-3.40878	0.463532	-7.35393	1.92465e-13	6.48468e-12
Sspon.05G0002680-2D	248.166	3.01669	0.304683	91.2756	1.16563e-19	3.5856e-18		Sspon.01G0007840-1P	751.555	2.50478	0.34064	7.35315	1.93588e-13	6.51622e-12
Sspon.02G0009800-2B	29.4308	-6.22391	1.02962	91.2638	1.17243e-19	3.60326e-18		Sspon.02G0013580-1A	110.761	-2.78886	0.379431	-7.35011	1.98038e-13	6.65955e-12
Sspon.01G0028630-2B	50.7836	-3.86938	0.607736	91.0405	1.30933e-19	4.02032e-18		Sspon.01G0049230-1B	91.2068	-2.95591	0.402273	-7.34803	2.01151e-13	6.75771e-12
Sspon.01G0049020-1P	276.561	-6.01322	0.828558	90.8982	1.40487e-19	4.30974e-18		Sspon.05G0033690-1C	149.862	-2.36943	0.322507	-7.34692	2.02827e-13	6.80741e-12
Sspon.01G0038430-1B	365.094	2.40208	0.280003	90.8854	1.41377e-19	4.33312e-18		Sspon.01G0023800-1A	45.4278	-4.2992	0.585517	-7.34257	2.0953e-13	7.01884e-12
Sspon.07G0027050-1B	180.406	5.48956	0.551468	90.778	1.49086e-19	4.56111e-18		Sspon.07G0026570-1B	51.6385	5.43475	0.740318	7.3411	2.11844e-13	7.08952e-12
Sspon.04G0002070-1A	1552.08	4.35695	0.407125	90.6937	1.55433e-19	4.75099e-18		Sspon.05G0007570-2B	85.8912	-2.85549	0.389238	-7.33609	2.19923e-13	7.33427e-12
Sspon.03G0037340-2C	287.851	3.81459	0.39035	90.6441	1.59293e-19	4.86458e-18		Sspon.06G0023070-1B	41.116	-6.58481	0.897706	-7.33516	2.2146e-13	7.37585e-12
Sspon.01G0028160-2B	168.495	-3.13663	0.343662	90.555	1.66474e-19	5.07008e-18		Sspon.01G0001470-1A	430.977	2.1764	0.296756	7.33399	2.23402e-13	7.43342e-12
Sspon.03G0009480-3C	30.0054	-3.72378	0.677028	90.5249	1.68969e-19	5.14145e-18		Sspon.02G0020880-3P	63.3434	4.63488	0.632098	7.33252	2.25861e-13	7.50804e-12
Sspon.07G0008290-3C	17.1642	-8.42952	1.6292	90.4899	1.71924e-19	5.22664e-18		Sspon.04G0001500-1A	64.6791	-3.2191	0.439084	-7.33141	2.27752e-13	7.55645e-12
Sspon.01G0028450-1A	224.109	-2.19222	0.312781	90.4363	1.76539e-19	5.36212e-18		Sspon.03G0041460-1T	85.8228	3.59469	0.490402	7.33009	2.29999e-13	7.62374e-12
Sspon.04G0003810-1P	198.555	-2.39589	0.353529	90.2948	1.89334e-19	5.74558e-18		Sspon.01G0036780-1B	49.0425	-3.91056	0.533863	-7.32501	2.38877e-13	7.91047e-12
Sspon.05G0023070-2C	493.041	2.51853	0.310898	90.269	1.91768e-19	5.8142e-18		Sspon.03G0011200-2T	229.618	-2.09111	0.285535	-7.32347	2.41635e-13	7.98659e-12
Sspon.01G0028750-1A	300.509	-2.69862	0.348109	90.2549	1.93115e-19	5.84979e-18		Sspon.01G0007690-1A	225.003	2.19832	0.300235	7.32198	2.44333e-13	8.0681e-12
Sspon.01G0039990-2C	1876.83	3.05488	0.302386	90.1529	2.03108e-19	6.14697e-18		Sspon.01G0020980-4D	83.5503	-3.18976	0.43639	-7.30941	2.68312e-13	8.84311e-12
Sspon.04G0007450-1A	99.0988	3.82485	0.48709	90.1437	2.04025e-19	6.16919e-18		Sspon.01G0027480-1A	58.8039	-3.40843	0.466437	-7.30737	2.72419e-13	8.96995e-12
Sspon.06G0003120-4D	118.529	-2.62208	0.385685	90.1112	2.07332e-19	6.26358e-18		Sspon.02G0020370-2B	40.8451	-5.64138	0.772193	-7.30566	2.75917e-13	9.06797e-12
Sspon.05G0029300-1B	381.437	-2.1083	0.330125	90.0313	2.15692e-19	6.51032e-18		Sspon.02G0002610-1A	43.8596	-6.60572	0.904339	-7.30447	2.78363e-13	9.13973e-12
Sspon.01G0036870-3D	1229.38	2.80945	0.301859	89.9379	2.25894e-19	6.81214e-18		Sspon.02G0032200-1A	110.808	10.8611	1.48706	7.30372	2.7992e-13	9.18218e-12
Sspon.01G0027900-1A	151.512	3.26378	0.430847	89.9079	2.29264e-19	6.90759e-18		Sspon.01G0036150-2D	6344.55	3.82295	0.523511	7.30252	2.82429e-13	9.25573e-12
Sspon.03G0039110-1C	829.476	3.04881	0.318479	89.5142	2.78549e-19	8.36268e-18		Sspon.05G0001100-1A	622.891	-2.27624	0.311738	-7.30177	2.84008e-13	9.29874e-12
Sspon.08G0005330-1A	72.0283	-2.55329	0.428219	89.4038	2.94182e-19	8.82416e-18		Sspon.05G0031990-1C	84.2096	3.75752	0.514654	7.30107	2.85492e-13	9.33852e-12
Sspon.03G0002750-1A	972.069	2.5386	0.275358	89.3446	3.02914e-19	9.07801e-18		Sspon.01G0003580-1P	106.062	2.87313	0.39424	7.28777	3.1512e-13	1.02787e-11
Sspon.03G0006460-2B	44.4511	-3.03093	0.553872	89.3327	3.04697e-19	9.11525e-18		Sspon.03G0002710-2B	183.351	2.25192	0.309165	7.28389	3.24332e-13	1.05692e-11
Sspon.01G0037000-3D	50.1283	-2.87125	0.530841	89.3027	3.09258e-19	9.24349e-18		Sspon.03G0001970-3C	197.902	-2.66541	0.366097	-7.28063	3.3226e-13	1.08174e-11
Sspon.08G0010980-2B	449.672	-2.37468	0.3063	89.2687	3.14509e-19	9.38382e-18		Sspon.07G0019150-1A	45.2888	-4.57536	0.628599	-7.27866	3.3714e-13	1.0966e-11
Sspon.02G0059040-1D	29.2008	9.57451	1.54593	89.255	3.16647e-19	9.43928e-18		Sspon.01G0030920-2B	131.531	3.04444	0.418342	7.2774	3.4031e-13	1.10588e-11
Sspon.04G0001000-1A	86.6782	6.03956	0.685313	89.2451	3.18192e-19	9.47697e-18		Sspon.01G0040390-2D	71.3492	6.70239	0.922112	7.26853	3.63431e-13	1.17991e-11
Sspon.05G0003530-1A	48.6638	-4.65973	0.716762	89.1748	3.29451e-19	9.80363e-18		Sspon.01G0016840-1A	1020.65	2.35766	0.324409	7.26755	3.66054e-13	1.18732e-11
Sspon.02G0036590-2C	3992.19	2.32093	0.251286	88.912	3.75173e-19	1.11544e-17		Sspon.04G0006420-1P	222.955	2.36166	0.324976	7.26717	3.67083e-13	1.18955e-11
Sspon.03G0011200-2T	808.825	-2.05678	0.279784	88.6751	4.21794e-19	1.25184e-17		Sspon.01G0015530-1A	435.495	-2.33137	0.321009	-7.26263	3.79647e-13	1.22683e-11
Sspon.01G0003780-1A	62.5158	-3.09199	0.536858	88.5744	4.43343e-19	1.31464e-17		Sspon.08G0002610-2B	560.193	-4.37317	0.602143	-7.26269	3.79479e-13	1.22683e-11
Sspon.06G0025230-2D	90.3436	2.5386	0.439805	88.5703	4.44231e-19	1.31612e-17		Sspon.05G0000690-1A	3224.35	2.1503	0.296085	7.26244	3.80173e-13	1.22739e-11
Sspon.01G0010570-1A	329.699	2.91678	0.302427	88.5668	4.44997e-19	1.31723e-17		Sspon.02G0024650-1A	193.792	2.03349	0.280602	7.24687	4.265e-13	1.3744e-11
Sspon.01G0058540-1D	90.5483	3.38975	0.497546	88.5426	4.50364e-19	1.33195e-17		Sspon.02G0024040-1A	294.023	2.17219	0.299832	7.24471	4.33368e-13	1.39524e-11
Sspon.07G0015360-1A	24.6512	-7.4648	1.42469	88.5336	4.52372e-19	1.33671e-17		Sspon.01G0000250-6P	42.1524	-5.91656	0.816943	-7.24231	4.41093e-13	1.4188e-11
Sspon.03G0039150-1C	97.2207	-3.00004	0.424017	88.3781	4.88511e-19	1.44098e-17		Sspon.04G0028990-1B	52.7474	5.90581	0.815619	7.2409	4.45712e-13	1.43133e-11
Sspon.01G0032820-1A	60.8973	-3.97513	0.572175	88.2114	5.30503e-19	1.56348e-17		Sspon.05G0006590-2B	257.628	2.13164	0.294391	7.24087	4.4581e-13	1.43133e-11
Sspon.01G0052020-1C	53.3007	-3.10356	0.498847	88.1898	5.36182e-19	1.57884e-17		Sspon.01G0020980-3C	50.9634	-3.68258	0.509113	-7.23332	4.71324e-13	1.51045e-11
Sspon.01G0031270-3D	40.2546	7.11424	0.988287	88.1674	5.42172e-19	1.59278e-17		Sspon.07G0023130-1B	313.616	2.30947	0.319353	7.2317	4.76976e-13	1.52575e-11
Sspon.01G0009300-4D	108.155	3.58969	0.40788	88.1356	5.50754e-19	1.6161e-17		Sspon.04G0017710-2D	95.5324	-3.01605	0.417179	-7.22963	4.84305e-13	1.54777e-11
Sspon.03G0000260-1A	644.103	-2.26528	0.269584	88.0818	5.65613e-19	1.65811e-17		Sspon.04G0007240-2P	1009.38	4.31804	0.597457	7.22736	4.92472e-13	1.57243e-11
Sspon.01G0039800-1P	834.794	-2.41411	0.301122	88.0802	5.66053e-19	1.65811e-17		Sspon.03G0010790-1A	145.007	-2.91266	0.403158	-7.22462	5.02511e-13	1.60301e-11
Sspon.03G0022700-1A	68.1482	7.94438	1.16908	87.9753	5.96189e-19	1.74185e-17		Sspon.03G0001020-4D	139.79	-2.25206	0.311783	-7.22319	5.07812e-13	1.61843e-11
Sspon.02G0037140-2C	526.69	-2.92915	0.356226	87.9065	6.16828e-19	1.80059e-17		Sspon.07G0004880-4D	78.8489	-10.9467	1.51618	-7.21993	5.20133e-13	1.65618e-11
Sspon.07G0008590-1A	162.623	-2.17273	0.375511	87.815	6.45373e-19	1.88067e-17		Sspon.03G0001920-2B	48.8036	-4.96908	0.688462	-7.21765	5.28926e-13	1.68264e-11
Sspon.08G0008320-1A	1072.91	2.03493	0.230563	87.7329	6.72101e-19	1.95573e-17		Sspon.01G0002000-1A	162.138	-2.37003	0.328564	-7.2133	5.46129e-13	1.73578e-11
Sspon.08G0015800-1A	55.5877	-8.08817	1.5138	87.7323	6.72291e-19	1.95573e-17		Sspon.03G0008310-1A	115.122	3.26559	0.452766	7.21255	5.49155e-13	1.7438e-11
Sspon.07G0011300-2D	258.062	3.94868	0.421487	87.6256	7.08716e-19	2.05991e-17		Sspon.03G0005950-2B	302.179	2.48888	0.34511	7.21183	5.52067e-13	1.75145e-11
Sspon.04G0003500-4P	128.628	-3.47098	0.410832	87.4717	7.64751e-19	2.22087e-17		Sspon.05G0016500-2C	40.4696	-5.18681	0.719317	-7.21074	5.56478e-13	1.76384e-11
Sspon.06G0033530-1D	199.144	2.48238	0.344178	87.4302	7.80607e-19	2.26497e-17		Sspon.06G0026120-1B	165.844	2.31	0.320474	7.20808	5.67471e-13	1.79704e-11
Sspon.07G0003480-3D	65.2515	-3.11419	0.459206	87.4096	7.88575e-19	2.28612e-17		Sspon.03G0001400-2B	1129.08	-2.36835	0.328592	-7.20757	5.69601e-13	1.80215e-11
Sspon.06G0007870-1A	1626.33	-2.01814	0.314991	87.2839	8.3915e-19	2.42649e-17		Sspon.08G0023500-1B	80.8752	3.69874	0.513512	7.20283	5.89745e-13	1.86249e-11
Sspon.08G0005110-2B	3653.01	2.72465	0.278577	87.2752	8.42765e-19	2.43486e-17		Sspon.06G0012950-1A	42.081	-6.00779	0.834286	-7.20112	5.97212e-13	1.88436e-11
Sspon.01G0031140-2D	552.53	2.42414	0.25292	87.2526	8.52226e-19	2.46008e-17		Sspon.04G0031710-1C	77.1708	-3.06719	0.426011	-7.1998	6.0302e-13	1.90096e-11
Sspon.04G0024420-1B	206.151	-2.78057	0.398268	87.1954	8.76668e-19	2.52848e-17		Sspon.03G0021540-1A	43.5542	-4.21905	0.586092	-7.19861	6.08273e-13	1.91578e-11
Sspon.02G0028440-1A	63.2897	-3.47328	0.50707	87.0972	9.20299e-19	2.64302e-17		Sspon.04G0017080-2B	1152.12	2.25392	0.313199	7.19644	6.18031e-13	1.94124e-11
Sspon.01G0051750-1C	190.54	3.02189	0.3353	87.0888	9.24141e-19	2.6518e-17		Sspon.02G0002270-1A	66.6151	-4.01872	0.559498	-7.18273	6.83345e-13	2.13674e-11
Sspon.02G0032090-1A	33.7344	-5.30603	0.812135	86.9766	9.76855e-19	2.80068e-17		Sspon.08G0021010-1B	1648.39	2.07876	0.289555	7.17916	7.01412e-13	2.19127e-11
Sspon.07G0016410-1P	599.059	-2.15096	0.250294	86.9437	9.92832e-19	2.84407e-17		Sspon.04G0031420-1C	343.696	-2.12759	0.296389	-7.17839	7.05394e-13	2.20173e-11
Sspon.06G0034930-1D	91.0418	4.12312	0.472075	86.8998	1.01462e-18	2.90402e-17		Sspon.05G0010080-1A	1410.71	2.28656	0.318548	7.17807	7.07019e-13	2.20482e-11
Sspon.01G0004670-3D	185.467	-3.12026	0.405277	86.8773	1.02599e-18	2.93408e-17		Sspon.03G0023010-3C	54.2236	-3.71138	0.517213	-7.17573	7.19213e-13	2.24084e-11
Sspon.06G0031050-1C	1007.93	2.86777	0.333037	86.8609	1.03436e-18	2.9555e-17		Sspon.06G0019370-1B	98.0923	-2.80115	0.390531	-7.17267	7.35482e-13	2.28947e-11
Sspon.02G0018440-2B	488.465	-2.21596	0.27615	86.7298	1.10358e-18	3.14794e-17		Sspon.02G0010090-1P	87.1078	3.34723	0.466803	7.17055	7.46985e-13	2.32113e-11
Sspon.04G0024650-3D	1028.21	2.22455	0.266815	86.7161	1.11111e-18	3.16677e-17		Sspon.04G0035510-1D	171.899	-2.03057	0.283531	-7.16172	7.96736e-13	2.47351e-11
Sspon.07G0010040-1A	292.455	-2.2815	0.277697	86.5017	1.23533e-18	3.51485e-17		Sspon.04G0008470-1A	224.032	2.37326	0.331456	7.1601	8.06178e-13	2.49836e-11
Sspon.07G0007450-1T	174.258	-2.37982	0.383138	86.4385	1.27455e-18	3.62033e-17		Sspon.04G0004940-1A	85.0506	-3.37379	0.471489	-7.15561	8.32988e-13	2.57915e-11
Sspon.05G0037390-1D	57.9781	-5.27947	0.700558	86.3681	1.31968e-18	3.74538e-17		Sspon.08G0024260-1P	136.497	3.13368	0.437969	7.15502	8.36584e-13	2.58798e-11
Sspon.02G0037630-1B	89.3269	4.63239	0.498084	86.3087	1.35899e-18	3.8537e-17		Sspon.02G0007090-2P	83.4726	-2.80844	0.392793	-7.14992	8.68255e-13	2.6788e-11
Sspon.03G0041110-1C	53.0069	4.77778	0.546085	86.2735	1.38286e-18	3.9181e-17		Sspon.01G0019380-2C	130.403	3.21363	0.449508	7.14921	8.72763e-13	2.69032e-11
Sspon.03G0029010-3D	20.6952	-4.82542	0.915963	86.1714	1.45447e-18	4.11753e-17		Sspon.04G0016960-1A	175.777	2.72632	0.381411	7.14799	8.80608e-13	2.7121e-11
Sspon.05G0004560-3D	537.141	2.12338	0.25773	86.1524	1.46818e-18	4.15286e-17		Sspon.03G0039520-1C	69.8522	-3.13721	0.439036	-7.14568	8.95536e-13	2.75563e-11
Sspon.07G0018100-2B	154.72	-2.26945	0.325224	86.1488	1.47077e-18	4.15671e-17		Sspon.03G0006820-3P	313.562	2.42923	0.339977	7.14526	8.98246e-13	2.76153e-11
Sspon.06G0034490-1D	48.08	6.47863	0.818852	86.0086	1.57633e-18	4.44387e-17		Sspon.06G0004920-1A	52.3044	5.70643	0.799255	7.13969	9.35396e-13	2.87067e-11
Sspon.01G0033750-1A	102.889	5.75255	0.628991	85.9749	1.60283e-18	4.51106e-17		Sspon.04G0014020-3D	1323.7	2.18016	0.305479	7.13685	9.54953e-13	2.9281e-11
Sspon.07G0019720-2B	148.163	-2.35601	0.38943	85.8987	1.66435e-18	4.6764e-17		Sspon.01G0041550-3D	184.14	-2.36922	0.332365	-7.12836	1.01575e-12	3.1063e-11
Sspon.04G0014020-1A	301.152	3.81102	0.437194	85.8911	1.67062e-18	4.6901e-17		Sspon.07G0015710-4D	90.0208	10.6985	1.50081	7.12845	1.01506e-12	3.1063e-11
Sspon.08G0001930-1A	175.877	3.46777	0.381355	85.7821	1.76303e-18	4.93723e-17		Sspon.02G0041810-1B	59.8264	6.65868	0.934893	7.1224	1.06066e-12	3.24079e-11
Sspon.04G0009340-2B	569.337	2.3686	0.33155	85.7524	1.78914e-18	5.00618e-17		Sspon.07G0022760-1P	137.667	2.90433	0.407806	7.12184	1.06493e-12	3.25097e-11
Sspon.07G0025790-1P	162.527	-2.09983	0.311213	85.7364	1.80331e-18	5.04164e-17		Sspon.05G0016170-3C	146.599	2.43115	0.341833	7.1121	1.14288e-12	3.47672e-11
Sspon.08G0016370-1A	903.756	2.70055	0.323033	85.7238	1.81457e-18	5.06893e-17		Sspon.05G0025540-2C	129.127	-2.51694	0.354004	-7.10993	1.16098e-12	3.52871e-11
Sspon.01G0021250-1A	809.191	3.76567	0.387155	85.7077	1.82907e-18	5.10522e-17		Sspon.01G0004730-1A	39.1482	-4.57088	0.643069	-7.10791	1.17814e-12	3.57461e-11
Sspon.01G0010010-1A	68.8245	5.24835	0.582817	85.6778	1.85635e-18	5.17278e-17		Sspon.05G0018070-2B	85.5663	2.99073	0.42101	7.1037	1.2146e-12	3.67563e-11
Sspon.05G0009420-1A	47.9275	-4.48444	0.63541	85.6197	1.91043e-18	5.31911e-17		Sspon.01G0034460-3D	536.121	2.12252	0.29919	7.09421	1.30095e-12	3.93009e-11
Sspon.05G0003000-1A	1483.44	2.09327	0.221235	85.5862	1.94232e-18	5.40343e-17		Sspon.03G0029190-1B	188.797	-2.00363	0.282528	-7.09181	1.32367e-12	3.99527e-11
Sspon.02G0042070-3D	65.8957	-2.91337	0.496257	85.5162	2.0107e-18	5.58445e-17		Sspon.03G0038090-1C	94.2329	5.03286	0.710065	7.08789	1.3617e-12	4.10292e-11
Sspon.04G0003970-1A	1983.14	2.91961	0.305901	85.512	2.01492e-18	5.59157e-17		Sspon.01G0005050-2B	229.404	2.24644	0.317235	7.08132	1.42791e-12	4.29496e-11
Sspon.08G0023250-1B	45.5416	-3.94351	0.596224	85.5015	2.02534e-18	5.61586e-17		Sspon.04G0011380-2C	204.399	2.11151	0.298177	7.0814	1.42702e-12	4.29496e-11
Sspon.01G0032470-1P	191.25	-2.69641	0.364398	85.4835	2.04352e-18	5.66163e-17		Sspon.02G0044620-1B	122.99	-2.50557	0.354209	-7.07373	1.50826e-12	4.521e-11
Sspon.08G0011140-4D	175.697	3.22386	0.37207	85.4592	2.06816e-18	5.72519e-17		Sspon.02G0009740-2P	188.761	2.30872	0.326659	7.06769	1.57536e-12	4.71807e-11
Sspon.02G0044350-2C	216.198	-2.01394	0.336215	85.457	2.07037e-18	5.7266e-17		Sspon.01G0035680-1B	657.437	2.34604	0.332228	7.06153	1.64682e-12	4.91937e-11
Sspon.08G0007410-1A	158.998	-2.89874	0.384587	85.4074	2.12181e-18	5.85928e-17		Sspon.01G0028080-3C	262.568	-3.01423	0.427212	-7.05558	1.71886e-12	5.12138e-11
Sspon.03G0005770-1A	62.2264	5.28814	0.600899	85.3729	2.15825e-18	5.95505e-17		Sspon.04G0010580-1A	121.408	3.26936	0.463559	7.05273	1.75435e-12	5.21819e-11
Sspon.01G0022280-1A	62.9424	-3.21528	0.500221	85.3587	2.17349e-18	5.99218e-17		Sspon.05G0032940-2D	114.498	-3.20709	0.454806	-7.05154	1.76946e-12	5.25864e-11
Sspon.02G0046490-1P	351.426	-2.43865	0.339916	85.3441	2.18925e-18	6.03072e-17		Sspon.08G0010550-2B	229.8	2.41326	0.342492	7.04618	1.83901e-12	5.46066e-11
Sspon.07G0011210-1A	501.186	-2.27608	0.377837	85.3054	2.23155e-18	6.14223e-17		Sspon.02G0021690-2B	40.1878	-6.38371	0.90617	-7.04472	1.85841e-12	5.51356e-11
Sspon.03G0003750-3C	54.4642	-4.36104	0.60775	85.2424	2.30214e-18	6.33135e-17		Sspon.03G0004120-2P	37.5024	-4.86903	0.691206	-7.04424	1.86474e-12	5.52762e-11
Sspon.04G0018500-1A	1326.16	2.69161	0.293189	85.2237	2.3235e-18	6.3849e-17		Sspon.05G0018070-3C	209.725	2.17739	0.309196	7.0421	1.89362e-12	5.60845e-11
Sspon.03G0027600-2C	97.0093	4.80648	0.513472	85.2199	2.32787e-18	6.39171e-17		Sspon.02G0012480-1A	92.0017	4.49122	0.638924	7.02934	2.0751e-12	6.13027e-11
Sspon.01G0004910-2D	149.254	-2.58849	0.336639	85.2139	2.33471e-18	6.40526e-17		Sspon.02G0032220-3C	105.838	10.4588	1.48834	7.02711	2.10849e-12	6.21835e-11
Sspon.06G0002550-3C	36.1625	-3.60516	0.610849	85.1365	2.42577e-18	6.64968e-17		Sspon.07G0033510-1C	418.393	2.22578	0.316741	7.02712	2.10839e-12	6.21835e-11
Sspon.01G0013160-2P	1099.13	-2.09888	0.292228	85.0455	2.53735e-18	6.94991e-17		Sspon.01G0012020-2B	148.281	-2.4481	0.348433	-7.02602	2.12509e-12	6.25821e-11
Sspon.05G0004600-1A	51.7302	-2.98747	0.507835	85.0261	2.56181e-18	7.01122e-17		Sspon.01G0029040-4D	115.966	-2.32874	0.331446	-7.02599	2.12561e-12	6.25821e-11
Sspon.04G0015190-1A	185.186	4.03566	0.510133	84.9832	2.61681e-18	7.15013e-17		Sspon.07G0011410-2B	380.474	2.10631	0.299854	7.02446	2.14894e-12	6.32156e-11
Sspon.02G0009110-2C	629.993	-2.85651	0.315668	84.9758	2.62633e-18	7.17035e-17		Sspon.07G0006430-1A	624.395	2.5791	0.367377	7.02032	2.21368e-12	6.50101e-11
Sspon.07G0011360-1A	109.589	-3.59015	0.466948	84.9527	2.65651e-18	7.24103e-17		Sspon.01G0048350-1B	43.9809	-4.39345	0.62604	-7.01783	2.25333e-12	6.60627e-11
Sspon.06G0011870-3C	1176.52	2.22161	0.247899	84.9248	2.69333e-18	7.33546e-17		Sspon.05G0016510-2C	112.787	-2.51594	0.358662	-7.0148	2.30284e-12	6.74576e-11
Sspon.08G0016410-3D	735.992	2.75135	0.335866	84.8712	2.76568e-18	7.52644e-17		Sspon.04G0003090-1A	148.663	-2.15205	0.306926	-7.01164	2.35541e-12	6.89393e-11
Sspon.03G0008840-1A	423.384	2.02531	0.339196	84.7092	2.99625e-18	8.12116e-17		Sspon.08G0003480-1A	503.619	-2.52472	0.360104	-7.01108	2.36481e-12	6.91563e-11
Sspon.05G0002590-3D	469.465	-2.18239	0.288991	84.6435	3.09514e-18	8.38246e-17		Sspon.01G0037420-1B	141.883	2.64527	0.377358	7.00997	2.38372e-12	6.96507e-11
Sspon.05G0006590-2B	324.697	2.00009	0.299658	84.6176	3.13505e-18	8.48374e-17		Sspon.02G0020680-2B	41.6404	4.53765	0.647634	7.0065	2.4435e-12	7.13375e-11
Sspon.05G0008680-3C	27.9338	-6.18238	1.05793	84.5111	3.30439e-18	8.92766e-17		Sspon.01G0009060-1A	50.6127	-3.5407	0.505372	-7.00611	2.45028e-12	7.14754e-11
Sspon.01G0000830-3D	81.6144	-2.49659	0.405093	84.4277	3.44349e-18	9.29605e-17		Sspon.03G0037910-1C	97.6868	3.0579	0.437088	6.99606	2.6326e-12	7.67293e-11
Sspon.04G0007240-1A	855.848	3.96348	0.389805	84.4204	3.45591e-18	9.32212e-17		Sspon.05G0005310-1A	69.1133	3.52191	0.503527	6.99448	2.66237e-12	7.7532e-11
Sspon.03G0016060-2B	135.088	2.9767	0.460199	84.3998	3.49136e-18	9.41021e-17		Sspon.04G0024150-2C	115.776	7.55425	1.08091	6.9888	2.77248e-12	8.06709e-11
Sspon.05G0020650-3P	441.586	2.47895	0.288968	84.3726	3.53846e-18	9.52196e-17		Sspon.04G0017130-1A	201.012	2.07591	0.297463	6.97872	2.9788e-12	8.65296e-11
Sspon.06G0022330-1B	162.962	3.71098	0.416874	84.3496	3.57897e-18	9.6233e-17		Sspon.01G0016320-4D	41.2248	-5.87982	0.842806	-6.97648	3.02669e-12	8.78472e-11
Sspon.01G0037840-1P	14033.9	2.14184	0.364991	84.2751	3.71324e-18	9.97637e-17		Sspon.01G0007990-1A	93.6901	-2.72643	0.391083	-6.97148	3.13625e-12	9.07997e-11
Sspon.06G0005500-4D	381.561	-2.21724	0.397038	84.2432	3.77224e-18	1.01268e-16		Sspon.03G0027490-2C	229.824	2.7008	0.387597	6.96805	3.21366e-12	9.27321e-11
Sspon.08G0016550-2P	27.9831	2.22115	1.16364	84.2026	3.84871e-18	1.03239e-16		Sspon.05G0015990-1A	69.0866	3.40339	0.488423	6.96813	3.21188e-12	9.27321e-11
Sspon.01G0008870-2P	123.253	2.70825	0.536201	84.1446	3.96055e-18	1.06155e-16		Sspon.04G0005620-2B	44.7109	-4.01701	0.576667	-6.96591	3.26285e-12	9.40734e-11
Sspon.08G0006840-1A	166.536	-2.60021	0.346733	84.0846	4.07971e-18	1.09175e-16		Sspon.02G0000920-2B	80.5737	-3.82169	0.548685	-6.96518	3.27983e-12	9.44846e-11
Sspon.03G0001860-1P	646.829	2.90847	0.34916	84.0776	4.09381e-18	1.09466e-16		Sspon.04G0004390-2D	71.8606	-3.07963	0.442207	-6.96423	3.30205e-12	9.50459e-11
Sspon.03G0005460-2D	152.514	-2.63424	0.354167	84.0552	4.13953e-18	1.10601e-16		Sspon.03G0038020-1C	79.5207	6.30144	0.9052	6.96137	3.36977e-12	9.68349e-11
Sspon.06G0017120-1P	30.7814	-8.96966	1.55422	84.0028	4.24804e-18	1.1341e-16		Sspon.04G0021260-1A	246.134	2.41476	0.347135	6.95626	3.49424e-12	1.00164e-10
Sspon.07G0005200-2C	245.478	-2.15459	0.312842	83.998	4.25806e-18	1.13587e-16		Sspon.02G0005310-1A	172.975	2.89627	0.416379	6.95586	3.5042e-12	1.00366e-10
Sspon.05G0000500-2D	421.059	2.60211	0.271171	83.9781	4.30025e-18	1.14622e-16		Sspon.04G0011910-2D	141.248	2.2182	0.319151	6.9503	3.64504e-12	1.04228e-10
Sspon.04G0005990-2C	269.612	-2.04454	0.333653	83.9744	4.30807e-18	1.1474e-16		Sspon.01G0015010-1A	39.1374	-4.76995	0.686359	-6.94965	3.66197e-12	1.04627e-10
Sspon.01G0025440-3C	46.6668	6.27858	0.822323	83.9458	4.36948e-18	1.16284e-16		Sspon.07G0005930-1A	141.175	-2.16876	0.312176	-6.94725	3.72487e-12	1.06249e-10
Sspon.03G0026680-1B	457.188	-2.22231	0.301971	83.92	4.42541e-18	1.17587e-16		Sspon.08G0014780-2D	1927.89	8.08919	1.16436	6.94732	3.7229e-12	1.06249e-10
Sspon.05G0028110-1B	34.0919	-4.88065	0.753445	83.9212	4.42288e-18	1.17587e-16		Sspon.08G0004400-1A	266.381	2.32997	0.335565	6.94343	3.82691e-12	1.08892e-10
Sspon.01G0019320-1A	158.592	-2.83872	0.384318	83.9031	4.4625e-18	1.18479e-16		Sspon.03G0026840-3D	136.403	9.22786	1.32926	6.94209	3.86354e-12	1.09844e-10
Sspon.07G0009560-1A	87.8146	-2.97658	0.405139	83.8925	4.48594e-18	1.19008e-16		Sspon.05G0021470-1A	91.7999	2.58077	0.371989	6.93778	3.9831e-12	1.13151e-10
Sspon.02G0026290-2B	33.9912	-4.81874	0.771517	83.7514	4.80994e-18	1.27403e-16		Sspon.03G0021950-3P	721.012	2.40055	0.34604	6.9372	3.99936e-12	1.1352e-10
Sspon.01G0041550-2C	77.3492	-3.54444	0.526872	83.7039	4.92414e-18	1.30325e-16		Sspon.07G0003480-1A	202.073	-2.02181	0.291453	-6.937	4.00511e-12	1.1359e-10
Sspon.01G0047110-3D	823.467	-2.34863	0.289861	83.6879	4.96332e-18	1.3126e-16		Sspon.05G0026450-1B	36.0399	-4.42171	0.637475	-6.93628	4.02551e-12	1.14076e-10
Sspon.05G0028920-1B	181.264	4.0011	0.414122	83.6067	5.16657e-18	1.36528e-16		Sspon.05G0028050-1B	166.906	-2.13585	0.308036	-6.93378	4.09756e-12	1.16023e-10
Sspon.01G0047560-1T	684.897	2.09216	0.248127	83.5979	5.189e-18	1.37013e-16		Sspon.05G0021990-2C	131.921	-2.65675	0.383794	-6.92233	4.44283e-12	1.25697e-10
Sspon.02G0014020-1A	210.757	4.18441	0.439674	83.5812	5.23201e-18	1.38041e-16		Sspon.08G0006010-4D	569.808	-2.20446	0.318573	-6.9198	4.52274e-12	1.27854e-10
Sspon.02G0043940-3D	197.419	-2.23546	0.337036	83.56	5.28707e-18	1.39385e-16		Sspon.02G0011110-1A	44.1183	-4.0862	0.590639	-6.91827	4.57197e-12	1.29036e-10
Sspon.07G0022580-3D	75.2729	-3.03249	0.474617	83.4072	5.70193e-18	1.50087e-16		Sspon.05G0000180-1A	107.469	-3.0514	0.441076	-6.91808	4.57809e-12	1.29104e-10
Sspon.03G0007610-1A	464.398	3.18901	0.331537	83.2231	6.24485e-18	1.6425e-16		Sspon.03G0022430-1A	71.8827	5.31346	0.76914	6.90832	4.90439e-12	1.38081e-10
Sspon.08G0016930-1A	321.789	-2.00297	0.325409	83.048	6.8093e-18	1.78262e-16		Sspon.06G0034240-1D	131.138	2.86433	0.414972	6.90246	5.11082e-12	1.43545e-10
Sspon.07G0013680-1A	169.25	-2.34742	0.340222	82.8363	7.56002e-18	1.97303e-16		Sspon.06G0024810-2C	65.1831	4.61266	0.668418	6.90086	5.16871e-12	1.45053e-10
Sspon.04G0036070-1D	87.0342	4.68727	0.571906	82.8252	7.60167e-18	1.98237e-16		Sspon.07G0008540-3C	48.5299	-3.7067	0.537151	-6.90066	5.17618e-12	1.45146e-10
Sspon.06G0022980-2C	1242.02	-2.08331	0.280437	82.7599	7.851e-18	2.04547e-16		Sspon.01G0013020-4P	135.923	2.64331	0.383066	6.90042	5.18486e-12	1.45272e-10
Sspon.01G0048000-1B	20.3236	-5.22778	0.994323	82.7587	7.85578e-18	2.04547e-16		Sspon.03G0038090-2D	84.3915	3.96196	0.574461	6.89683	5.31767e-12	1.48873e-10
Sspon.06G0009420-2B	809.879	2.77645	0.330947	82.6814	8.16129e-18	2.12338e-16		Sspon.06G0003770-2B	193.861	-2.52195	0.365739	-6.89549	5.36797e-12	1.50161e-10
Sspon.04G0021790-3D	1474.84	2.17995	0.269792	82.6597	8.24954e-18	2.14469e-16		Sspon.07G0001210-1A	241.255	2.50481	0.363353	6.8936	5.43988e-12	1.5205e-10
Sspon.01G0032650-1P	48.8953	-3.03955	0.561696	82.6337	8.35589e-18	2.169e-16		Sspon.07G0003980-3C	88.5998	-2.8323	0.410876	-6.89332	5.45048e-12	1.52224e-10
Sspon.03G0015340-2P	34.3834	-4.22166	0.66449	82.6187	8.41834e-18	2.18353e-16		Sspon.07G0025120-1B	32.9926	-6.21047	0.901569	-6.88852	5.6376e-12	1.57323e-10
Sspon.02G0010610-1P	165.965	2.87709	0.378524	82.6008	8.49309e-18	2.19953e-16		Sspon.03G0032090-1B	381.734	9.19983	1.33614	6.8854	5.76254e-12	1.60681e-10
Sspon.03G0007670-1A	103.967	4.11048	0.436095	82.5516	8.70212e-18	2.25022e-16		Sspon.01G0045910-1B	76.1206	-3.28653	0.477367	-6.8847	5.79094e-12	1.61344e-10
Sspon.05G0006810-1A	414.265	2.67412	0.296988	82.4282	9.24922e-18	2.3862e-16		Sspon.03G0025890-3D	73.5007	3.3367	0.484671	6.88446	5.80063e-12	1.61484e-10
Sspon.01G0021840-1A	575.925	-2.41341	0.299544	82.341	9.6564e-18	2.48934e-16		Sspon.04G0030950-1C	191.401	-2.38832	0.347064	-6.8815	5.92254e-12	1.64746e-10
Sspon.04G0016960-2B	80.2186	2.37007	0.436292	82.2625	1.0038e-17	2.58377e-16		Sspon.01G0026230-3C	198.6	9.2243	1.34076	6.87989	5.98973e-12	1.66482e-10
Sspon.01G0019210-3D	117.668	3.88624	0.413937	82.2398	1.01515e-17	2.611e-16		Sspon.03G0001970-1A	212.552	-2.68245	0.39037	-6.87154	6.35112e-12	1.76065e-10
Sspon.01G0012010-1A	79.2336	-3.4628	0.528935	82.1544	1.05886e-17	2.71514e-16		Sspon.07G0001550-3C	40.3832	4.85779	0.706952	6.87146	6.35477e-12	1.76065e-10
Sspon.01G0014720-1A	133.877	-3.48314	0.435233	82.0979	1.08884e-17	2.78989e-16		Sspon.02G0003380-2B	47.1524	-3.62738	0.528284	-6.86634	6.58681e-12	1.82059e-10
Sspon.01G0028620-2B	32.409	-4.92614	0.809738	82.0462	1.11705e-17	2.86e-16		Sspon.05G0008480-2B	240.54	2.01967	0.294146	6.8662	6.59359e-12	1.82101e-10
Sspon.02G0008820-2B	70.6356	3.58788	0.56084	82.0402	1.12033e-17	2.86622e-16		Sspon.02G0026200-1A	148.571	2.81291	0.409807	6.86398	6.69688e-12	1.84661e-10
Sspon.08G0018980-2C	78.2144	-2.87556	0.419904	81.9317	1.18202e-17	3.02176e-16		Sspon.03G0026420-1B	48.5335	-3.7719	0.549555	-6.86356	6.7167e-12	1.8506e-10
Sspon.01G0001460-2B	491.996	-2.41366	0.320078	81.8725	1.21711e-17	3.10911e-16		Sspon.08G0004570-1A	85.547	-2.55867	0.372872	-6.86206	6.78728e-12	1.86709e-10
Sspon.06G0009970-2C	1179.89	2.56693	0.272484	81.7804	1.2738e-17	3.25146e-16		Sspon.01G0008640-1A	157.217	3.86823	0.564661	6.85053	7.35787e-12	2.02246e-10
Sspon.01G0027310-1A	540.589	3.18678	0.341375	81.7267	1.30803e-17	3.33632e-16		Sspon.01G0022190-3C	149.676	2.41186	0.352085	6.85023	7.37315e-12	2.02505e-10
Sspon.02G0013900-2C	3793.21	3.01258	0.352041	81.724	1.30975e-17	3.33818e-16		Sspon.04G0008130-1A	548.282	-2.47899	0.361919	-6.84957	7.40714e-12	2.03278e-10
Sspon.06G0002400-3D	106.092	-2.71488	0.442535	81.6768	1.34065e-17	3.41435e-16		Sspon.01G0048690-1B	177.038	2.63891	0.385442	6.84645	7.57052e-12	2.07435e-10
Sspon.06G0008340-3D	133.35	-2.6046	0.376915	81.6203	1.37863e-17	3.50844e-16		Sspon.04G0030950-1P	101.235	-2.4802	0.362509	-6.84177	7.82222e-12	2.13994e-10
Sspon.04G0033890-1C	179.508	-2.77433	0.354723	81.532	1.4401e-17	3.66211e-16		Sspon.04G0031380-2D	101.977	3.11134	0.454824	6.84076	7.87754e-12	2.15338e-10
Sspon.04G0002910-2B	151.212	-2.41987	0.371318	81.4884	1.47145e-17	3.73799e-16		Sspon.02G0027980-1A	129.721	-2.80027	0.409491	-6.83842	8.00699e-12	2.18533e-10
Sspon.04G0009740-1A	19.6091	-5.28018	1.00169	81.4663	1.48762e-17	3.77442e-16		Sspon.03G0023750-4D	103.176	2.96177	0.433157	6.83764	8.05073e-12	2.19554e-10
Sspon.08G0016450-1A	478.221	2.9705	0.312323	81.4171	1.52422e-17	3.86438e-16		Sspon.03G0003660-1A	84.8587	-3.23114	0.472689	-6.83566	8.16291e-12	2.22439e-10
Sspon.01G0045850-1T	254.714	-2.54923	0.364881	81.2822	1.6292e-17	4.12742e-16		Sspon.01G0025350-2C	175.281	2.10209	0.307658	6.83253	8.34303e-12	2.26992e-10
Sspon.01G0006200-1A	26.0381	-5.46958	0.971414	81.2245	1.67633e-17	4.24046e-16		Sspon.07G0016500-2C	33.1109	-4.76168	0.697002	-6.83165	8.39423e-12	2.28206e-10
Sspon.05G0005060-1A	94.0195	-2.62675	0.444912	81.2171	1.68244e-17	4.25273e-16		Sspon.01G0012220-2B	50.7872	-3.41038	0.499404	-6.82889	8.55754e-12	2.32283e-10
Sspon.03G0003610-2B	67.5842	-2.3641	0.447313	81.1597	1.73088e-17	4.3719e-16		Sspon.04G0000980-2P	52.2231	5.7448	0.841249	6.82889	8.55718e-12	2.32283e-10
Sspon.06G0009140-2C	191.68	-3.0204	0.458761	81.1186	1.7664e-17	4.45827e-16		Sspon.01G0047570-1B	144.44	3.33797	0.489252	6.82259	8.94153e-12	2.42327e-10
Sspon.01G0049690-2D	91.3129	2.52826	0.457267	81.0986	1.78389e-17	4.49907e-16		Sspon.08G0000540-1A	65.5575	-3.30037	0.483794	-6.82185	8.98742e-12	2.43381e-10
Sspon.02G0017860-3C	60.9505	-3.41407	0.553683	81.0364	1.83951e-17	4.63587e-16		Sspon.03G0037820-1P	50.6686	3.99142	0.585864	6.81288	9.56662e-12	2.58663e-10
Sspon.05G0030980-1C	20.5475	-5.46817	1.04011	80.9903	1.88192e-17	4.73567e-16		Sspon.02G0025530-3C	212.676	-2.07501	0.304803	-6.8077	9.91693e-12	2.67511e-10
Sspon.04G0009710-5P	131.803	2.90634	0.385022	80.9781	1.89328e-17	4.76072e-16		Sspon.02G0032950-2C	101.447	3.66102	0.537993	6.80495	1.01087e-11	2.72472e-10
Sspon.03G0016100-1A	189.153	-2.20449	0.32125	80.8656	2.00154e-17	5.02918e-16		Sspon.06G0018670-1A	42.7167	-4.03809	0.593629	-6.80238	1.02904e-11	2.76941e-10
Sspon.05G0005130-1A	88.4773	-2.39604	0.402737	80.8392	2.02782e-17	5.09142e-16		Sspon.03G0009410-1A	225.521	-2.99677	0.440556	-6.80225	1.03001e-11	2.76986e-10
Sspon.03G0001700-2P	1560.29	-2.21868	0.270323	80.7712	2.09704e-17	5.25739e-16		Sspon.01G0018800-1A	35.1535	-4.8084	0.707402	-6.79727	1.06619e-11	2.86274e-10
Sspon.01G0004580-3C	618.201	-2.94842	0.338194	80.7716	2.09657e-17	5.25739e-16		Sspon.03G0017750-1A	82.2047	10.1867	1.4998	6.79204	1.10561e-11	2.96402e-10
Sspon.03G0039740-1C	1564.48	2.31239	0.2619	80.7341	2.13583e-17	5.3467e-16		Sspon.01G0005290-1A	83.6245	-3.14975	0.463875	-6.79009	1.12061e-11	3.00192e-10
Sspon.08G0027290-1C	43.6777	-3.97871	0.629408	80.7267	2.14361e-17	5.36221e-16		Sspon.07G0020270-1P	34.052	-5.27133	0.776904	-6.78505	1.16047e-11	3.10629e-10
Sspon.07G0019640-1A	55.7983	-3.19877	0.552669	80.6995	2.17267e-17	5.43087e-16		Sspon.08G0002120-1A	106.175	3.06817	0.45233	6.78304	1.17672e-11	3.14735e-10
Sspon.02G0020680-2B	55.5854	5.32442	0.637166	80.6165	2.26355e-17	5.64967e-16		Sspon.05G0016300-1A	31.9096	-4.62024	0.681332	-6.78119	1.19194e-11	3.18562e-10
Sspon.02G0049510-1C	407.441	3.24593	0.339844	80.615	2.26528e-17	5.64982e-16		Sspon.08G0001930-1A	116.083	2.41173	0.35567	6.78079	1.1952e-11	3.19189e-10
Sspon.04G0036360-1D	467.756	2.32002	0.399614	80.5636	2.32349e-17	5.78643e-16		Sspon.01G0052990-1P	68.3558	-3.05108	0.45005	-6.77943	1.20649e-11	3.2171e-10
Sspon.02G0028590-1A	34.3338	-4.11153	0.677654	80.5487	2.34065e-17	5.82488e-16		Sspon.01G0003890-3D	379.359	9.96775	1.47101	6.77615	1.23421e-11	3.28849e-10
Sspon.03G0002770-1A	55.4513	5.52222	0.663959	80.4752	2.42716e-17	6.03126e-16		Sspon.03G0011300-1A	89.6922	-2.51792	0.371629	-6.77536	1.24097e-11	3.30397e-10
Sspon.01G0020980-3C	70.6096	-2.71197	0.44413	80.4728	2.43004e-17	6.03398e-16		Sspon.08G0001720-1A	136.22	2.21382	0.32692	6.77174	1.2724e-11	3.38505e-10
Sspon.01G0024410-3D	232.337	2.42253	0.292262	80.4386	2.47147e-17	6.13234e-16		Sspon.02G0052010-2D	50.1513	6.42114	0.949389	6.76344	1.3475e-11	3.57936e-10
Sspon.05G0011100-4D	152.028	-2.69249	0.381469	80.4183	2.49636e-17	6.18955e-16		Sspon.04G0003500-4P	98.3189	-3.36383	0.497385	-6.76302	1.35147e-11	3.58718e-10
Sspon.06G0016040-3C	131.55	-3.12201	0.455118	80.3689	2.558e-17	6.33772e-16		Sspon.05G0025430-2C	139.469	2.14013	0.316575	6.76027	1.37731e-11	3.65018e-10
Sspon.05G0019880-1A	22.0327	-8.70479	1.60226	80.2923	2.65663e-17	6.56761e-16		Sspon.02G0058940-1D	175.733	-2.3765	0.351547	-6.76011	1.37883e-11	3.65143e-10
Sspon.06G0026120-1B	135.169	3.06012	0.337023	80.2469	2.71686e-17	6.71159e-16		Sspon.04G0020860-1A	63.768	-3.96825	0.587103	-6.75904	1.38913e-11	3.67332e-10
Sspon.02G0053250-2D	45.9949	6.45507	0.891278	80.2391	2.72745e-17	6.73284e-16		Sspon.07G0029780-1B	48.3201	-10.2406	1.5151	-6.75903	1.38921e-11	3.67332e-10
Sspon.03G0001860-2B	838.675	2.31132	0.331911	80.0496	2.995e-17	7.38788e-16		Sspon.03G0013600-1A	45.9026	-3.9677	0.587048	-6.75873	1.39208e-11	3.67533e-10
Sspon.06G0006580-1A	82.1635	-4.98244	0.699176	79.9796	3.10034e-17	7.64215e-16		Sspon.03G0041610-1C	167.39	2.47897	0.366778	6.75878	1.39157e-11	3.67533e-10
Sspon.02G0003200-2C	78.4809	-3.47106	0.469971	79.9096	3.20948e-17	7.90539e-16		Sspon.01G0016900-1A	34.2319	-5.71295	0.845284	-6.75861	1.39321e-11	3.67553e-10
Sspon.03G0041280-1C	251.912	3.68917	0.384269	79.8742	3.26597e-17	8.02697e-16		Sspon.06G0027360-1B	63.9537	5.44237	0.805314	6.75807	1.39841e-11	3.68644e-10
Sspon.07G0027220-2C	442.643	2.40063	0.269498	79.8237	3.34855e-17	8.21198e-16		Sspon.07G0013560-1A	170.691	-2.3746	0.351412	-6.7573	1.40585e-11	3.70324e-10
Sspon.01G0033270-1P	97.0768	5.40051	0.581239	79.7895	3.40561e-17	8.34585e-16		Sspon.06G0024300-1B	89.0708	-2.69935	0.399649	-6.7543	1.43527e-11	3.77787e-10
Sspon.02G0032430-4D	857.092	2.29009	0.247124	79.6119	3.71773e-17	9.09093e-16		Sspon.01G0015000-1A	39.778	-4.08914	0.605628	-6.7519	1.45917e-11	3.83788e-10
Sspon.06G0011670-4D	33.4484	4.73347	0.651316	79.5882	3.76157e-17	9.19147e-16		Sspon.03G0002720-2C	103.683	-3.08173	0.456531	-6.7503	1.47535e-11	3.87457e-10
Sspon.02G0001200-1P	495.924	-2.76843	0.357052	79.5428	3.84675e-17	9.38602e-16		Sspon.01G0003910-3D	235.694	2.06107	0.305458	6.74748	1.50437e-11	3.94779e-10
Sspon.05G0023400-3D	43.4255	-3.51485	0.563558	79.5032	3.92277e-17	9.56458e-16		Sspon.02G0024170-2B	81.3492	-2.6985	0.400102	-6.74452	1.5353e-11	4.02593e-10
Sspon.06G0027520-1B	28.7511	-5.00862	0.819551	79.464	3.99937e-17	9.73027e-16		Sspon.02G0006610-1A	34.0052	-4.88698	0.724962	-6.74102	1.57279e-11	4.12115e-10
Sspon.01G0027510-1A	87.0584	-3.21989	0.487605	79.4249	4.07738e-17	9.9129e-16		Sspon.04G0001750-3D	59.0758	-3.24066	0.480794	-6.74022	1.58147e-11	4.14076e-10
Sspon.04G0014380-3D	4185.35	2.20347	0.246542	79.2687	4.40447e-17	1.06927e-15		Sspon.03G0045210-1D	47.8172	4.38272	0.65036	6.73891	1.59582e-11	4.17519e-10
Sspon.01G0027230-2C	170.273	-2.3165	0.326593	79.2028	4.55021e-17	1.10386e-15		Sspon.06G0012770-1P	327.718	2.71278	0.402965	6.73204	1.67298e-11	4.37048e-10
Sspon.03G0007610-2D	502.984	3.59944	0.370792	79.1609	4.64527e-17	1.12611e-15		Sspon.04G0000600-1P	119.412	2.62994	0.390681	6.73167	1.67722e-11	4.37828e-10
Sspon.05G0029030-1B	319.307	3.4531	0.37615	79.0978	4.79237e-17	1.16062e-15		Sspon.03G0010640-1A	37.7398	-4.10256	0.609967	-6.72587	1.74549e-11	4.55307e-10
Sspon.05G0006640-1A	251.406	2.46197	0.303165	79.0969	4.79449e-17	1.16062e-15		Sspon.05G0023530-2D	112.003	2.78666	0.414429	6.72409	1.76688e-11	4.6054e-10
Sspon.03G0008110-1A	51.7926	-3.41377	0.516166	79.0377	4.93663e-17	1.19331e-15		Sspon.02G0018970-1A	119.679	-2.45752	0.365519	-6.72339	1.77542e-11	4.61728e-10
Sspon.02G0001240-2D	24.2943	9.6453	1.5914	78.9945	5.04314e-17	1.21819e-15		Sspon.04G0006290-2P	78.1859	-2.88857	0.429727	-6.72189	1.79387e-11	4.66178e-10
Sspon.05G0028060-2D	298.73	2.6067	0.358715	78.9719	5.09967e-17	1.23096e-15		Sspon.05G0023340-1B	149.79	-3.23642	0.48157	-6.72055	1.81036e-11	4.70112e-10
Sspon.01G0031170-1A	74.186	-2.60845	0.432862	78.9226	5.22539e-17	1.2604e-15		Sspon.04G0021860-1B	123.211	2.1425	0.319075	6.71472	1.88432e-11	4.88589e-10
Sspon.03G0005180-1A	985.443	2.40884	0.258989	78.9009	5.28169e-17	1.27217e-15		Sspon.05G0016800-1A	99.0432	-2.72544	0.406117	-6.71099	1.93314e-11	5.00128e-10
Sspon.03G0019730-1A	96.6478	-2.78831	0.415256	78.8711	5.35994e-17	1.2901e-15		Sspon.06G0017120-1P	49.9723	-4.93326	0.73583	-6.70435	2.02303e-11	5.22994e-10
Sspon.07G0006800-2B	654.874	-2.67509	0.351845	78.8643	5.37795e-17	1.29351e-15		Sspon.08G0018620-2C	158.263	-2.48783	0.371307	-6.70019	2.08147e-11	5.36905e-10
Sspon.01G0062640-1P	433.483	-2.11807	0.26514	78.753	5.68197e-17	1.36371e-15		Sspon.01G0052030-1C	134.174	3.18944	0.476019	6.70024	2.0808e-11	5.36905e-10
Sspon.02G0007030-2B	98.8131	4.97513	0.575247	78.7393	5.72033e-17	1.37195e-15		Sspon.06G0007450-3D	116.39	2.88277	0.430432	6.69738	2.12187e-11	5.46516e-10
Sspon.05G0012280-3D	689.764	-2.65029	0.341271	78.7374	5.72576e-17	1.37227e-15		Sspon.07G0015710-1A	72.3656	3.74795	0.559658	6.69686	2.1295e-11	5.48073e-10
Sspon.03G0039800-1C	74.6642	-3.31843	0.45426	78.7255	5.75959e-17	1.3794e-15		Sspon.03G0005940-1A	62.197	5.81921	0.869146	6.69531	2.15211e-11	5.53483e-10
Sspon.03G0006440-1A	239.507	-2.40345	0.319211	78.6974	5.84002e-17	1.39767e-15		Sspon.08G0002120-4D	126.046	2.4705	0.36906	6.69405	2.17075e-11	5.57043e-10
Sspon.05G0002800-3D	102.941	-2.34268	0.390942	78.6814	5.8864e-17	1.40677e-15		Sspon.04G0008010-1A	50.9635	3.56922	0.53328	6.69297	2.18691e-11	5.60774e-10
Sspon.01G0048030-2P	37.2105	-3.94254	0.63383	78.6691	5.92232e-17	1.41436e-15		Sspon.05G0004230-3D	56.6466	3.37265	0.50419	6.68924	2.2433e-11	5.74811e-10
Sspon.04G0001990-1A	1248.27	2.31618	0.255135	78.5828	6.17992e-17	1.47379e-15		Sspon.02G0003620-1A	60.1298	4.67202	0.698827	6.68551	2.30123e-11	5.89221e-10
Sspon.01G0001950-1P	319.016	-2.59028	0.347608	78.5405	6.31035e-17	1.50383e-15		Sspon.03G0005090-3D	46.0406	-3.62791	0.542692	-6.68503	2.30876e-11	5.90713e-10
Sspon.04G0016130-2B	92.2835	-2.48342	0.406456	78.4866	6.48064e-17	1.54332e-15		Sspon.05G0005730-3C	43.7795	-7.61558	1.13969	-6.68215	2.35462e-11	6.02003e-10
Sspon.03G0016060-1A	164.84	2.84913	0.397249	78.4629	6.557e-17	1.55931e-15		Sspon.05G0015390-4D	168.995	2.21614	0.33195	6.67612	2.4535e-11	6.26363e-10
Sspon.03G0004500-1A	77.4531	-3.07055	0.455033	78.4119	6.72424e-17	1.59796e-15		Sspon.01G0018040-1P	353.624	2.5031	0.374955	6.67574	2.45986e-11	6.27526e-10
Sspon.05G0019710-1A	688.207	3.08399	0.346195	78.3213	7.03178e-17	1.66752e-15		Sspon.08G0004260-3C	107.225	3.06723	0.459612	6.67351	2.49749e-11	6.36658e-10
Sspon.02G0013410-1A	317.288	3.04811	0.390932	78.3223	7.02829e-17	1.66752e-15		Sspon.06G0004760-2B	119.5	2.31025	0.346305	6.67113	2.53844e-11	6.46622e-10
Sspon.04G0002910-1A	141.795	-2.23619	0.365523	78.2244	7.37635e-17	1.748e-15		Sspon.03G0031650-2C	61.1725	3.50942	0.526081	6.67088	2.54269e-11	6.47231e-10
Sspon.03G0032620-2C	361.062	4.10842	0.440832	78.1935	7.48998e-17	1.77368e-15		Sspon.04G0000610-1A	45.9808	3.6492	0.547265	6.66807	2.59194e-11	6.58804e-10
Sspon.05G0025240-1B	950.522	2.10105	0.230738	78.1625	7.60558e-17	1.79979e-15		Sspon.05G0021610-1P	100.722	-2.45739	0.368607	-6.6667	2.61623e-11	6.64491e-10
Sspon.02G0010090-1P	95.6287	3.75469	0.414653	77.8554	8.85044e-17	2.08636e-15		Sspon.02G0037140-1B	52.3446	-3.72136	0.558397	-6.66436	2.65827e-11	6.74677e-10
Sspon.06G0012980-4D	50.9447	4.59941	0.583835	77.8209	9.0026e-17	2.11702e-15		Sspon.02G0012670-1P	49.6683	4.64879	0.69767	6.66331	2.67721e-11	6.78989e-10
Sspon.02G0024960-2D	59.0637	-3.32022	0.547059	77.796	9.11389e-17	2.1417e-15		Sspon.03G0003570-1A	266.035	2.63678	0.396025	6.65811	2.77379e-11	7.00927e-10
Sspon.05G0002780-2B	40.3013	-3.81691	0.588013	77.751	9.31874e-17	2.18831e-15		Sspon.07G0017710-2B	130.689	2.58245	0.388492	6.64737	2.98369e-11	7.50693e-10
Sspon.02G0010360-3D	2431.88	2.79254	0.317383	77.7429	9.35631e-17	2.19561e-15		Sspon.01G0036180-1T	51.9492	-3.62624	0.546042	-6.64095	3.11662e-11	7.82439e-10
Sspon.04G0013010-2B	677.091	2.2266	0.250967	77.6966	9.57234e-17	2.24318e-15		Sspon.08G0002700-3D	49.7024	5.72324	0.861865	6.64053	3.12563e-11	7.84135e-10
Sspon.08G0000550-2B	97.5242	3.48379	0.421762	77.6105	9.98829e-17	2.33903e-15		Sspon.01G0008360-2C	188.18	-2.615	0.394128	-6.6349	3.24732e-11	8.13491e-10
Sspon.04G0001190-2C	203.112	-2.3066	0.365412	77.4821	1.06421e-16	2.49041e-15		Sspon.03G0004210-3C	221.532	2.24212	0.338211	6.62934	3.37193e-11	8.441e-10
Sspon.03G0023430-1A	80.6119	4.04877	0.511023	77.4278	1.09307e-16	2.55619e-15		Sspon.03G0001990-1A	111.832	2.65172	0.400149	6.62685	3.42934e-11	8.57854e-10
Sspon.01G0024240-1A	68.5985	4.98325	0.577128	77.399	1.10876e-16	2.59108e-15		Sspon.03G0020530-3C	35.6464	-4.97178	0.750491	-6.62471	3.47926e-11	8.69714e-10
Sspon.02G0021390-1P	26.0934	-4.59145	0.799023	77.3572	1.13185e-16	2.6432e-15		Sspon.04G0010580-1P	341.577	-2.2925	0.34614	-6.62304	3.51896e-11	8.78376e-10
Sspon.01G0012220-1A	31.7039	-6.77291	1.19086	77.3429	1.13988e-16	2.65829e-15		Sspon.07G0012030-1A	86.513	-2.8894	0.436261	-6.6231	3.51753e-11	8.78376e-10
Sspon.04G0017880-2P	77.9441	-3.13525	0.452127	77.2823	1.17451e-16	2.73148e-15		Sspon.01G0040610-1P	52.431	-3.50148	0.528757	-6.6221	3.5413e-11	8.83319e-10
Sspon.04G0017950-2B	108.102	-2.61823	0.418687	77.274	1.17932e-16	2.73702e-15		Sspon.04G0031320-1P	93.508	2.6315	0.397545	6.61938	3.60718e-11	8.98461e-10
Sspon.06G0020530-2C	136.719	-2.29899	0.48886	77.2438	1.19705e-16	2.77624e-15		Sspon.03G0001630-1A	184.437	2.18984	0.330875	6.61833	3.63281e-11	9.02906e-10
Sspon.01G0018580-3D	54.6758	5.01477	0.591997	77.1377	1.26142e-16	2.91952e-15		Sspon.02G0053310-1C	61.4676	-3.40193	0.514492	-6.61223	3.78585e-11	9.40271e-10
Sspon.08G0006170-1A	433.591	-2.20499	0.298342	77.138	1.26125e-16	2.91952e-15		Sspon.01G0053460-1C	42.345	4.65798	0.704647	6.61037	3.83355e-11	9.51438e-10
Sspon.04G0013790-4D	525.542	-2.02719	0.257265	77.0643	1.30797e-16	3.02311e-15		Sspon.07G0029670-1B	138.297	9.79168	1.48144	6.60956	3.85471e-11	9.56007e-10
Sspon.01G0053680-1C	100.408	-3.58571	0.520995	76.9784	1.36463e-16	3.1476e-15		Sspon.02G0025580-1T	55.2497	7.36593	1.11469	6.60804	3.89438e-11	9.65157e-10
Sspon.01G0012980-4D	28.098	-5.78057	0.99389	76.9414	1.38978e-16	3.20125e-15		Sspon.01G0018040-2P	160.974	2.5283	0.382681	6.6068	3.92723e-11	9.72605e-10
Sspon.07G0024940-1B	117.066	3.49058	0.389563	76.7094	1.55845e-16	3.57997e-15		Sspon.08G0005350-1A	46.9559	-3.43298	0.51987	-6.60354	4.01454e-11	9.92814e-10
Sspon.04G0013980-1A	34.0493	-4.19504	0.696076	76.5852	1.65698e-16	3.80115e-15		Sspon.01G0000950-3C	655.138	2.21986	0.336218	6.60245	4.0441e-11	9.99273e-10
Sspon.06G0006530-2B	96.3649	2.74503	0.404808	76.583	1.65876e-16	3.80264e-15		Sspon.04G0006090-1A	92.5401	3.56559	0.540048	6.60237	4.04641e-11	9.99273e-10
Sspon.01G0008870-3C	119.7	2.43426	0.556211	76.5404	1.69397e-16	3.88073e-15		Sspon.07G0015470-1A	209.265	-2.14185	0.324441	-6.60168	4.06521e-11	1.0032e-09
Sspon.03G0009910-2B	132.654	3.0795	0.341501	76.5302	1.70252e-16	3.89767e-15		Sspon.06G0021150-1B	40.3479	-7.53571	1.14245	-6.59612	4.22056e-11	1.04006e-09
Sspon.08G0021270-1B	34.6449	8.29969	1.50507	76.4874	1.73893e-16	3.97833e-15		Sspon.01G0010420-3C	56.5183	-3.21925	0.4884	-6.59142	4.35628e-11	1.07275e-09
Sspon.02G0034660-2C	29.9369	-4.98047	0.847314	76.3543	1.85696e-16	4.2426e-15		Sspon.07G0002170-1A	130.479	-2.48691	0.377399	-6.5896	4.41014e-11	1.08524e-09
Sspon.03G0014550-1A	68.5403	-3.00779	0.570213	76.3456	1.86498e-16	4.25803e-15		Sspon.02G0009560-2B	145.545	-2.28983	0.347685	-6.58594	4.52023e-11	1.11076e-09
Sspon.03G0041470-1C	127.374	3.07177	0.345743	76.1197	2.08498e-16	4.73471e-15		Sspon.03G0027850-1B	166.167	-2.15095	0.326653	-6.58481	4.55468e-11	1.11844e-09
Sspon.06G0031360-1C	244.112	3.56242	0.406971	76.0914	2.11431e-16	4.79808e-15		Sspon.01G0031480-2B	73.7976	7.22152	1.09716	6.58201	4.64139e-11	1.13732e-09
Sspon.03G0008950-1A	612.092	-2.11042	0.270369	76.0601	2.14723e-16	4.8695e-15		Sspon.07G0034530-2D	58.0459	-3.46142	0.526121	-6.57914	4.73188e-11	1.15868e-09
Sspon.03G0008740-1A	211.138	-2.41468	0.355807	76.0559	2.15166e-16	4.87628e-15		Sspon.03G0011480-1A	99.4327	-3.34913	0.509151	-6.57787	4.77222e-11	1.16773e-09
Sspon.02G0014980-2B	58.2837	4.54678	0.553241	75.9889	2.22408e-16	5.03702e-15		Sspon.05G0035000-1C	63.1066	3.61419	0.549456	6.57776	4.77584e-11	1.1678e-09
Sspon.07G0014250-2B	252.308	2.70315	0.310651	75.9379	2.28069e-16	5.16176e-15		Sspon.07G0004550-3D	49.2656	-3.57721	0.543908	-6.57686	4.80477e-11	1.17405e-09
Sspon.06G0026390-2D	137.606	3.05666	0.393512	75.9253	2.29497e-16	5.19061e-15		Sspon.04G0017360-4D	131.927	2.53175	0.385648	6.56491	5.20648e-11	1.26864e-09
Sspon.02G0034350-1T	133.018	-2.85711	0.463169	75.9031	2.3202e-16	5.24063e-15		Sspon.03G0032630-1B	121.351	2.69431	0.410429	6.56462	5.21642e-11	1.27017e-09
Sspon.06G0024890-1B	251.495	2.06156	0.359717	75.8855	2.34052e-16	5.28299e-15		Sspon.01G0009160-3D	146.5	-2.75073	0.41932	-6.55998	5.38138e-11	1.30759e-09
Sspon.01G0036150-2D	6408.89	2.41681	0.324668	75.8513	2.38034e-16	5.36571e-15		Sspon.04G0018740-2B	66.9687	2.86093	0.436553	6.55346	5.62187e-11	1.36127e-09
Sspon.05G0015380-4D	109.107	3.48367	0.407273	75.8259	2.41033e-16	5.42605e-15		Sspon.01G0029460-1A	61.9893	-3.07287	0.468996	-6.55201	5.67685e-11	1.37267e-09
Sspon.08G0030160-1D	32.2555	-4.71856	0.746992	75.7812	2.46417e-16	5.54357e-15		Sspon.03G0006190-4D	183.832	-2.19587	0.335153	-6.55184	5.68313e-11	1.37323e-09
Sspon.02G0017980-1A	824.431	-2.93424	0.374095	75.5637	2.74343e-16	6.15949e-15		Sspon.07G0014200-3C	68.0869	3.08864	0.471683	6.54814	5.82573e-11	1.40671e-09
Sspon.03G0040090-2D	77.8334	3.94141	0.488975	75.5462	2.76721e-16	6.20874e-15		Sspon.06G0008610-2B	34.6792	-4.32252	0.660198	-6.54731	5.85822e-11	1.41357e-09
Sspon.01G0003630-1A	28.3767	-4.77658	0.813288	75.4679	2.87615e-16	6.44032e-15		Sspon.02G0003050-2D	59.4641	-3.33471	0.509374	-6.54668	5.88288e-11	1.41854e-09
Sspon.08G0022220-2D	290.788	3.11461	0.347443	75.3828	2.99956e-16	6.71222e-15		Sspon.02G0015800-2B	383.83	-4.96958	0.75921	-6.54572	5.92095e-11	1.42574e-09
Sspon.05G0006390-2C	65.7821	4.0135	0.522483	75.2555	3.19412e-16	7.13813e-15		Sspon.02G0038770-2C	202.523	-2.77034	0.42328	-6.54494	5.95184e-11	1.43219e-09
Sspon.02G0015350-2B	158.202	3.46698	0.393275	75.2258	3.24127e-16	7.2339e-15		Sspon.01G0008710-3D	233.95	2.1332	0.325981	6.54393	5.99224e-11	1.44091e-09
Sspon.01G0024330-3C	350.052	2.16297	0.313474	75.2267	3.23975e-16	7.2339e-15		Sspon.07G0013140-1A	406.139	2.19172	0.335269	6.5372	6.26811e-11	1.50413e-09
Sspon.07G0025680-1B	1263.75	2.6299	0.314752	75.2179	3.25392e-16	7.25733e-15		Sspon.04G0008050-1A	8331.1	2.02461	0.309864	6.53387	6.40937e-11	1.53697e-09
Sspon.08G0014710-3D	382.88	2.36923	0.282054	75.1993	3.28391e-16	7.31938e-15		Sspon.06G0023070-2C	30.5031	-5.99137	0.917672	-6.52888	6.6265e-11	1.58685e-09
Sspon.05G0008980-2D	112.657	4.23285	0.489154	75.1958	3.28952e-16	7.32706e-15		Sspon.02G0054070-1C	110.896	-2.54539	0.390659	-6.51563	7.23858e-11	1.72721e-09
Sspon.07G0025660-1P	285.829	2.59932	0.288581	75.1904	3.2983e-16	7.34176e-15		Sspon.08G0001680-1A	57.8697	-3.40102	0.521985	-6.51555	7.24246e-11	1.72721e-09
Sspon.01G0011360-1A	128.057	3.00224	0.365228	75.1796	3.31597e-16	7.37623e-15		Sspon.03G0037540-1B	37.7946	-3.96597	0.609136	-6.51082	7.47402e-11	1.78121e-09
Sspon.03G0018170-1T	270.152	-2.0421	0.303416	75.1199	3.41515e-16	7.59185e-15		Sspon.01G0024170-2D	509.83	2.26056	0.347361	6.5078	7.6257e-11	1.81612e-09
Sspon.02G0026480-3C	164.783	-2.1979	0.377648	75.0326	3.56543e-16	7.91549e-15		Sspon.03G0002420-1P	58.1275	-3.36484	0.517109	-6.50701	7.66617e-11	1.82451e-09
Sspon.03G0031650-3D	271.344	2.37717	0.37986	75.0307	3.5688e-16	7.91776e-15		Sspon.05G0016470-2C	103.648	-2.24489	0.345153	-6.50404	7.81916e-11	1.85964e-09
Sspon.06G0009820-2B	27.3944	6.26179	0.938969	75.0284	3.57291e-16	7.92167e-15		Sspon.03G0038080-1C	127.436	-2.35814	0.363003	-6.4962	8.23766e-11	1.95383e-09
Sspon.08G0021390-2D	121.157	3.26768	0.437024	74.9564	3.70217e-16	8.19749e-15		Sspon.08G0011420-2B	160.551	2.19197	0.337484	6.49504	8.30117e-11	1.96755e-09
Sspon.06G0006960-2B	76.3773	-2.92114	0.56555	74.8914	3.82282e-16	8.45908e-15		Sspon.03G0010440-2B	351.773	2.41716	0.372189	6.49445	8.3338e-11	1.97394e-09
Sspon.08G0011140-2B	174.266	2.69919	0.331173	74.8642	3.87454e-16	8.56791e-15		Sspon.03G0031250-2D	57.1202	-3.05187	0.470172	-6.49097	8.5284e-11	2.01866e-09
Sspon.02G0007830-1A	55.3427	-3.24791	0.603474	74.6853	4.23204e-16	9.35234e-15		Sspon.03G0014060-1A	50.6622	4.68141	0.721313	6.49012	8.57696e-11	2.02739e-09
Sspon.05G0009290-2P	40.7466	-3.8665	0.623763	74.6389	4.33008e-16	9.56274e-15		Sspon.04G0020320-1A	31.1032	-6.67267	1.02903	-6.48442	8.90728e-11	2.10261e-09
Sspon.01G0004480-1A	96.1994	-2.51047	0.545459	74.616	4.37935e-16	9.6589e-15		Sspon.04G0018340-2B	39.1431	4.78948	0.738866	6.48221	9.03911e-11	2.13084e-09
Sspon.06G0014980-1A	32.5057	-5.78234	0.916801	74.597	4.42047e-16	9.74323e-15		Sspon.03G0018690-1A	241.791	-2.26842	0.350094	-6.47947	9.20462e-11	2.16839e-09
Sspon.02G0041920-1T	205.33	2.02809	0.315914	74.5882	4.43981e-16	9.77946e-15		Sspon.02G0034200-1B	261.192	2.07465	0.320264	6.47792	9.29955e-11	2.18927e-09
Sspon.06G0009270-2D	2977.64	2.06653	0.265822	74.4081	4.85239e-16	1.06743e-14		Sspon.02G0041800-1B	10733.6	4.22522	0.652297	6.47745	9.32838e-11	2.19457e-09
Sspon.01G0029010-1A	64.4025	-2.72466	0.454408	74.3917	4.89184e-16	1.07541e-14		Sspon.04G0030950-2D	153.149	-2.51232	0.387919	-6.47641	9.39324e-11	2.20833e-09
Sspon.03G0039410-1C	1560.29	-3.16755	0.382999	74.385	4.90802e-16	1.07826e-14		Sspon.05G0013100-2B	582.954	2.18017	0.336651	6.47607	9.41443e-11	2.21182e-09
Sspon.02G0020330-2B	75.1215	-2.62892	0.442167	74.3002	5.11769e-16	1.12286e-14		Sspon.03G0032050-1B	91.6125	3.45392	0.533348	6.47593	9.42294e-11	2.21232e-09
Sspon.06G0020480-1B	25.9919	4.94654	0.743968	74.2739	5.1847e-16	1.13683e-14		Sspon.01G0045530-2D	170.196	8.86878	1.36984	6.4743	9.52507e-11	2.23479e-09
Sspon.02G0035910-1B	216.365	-2.83036	0.365779	74.2616	5.21629e-16	1.14301e-14		Sspon.06G0010820-1A	825.436	-3.77421	0.583184	-6.47174	9.68816e-11	2.27152e-09
Sspon.01G0055630-1C	619.924	2.3666	0.273462	74.2488	5.24931e-16	1.1495e-14		Sspon.08G0027970-1D	85.0041	-3.1204	0.482301	-6.46983	9.81137e-11	2.29731e-09
Sspon.07G0004510-3C	79.5061	-2.41802	0.450856	74.1956	5.38881e-16	1.17928e-14		Sspon.07G0005710-2C	119.583	-2.72863	0.422378	-6.46017	1.04589e-10	2.44728e-09
Sspon.03G0011330-2B	550.711	2.93859	0.33131	74.1591	5.48692e-16	1.19988e-14		Sspon.03G0035030-1B	77.5639	-2.59512	0.401972	-6.45597	1.07526e-10	2.51432e-09
Sspon.03G0003660-1P	41.4439	-4.99718	0.761038	74.1153	5.6066e-16	1.22456e-14		Sspon.02G0050630-2D	106.248	-2.61504	0.40511	-6.45514	1.08118e-10	2.52647e-09
Sspon.05G0007600-4D	1676.33	2.31395	0.261555	73.9626	6.0454e-16	1.31784e-14		Sspon.02G0021950-1A	37.9519	-4.48355	0.696184	-6.44019	1.19327e-10	2.7809e-09
Sspon.08G0023010-2C	644.742	2.21627	0.253532	73.8899	6.26639e-16	1.36513e-14		Sspon.03G0026670-1B	132.885	-2.17635	0.338072	-6.43755	1.21417e-10	2.82583e-09
Sspon.03G0030760-3D	25.8307	-3.65943	0.703028	73.7875	6.59102e-16	1.43308e-14		Sspon.05G0013100-4D	751.066	2.19959	0.341857	6.43424	1.24096e-10	2.88624e-09
Sspon.06G0008170-3D	416.964	2.21031	0.353522	73.7823	6.60778e-16	1.4358e-14		Sspon.04G0017010-1P	54.0042	3.66644	0.569907	6.4334	1.24784e-10	2.9003e-09
Sspon.08G0011770-4D	29.9907	5.25942	1.53513	73.7727	6.63929e-16	1.44172e-14		Sspon.06G0011630-2C	71.573	3.0049	0.467358	6.42955	1.27979e-10	2.9706e-09
Sspon.07G0024050-2D	134.446	-2.09552	0.366246	73.7448	6.73142e-16	1.46078e-14		Sspon.06G0023070-3D	29.2727	-4.70397	0.732212	-6.42433	1.32456e-10	3.07246e-09
Sspon.08G0004840-1T	65.8028	-3.3217	0.554073	73.6605	7.01731e-16	1.52185e-14		Sspon.02G0045950-2C	100.01	-2.28585	0.355941	-6.42198	1.34517e-10	3.11404e-09
Sspon.04G0009680-1A	81.0738	-2.76364	0.440213	73.5275	7.49305e-16	1.62397e-14		Sspon.03G0039930-1C	169.707	-2.01208	0.313643	-6.41518	1.40661e-10	3.24549e-09
Sspon.05G0003550-3D	193.357	-2.55637	0.358573	73.4922	7.62487e-16	1.65148e-14		Sspon.03G0029770-1B	197.545	2.551	0.397651	6.41517	1.40662e-10	3.24549e-09
Sspon.02G0028950-1A	633.313	-2.20367	0.25846	73.444	7.80815e-16	1.6901e-14		Sspon.01G0012320-3D	82.547	3.15485	0.491815	6.4147	1.411e-10	3.25344e-09
Sspon.04G0005620-2B	29.1779	-4.37693	0.757605	73.4069	7.95252e-16	1.72024e-14		Sspon.01G0000410-1A	32.2411	-6.48596	1.01119	-6.41421	1.41556e-10	3.2618e-09
Sspon.06G0009900-2C	33.7871	-4.03961	0.669239	73.3787	8.06403e-16	1.74325e-14		Sspon.01G0031710-2B	37.5411	-3.85386	0.601305	-6.40916	1.4632e-10	3.36487e-09
Sspon.08G0011700-2C	28.6157	4.00682	0.661239	73.1816	8.88762e-16	1.9176e-14		Sspon.06G0004840-4D	42.5669	-3.71566	0.57987	-6.40775	1.47683e-10	3.39398e-09
Sspon.02G0004810-2B	1356.66	-2.9118	0.332151	73.1754	8.91469e-16	1.92221e-14		Sspon.05G0032070-1C	46.7226	3.95655	0.617779	6.40447	1.50892e-10	3.46314e-09
Sspon.04G0004940-1A	38.606	-3.13033	0.640117	73.1361	9.08914e-16	1.95858e-14		Sspon.01G0023720-2B	59.473	-3.04818	0.476258	-6.40026	1.55115e-10	3.55772e-09
Sspon.07G0008090-2B	53.5621	-3.98153	0.598737	73.1335	9.1007e-16	1.95982e-14		Sspon.05G0001680-2D	85.9518	-3.04312	0.475504	-6.39978	1.55604e-10	3.56624e-09
Sspon.08G0011190-1P	30.377	-3.81868	0.705826	73.0954	9.27355e-16	1.99576e-14		Sspon.06G0034090-1D	243.269	2.35105	0.367369	6.39969	1.55691e-10	3.56624e-09
Sspon.04G0016220-2C	45.3193	6.26126	0.873041	73.0631	9.42233e-16	2.0252e-14		Sspon.07G0026470-1B	47.8547	4.73075	0.740076	6.39224	1.63473e-10	3.74201e-09
Sspon.08G0000550-3C	90.4374	3.27631	0.423961	73.0636	9.42012e-16	2.0252e-14		Sspon.01G0062770-1D	283.811	-2.08277	0.325937	-6.39008	1.65795e-10	3.79267e-09
Sspon.02G0036640-2D	170.208	2.53588	0.32491	73.0576	9.44806e-16	2.02944e-14		Sspon.07G0027610-1B	122.651	-2.69656	0.422076	-6.3888	1.67193e-10	3.81712e-09
Sspon.02G0049910-1C	818.578	2.16542	0.31376	72.9081	1.01713e-15	2.18201e-14		Sspon.03G0023920-2B	53.3015	-3.66134	0.573824	-6.38059	1.76405e-10	4.01688e-09
Sspon.02G0041800-1B	4050.4	3.03705	0.340954	72.8719	1.03545e-15	2.2185e-14		Sspon.08G0022930-2C	91.8237	2.91518	0.457019	6.37869	1.78615e-10	4.06453e-09
Sspon.03G0014500-1A	43.8403	-3.01825	0.525821	72.8437	1.04998e-15	2.24819e-14		Sspon.04G0017010-4P	54.3658	4.03027	0.632033	6.37667	1.80976e-10	4.11557e-09
Sspon.03G0004410-2C	2033.93	2.38171	0.271851	72.8245	1.05995e-15	2.2681e-14		Sspon.04G0027000-1B	74.081	-2.73644	0.429197	-6.37572	1.82111e-10	4.13597e-09
Sspon.06G0016280-3C	586.635	2.96037	0.364203	72.7316	1.10965e-15	2.37145e-14		Sspon.02G0020570-2B	66.2222	-3.00133	0.471212	-6.36938	1.89792e-10	4.2964e-09
Sspon.02G0045700-1B	45.8655	5.65637	0.809837	72.6446	1.15832e-15	2.47232e-14		Sspon.07G0013130-1A	38.4007	4.90861	0.771109	6.36565	1.94463e-10	4.39641e-09
Sspon.03G0031250-2D	54.7024	-3.60577	0.531143	72.6347	1.16401e-15	2.48289e-14		Sspon.02G0047150-1C	156.072	-2.04288	0.320964	-6.36483	1.95506e-10	4.41712e-09
Sspon.03G0007250-1A	105.993	-2.10118	0.391158	72.6289	1.16731e-15	2.48837e-14		Sspon.06G0015300-2B	61.1554	-3.2841	0.51637	-6.35997	2.01793e-10	4.55619e-09
Sspon.05G0000340-1A	340.673	-2.94996	0.396022	72.5958	1.18656e-15	2.52781e-14		Sspon.01G0025720-1A	55.2567	-3.03376	0.477081	-6.359	2.03069e-10	4.58203e-09
Sspon.02G0013700-4D	47.392	8.54697	1.5151	72.5439	1.21728e-15	2.58998e-14		Sspon.04G0029080-2D	179.545	2.02721	0.318835	6.35817	2.0417e-10	4.60389e-09
Sspon.05G0024260-3D	93.3945	-3.88513	0.49442	72.537	1.22148e-15	2.59565e-14		Sspon.01G0030100-1P	109.483	-2.50187	0.393883	-6.3518	2.12806e-10	4.7862e-09
Sspon.02G0009800-1T	19.5901	-7.14032	1.45929	72.5378	1.22096e-15	2.59565e-14		Sspon.05G0031660-1P	1019.91	4.2188	0.664639	6.3475	2.18839e-10	4.91553e-09
Sspon.04G0031280-2D	35.0871	-2.88466	0.619141	72.3455	1.34245e-15	2.84554e-14		Sspon.03G0004200-1A	301.983	-2.63836	0.416647	-6.33235	2.41449e-10	5.4164e-09
Sspon.04G0027810-2C	29.4964	-2.64163	0.607746	72.3197	1.35968e-15	2.87845e-14		Sspon.06G0023470-1B	108.483	2.49475	0.394202	6.32863	2.47354e-10	5.54529e-09
Sspon.01G0051760-1C	108.876	-2.53088	0.37899	72.269	1.39407e-15	2.94939e-14		Sspon.07G0003660-3D	144.102	2.07009	0.327205	6.32659	2.50646e-10	5.61418e-09
Sspon.06G0014340-1A	751.481	2.39469	0.33329	72.2651	1.39675e-15	2.95322e-14		Sspon.05G0004970-1A	95.8393	-2.50961	0.396781	-6.32491	2.53385e-10	5.66952e-09
Sspon.02G0027410-3C	183.708	-2.40802	0.336739	72.2481	1.40853e-15	2.97626e-14		Sspon.08G0018860-1B	26.5894	-5.51939	0.875113	-6.30706	2.84385e-10	6.3387e-09
Sspon.06G0001470-2B	150.17	-2.24052	0.370335	72.2412	1.41334e-15	2.98455e-14		Sspon.05G0017040-2C	55.5105	3.60495	0.571565	6.30715	2.84224e-10	6.3387e-09
Sspon.04G0037110-1D	251.553	4.72103	0.509065	72.1929	1.44745e-15	3.05467e-14		Sspon.04G0024430-2C	305.77	2.32818	0.369351	6.30344	2.91113e-10	6.48035e-09
Sspon.01G0020840-2C	99.536	-2.32057	0.413107	72.1711	1.46307e-15	3.08378e-14		Sspon.03G0040220-1P	94.8831	2.93322	0.465877	6.29612	3.05179e-10	6.7761e-09
Sspon.01G0010010-1P	63.1212	4.2715	0.523396	72.1586	1.47212e-15	3.10091e-14		Sspon.05G0037700-1D	72.6779	-2.59612	0.412415	-6.29492	3.07568e-10	6.82479e-09
Sspon.01G0037780-1P	38.8889	-3.41573	0.617794	72.041	1.56004e-15	3.28202e-14		Sspon.07G0014340-1A	178.226	2.38882	0.379674	6.29177	3.13866e-10	6.95122e-09
Sspon.05G0007880-3C	108.642	-2.69787	0.422866	72	1.59192e-15	3.34283e-14		Sspon.07G0004670-3D	75.58	-3.06238	0.486763	-6.29131	3.14793e-10	6.96732e-09
Sspon.01G0049610-3P	29.388	-5.86124	1.00552	71.8991	1.67311e-15	3.50242e-14		Sspon.05G0008980-2D	91.417	2.95432	0.469663	6.2903	3.16845e-10	7.00829e-09
Sspon.01G0026950-3D	79.2047	-2.23789	0.408271	71.8795	1.68935e-15	3.53423e-14		Sspon.05G0005700-1P	38.0295	-7.45454	1.18518	-6.2898	3.17871e-10	7.0265e-09
Sspon.07G0010550-3D	20.6278	-7.17092	1.44775	71.8569	1.70836e-15	3.57178e-14		Sspon.08G0003320-1A	192.759	2.05086	0.326176	6.2876	3.22421e-10	7.11802e-09
Sspon.04G0007060-1A	295.373	-2.36598	0.397187	71.7484	1.80224e-15	3.76341e-14		Sspon.01G0042570-2C	231.032	2.07692	0.330338	6.28724	3.2315e-10	7.12883e-09
Sspon.03G0009710-1A	190.504	-2.695	0.368821	71.7277	1.82073e-15	3.79966e-14		Sspon.01G0007270-1P	88.4443	3.99198	0.634941	6.28716	3.2332e-10	7.12883e-09
Sspon.06G0003690-3C	79.0841	-3.20147	0.459069	71.6595	1.88297e-15	3.92712e-14		Sspon.03G0007710-1P	85.1584	-2.91773	0.464443	-6.28221	3.33795e-10	7.3458e-09
Sspon.01G0052020-3P	45.8615	-2.70231	0.505014	71.611	1.92862e-15	4.01984e-14		Sspon.02G0027730-1T	644.402	2.08595	0.33215	6.28015	3.38243e-10	7.43429e-09
Sspon.01G0022240-2C	292.551	2.29927	0.324333	71.6091	1.93038e-15	4.02103e-14		Sspon.07G0004910-2B	50.6797	-3.23964	0.515964	-6.27882	3.41159e-10	7.49365e-09
Sspon.02G0034650-1B	158.046	2.82841	0.394763	71.4696	2.06788e-15	4.30214e-14		Sspon.08G0024900-1C	126.785	2.66709	0.424817	6.27821	3.42492e-10	7.51818e-09
Sspon.01G0038080-1B	311.739	-2.03839	0.279559	71.4278	2.11102e-15	4.38917e-14		Sspon.06G0007050-2B	86.6875	-2.83187	0.451113	-6.27752	3.44017e-10	7.54689e-09
Sspon.03G0037820-2D	434.748	2.53993	0.331662	71.3857	2.15521e-15	4.47831e-14		Sspon.02G0020140-2B	57.1486	-3.29077	0.524328	-6.27617	3.47014e-10	7.60784e-09
Sspon.08G0011610-1A	41.4733	3.45418	0.697019	71.2963	2.25245e-15	4.67459e-14		Sspon.04G0014460-1A	28.9385	-6.46027	1.02944	-6.27555	3.48407e-10	7.63356e-09
Sspon.04G0005560-1A	57.9496	-2.35637	0.48306	71.2523	2.30187e-15	4.77129e-14		Sspon.04G0024160-1B	87.12	2.53437	0.403865	6.27529	3.48993e-10	7.64158e-09
Sspon.02G0001380-3D	540.776	-2.17839	0.268181	71.2211	2.33747e-15	4.8421e-14		Sspon.07G0022000-2D	72.4087	2.9615	0.47194	6.27516	3.49282e-10	7.64311e-09
Sspon.04G0020370-2B	222.558	-2.38993	0.296566	71.1863	2.37802e-15	4.92308e-14		Sspon.01G0008740-3C	92.7899	-2.71245	0.432323	-6.27413	3.5159e-10	7.68877e-09
Sspon.02G0042180-1P	364.257	-2.0246	0.270861	71.1741	2.39234e-15	4.94969e-14		Sspon.07G0015230-1A	226.113	2.02543	0.322846	6.27367	3.52644e-10	7.70697e-09
Sspon.03G0019510-3D	971.257	2.38138	0.270711	71.1443	2.42769e-15	5.01917e-14		Sspon.03G0043750-1C	100.74	2.89831	0.462599	6.26528	3.7215e-10	8.11797e-09
Sspon.06G0024200-2C	91.4657	2.12026	0.37907	71.1234	2.45285e-15	5.06558e-14		Sspon.02G0028430-3C	40.0227	-3.8222	0.610196	-6.26388	3.75514e-10	8.18621e-09
Sspon.03G0015020-3C	435.372	3.99775	0.431538	71.0339	2.56358e-15	5.28778e-14		Sspon.03G0002720-1A	145.289	-2.30304	0.367704	-6.2633	3.76915e-10	8.21159e-09
Sspon.03G0015170-2B	223.067	2.78496	0.328696	71.0199	2.58129e-15	5.3178e-14		Sspon.02G0033110-1B	29.0396	-5.03518	0.804672	-6.25744	3.91348e-10	8.50474e-09
Sspon.03G0036170-1B	99.2118	-2.78958	0.428714	70.9841	2.6273e-15	5.40928e-14		Sspon.03G0023490-1A	31.5912	-4.00278	0.639803	-6.25628	3.94278e-10	8.56306e-09
Sspon.01G0013680-4D	60.0823	-2.7059	0.464558	70.9808	2.63166e-15	5.41497e-14		Sspon.03G0014550-1A	62.5184	-2.81125	0.449601	-6.25276	4.03268e-10	8.74737e-09
Sspon.01G0029030-2B	73.3169	-2.27749	0.405772	70.9233	2.70731e-15	5.56383e-14		Sspon.06G0009500-2B	77.3224	-2.36808	0.379557	-6.23905	4.40234e-10	9.50769e-09
Sspon.04G0013980-2B	31.4754	-4.79387	0.761638	70.8953	2.74488e-15	5.63418e-14		Sspon.01G0019830-1A	559.228	2.28359	0.366158	6.23664	4.47077e-10	9.64947e-09
Sspon.03G0004810-1A	1385.99	2.28738	0.268993	70.8164	2.85386e-15	5.85431e-14		Sspon.08G0027040-1C	26.8051	-5.93049	0.951092	-6.23545	4.50486e-10	9.71703e-09
Sspon.03G0037960-1P	292.075	-2.3433	0.408897	70.7254	2.9848e-15	6.11549e-14		Sspon.05G0013150-3C	33.0028	-4.61868	0.740732	-6.2353	4.50925e-10	9.72046e-09
Sspon.02G0027800-1A	558.804	-2.30671	0.323799	70.6651	3.07484e-15	6.29614e-14		Sspon.03G0029770-3D	127.146	2.38046	0.381798	6.23488	4.52128e-10	9.74036e-09
Sspon.03G0031310-2D	220.046	3.48254	0.433027	70.6203	3.14365e-15	6.43314e-14		Sspon.04G0018530-1A	41.3471	-3.30062	0.52961	-6.23218	4.59985e-10	9.89737e-09
Sspon.04G0016960-1A	230.914	3.52878	0.403199	70.4933	3.34677e-15	6.82601e-14		Sspon.05G0009340-1A	44.7351	4.54734	0.729673	6.23202	4.60456e-10	9.90137e-09
Sspon.02G0003590-2B	199.785	-2.71505	0.378243	70.4915	3.34979e-15	6.82601e-14		Sspon.08G0019590-2C	331.07	2.05382	0.329591	6.23142	4.62238e-10	9.93355e-09
Sspon.01G0001290-1A	189.77	-2.14654	0.317215	70.4371	3.44087e-15	7.00315e-14		Sspon.02G0020370-1A	36.1129	-7.26541	1.16614	-6.23032	4.6549e-10	9.99725e-09
Sspon.01G0013680-3C	42.2988	-3.19189	0.572418	70.4294	3.45385e-15	7.02533e-14		Sspon.01G0040860-1B	50.3267	3.49982	0.561828	6.22935	4.68364e-10	1.00528e-08
Sspon.06G0010920-1A	51.9339	4.64206	0.567168	70.3945	3.51387e-15	7.14311e-14		Sspon.04G0018080-1T	85.7212	-2.42841	0.389912	-6.22808	4.72176e-10	1.01159e-08
Sspon.05G0024740-3D	29.0115	-4.81341	0.797223	70.3462	3.59852e-15	7.31051e-14		Sspon.01G0021420-1A	67.518	3.20624	0.515061	6.22498	4.81632e-10	1.03057e-08
Sspon.03G0006940-3C	17.4491	-7.01682	1.47075	70.3451	3.60055e-15	7.31051e-14		Sspon.06G0017940-3C	29.9881	5.13388	0.824807	6.22434	4.83587e-10	1.03412e-08
Sspon.08G0003040-1P	68.8899	-3.11166	0.536579	70.2586	3.7573e-15	7.61959e-14		Sspon.04G0017710-1A	137.17	-2.52397	0.405792	-6.21987	4.97569e-10	1.06271e-08
Sspon.01G0030800-2D	890.171	2.25324	0.260165	70.0956	4.07187e-15	8.24266e-14		Sspon.02G0001450-2B	112.9	2.90362	0.466928	6.21856	5.01748e-10	1.07098e-08
Sspon.02G0032220-3C	32.9063	7.06138	1.1482	70.0699	4.12369e-15	8.34256e-14		Sspon.02G0008190-1A	95.4255	-2.35276	0.378468	-6.21653	5.0826e-10	1.08289e-08
Sspon.03G0011300-1A	57.3985	-2.03645	0.455917	69.9426	4.39091e-15	8.87253e-14		Sspon.03G0010250-4D	105.316	-2.25116	0.36214	-6.21626	5.09152e-10	1.08412e-08
Sspon.05G0002180-3D	1045.39	2.22902	0.265469	69.9231	4.43335e-15	8.95292e-14		Sspon.05G0008500-1T	55.1113	-2.85062	0.45872	-6.2143	5.15532e-10	1.09704e-08
Sspon.03G0011590-3C	41.4483	6.16097	0.882827	69.6486	5.0758e-15	1.02197e-13		Sspon.05G0032090-1C	171.847	2.36448	0.380713	6.21067	5.27593e-10	1.12133e-08
Sspon.02G0008850-1A	28.0201	-3.36558	0.658271	69.6397	5.09814e-15	1.02586e-13		Sspon.06G0009820-2B	57.5371	3.39733	0.547102	6.20968	5.30921e-10	1.12771e-08
Sspon.03G0036070-1B	128.251	-2.30291	0.351395	69.5889	5.22734e-15	1.05123e-13		Sspon.05G0017110-2C	81.3091	2.78383	0.448412	6.20821	5.35913e-10	1.13762e-08
Sspon.07G0016710-4D	176.526	-2.89928	0.358677	69.5611	5.29959e-15	1.06513e-13		Sspon.05G0006480-1A	203.717	2.41483	0.389015	6.20756	5.38146e-10	1.14166e-08
Sspon.01G0023420-1A	107.515	-2.61824	0.371447	69.5071	5.44252e-15	1.09255e-13		Sspon.02G0054160-2D	70.5536	-3.0065	0.484891	-6.20037	5.63315e-10	1.19143e-08
Sspon.01G0010700-1A	1095.91	2.77443	0.315533	69.3888	5.76948e-15	1.15681e-13		Sspon.03G0017530-1A	35.287	4.69276	0.757161	6.19783	5.72473e-10	1.20945e-08
Sspon.01G0040610-1P	34.8423	-4.0016	0.712913	69.3597	5.85284e-15	1.17283e-13		Sspon.04G0001700-1P	53.8465	-3.02098	0.487459	-6.1974	5.74038e-10	1.21189e-08
Sspon.07G0010040-2B	117.539	-2.32116	0.349796	69.3203	5.96754e-15	1.1951e-13		Sspon.02G0048530-1C	55.4082	-2.95874	0.477681	-6.19397	5.86685e-10	1.23709e-08
Sspon.04G0009710-2P	136.928	2.87725	0.406198	69.2006	6.33017e-15	1.26472e-13		Sspon.06G0017860-3C	48.618	-3.41128	0.550757	-6.19381	5.87273e-10	1.23758e-08
Sspon.01G0002820-1T	248.345	-2.07368	0.351079	69.106	6.63254e-15	1.32357e-13		Sspon.02G0019410-4P	200.319	-2.33109	0.376463	-6.19208	5.93742e-10	1.25045e-08
Sspon.02G0046370-1C	76.6482	3.88469	0.48628	69.1012	6.64821e-15	1.3256e-13		Sspon.05G0028560-3D	100.347	-2.54638	0.411696	-6.1851	6.20647e-10	1.30475e-08
Sspon.04G0009220-4D	1440.03	2.10606	0.266377	69.1005	6.65061e-15	1.3256e-13		Sspon.02G0036330-2C	166.308	-2.3603	0.38184	-6.18139	6.3539e-10	1.33332e-08
Sspon.01G0016080-1A	133.102	3.0717	0.359139	69.0881	6.69116e-15	1.3329e-13		Sspon.01G0038660-2D	385.209	-2.05296	0.332178	-6.18031	6.3977e-10	1.3417e-08
Sspon.08G0004160-1P	153.22	-2.13761	0.335341	69.0658	6.76536e-15	1.34689e-13		Sspon.02G0054660-1C	87.3328	-2.34903	0.380246	-6.17765	6.50619e-10	1.36281e-08
Sspon.03G0014050-2C	106.595	3.46876	0.443933	69.0559	6.7982e-15	1.35263e-13		Sspon.01G0046090-1B	257.705	-2.35594	0.381822	-6.17026	6.81792e-10	1.42639e-08
Sspon.04G0024260-3D	107.406	2.89972	0.452768	68.9752	7.07414e-15	1.4067e-13		Sspon.07G0016830-2B	66.6936	-2.96831	0.481088	-6.17	6.82903e-10	1.42785e-08
Sspon.04G0014300-2P	24.6706	-5.54283	0.982582	68.9027	7.33161e-15	1.45533e-13		Sspon.03G0022230-1A	138.156	2.33986	0.379298	6.16893	6.87548e-10	1.4367e-08
Sspon.05G0015390-4D	111.179	3.03309	0.390842	68.8448	7.54403e-15	1.49573e-13		Sspon.07G0027760-1B	64.8253	3.86128	0.625949	6.16868	6.88624e-10	1.43722e-08
Sspon.02G0017890-1A	53.045	4.51939	0.63258	68.7957	7.72853e-15	1.53141e-13		Sspon.04G0016980-1A	69.3638	-3.45717	0.560553	-6.16744	6.9405e-10	1.44619e-08
Sspon.05G0012280-2P	351.055	-2.70368	0.380986	68.7799	7.78908e-15	1.5425e-13		Sspon.06G0026390-2D	38.8121	-3.87838	0.62885	-6.16741	6.94166e-10	1.44619e-08
Sspon.01G0009220-3C	97.3448	-3.43887	0.555057	68.7543	7.88788e-15	1.56115e-13		Sspon.08G0021160-1B	28.4567	-4.46321	0.72392	-6.16534	7.03333e-10	1.46353e-08
Sspon.05G0020790-3C	343.146	2.45317	0.294533	68.7245	8.00484e-15	1.58337e-13		Sspon.02G0032430-1A	57.5756	3.16889	0.514119	6.16374	7.10477e-10	1.47751e-08
Sspon.04G0010250-4D	765.046	2.28672	0.310415	68.5847	8.57564e-15	1.69429e-13		Sspon.08G0005480-3C	39.9417	-3.52845	0.572635	-6.16178	7.1931e-10	1.49409e-08
Sspon.06G0017460-2B	282.524	2.63349	0.356973	68.5402	8.76609e-15	1.72989e-13		Sspon.03G0015670-1A	104.391	2.33839	0.379518	6.16147	7.20706e-10	1.4961e-08
Sspon.03G0000830-2B	29.2151	-2.55389	0.619978	68.5325	8.79935e-15	1.73544e-13		Sspon.05G0020500-1P	128.317	2.19804	0.356806	6.16032	7.26003e-10	1.5062e-08
Sspon.05G0035230-1C	117.992	5.16156	0.578096	68.5184	8.8605e-15	1.74648e-13		Sspon.06G0004680-1A	33.0218	-4.27012	0.693233	-6.15972	7.2872e-10	1.51093e-08
Sspon.04G0011830-1A	399.251	2.40654	0.284414	68.5085	8.90395e-15	1.75402e-13		Sspon.01G0036160-1B	76.8454	2.82408	0.458842	6.1548	7.5171e-10	1.55581e-08
Sspon.01G0020650-1P	25.9346	-4.51954	0.78696	68.407	9.36079e-15	1.84186e-13		Sspon.03G0025290-1A	186.937	-2.37391	0.38583	-6.15273	7.61595e-10	1.57534e-08
Sspon.04G0024240-3D	272.08	3.12777	0.361675	68.4042	9.37368e-15	1.84333e-13		Sspon.05G0004080-3D	31.7343	9.52091	1.54769	6.15169	7.66593e-10	1.58379e-08
Sspon.02G0042260-2C	232.367	-2.00373	0.333518	68.397	9.40704e-15	1.84881e-13		Sspon.01G0033930-1A	71.4207	-2.64815	0.430575	-6.15025	7.73597e-10	1.59731e-08
Sspon.03G0018840-1A	578.196	2.26377	0.281909	68.3151	9.79463e-15	1.92274e-13		Sspon.03G0017730-1A	43.1487	-3.56155	0.57929	-6.14814	7.83974e-10	1.61778e-08
Sspon.04G0001160-3C	209.039	-2.27261	0.320616	68.2162	1.02839e-14	2.01762e-13		Sspon.03G0006900-2D	89.7576	2.50181	0.40698	6.14725	7.88386e-10	1.62592e-08
Sspon.07G0019640-1P	125.617	-2.44231	0.43575	68.2129	1.03008e-14	2.01975e-13		Sspon.08G0003190-2B	173.842	2.1557	0.350749	6.146	7.94619e-10	1.6378e-08
Sspon.01G0031480-2B	61.5356	5.06324	0.720814	68.1904	1.04156e-14	2.04109e-13		Sspon.02G0039070-2C	39.9265	-3.51996	0.572788	-6.14531	7.98078e-10	1.64396e-08
Sspon.01G0029480-2B	50.3093	-2.16992	0.473097	68.1263	1.075e-14	2.10294e-13		Sspon.02G0035430-1B	68.5868	-2.99497	0.487759	-6.14027	8.23836e-10	1.693e-08
Sspon.07G0016700-4D	359.028	2.71675	0.315188	68.0676	1.10653e-14	2.16213e-13		Sspon.01G0040390-1B	97.1769	8.27694	1.34836	6.13851	8.32996e-10	1.7098e-08
Sspon.02G0018980-3P	352.849	-2.14897	0.310189	68.0238	1.13066e-14	2.20671e-13		Sspon.01G0050880-2D	83.9797	2.92192	0.476074	6.13753	8.38118e-10	1.7193e-08
Sspon.06G0006650-1A	37.6625	-2.2959	0.531996	67.938	1.17949e-14	2.29936e-13		Sspon.05G0037210-1D	62.8642	3.9284	0.640373	6.13455	8.5403e-10	1.75091e-08
Sspon.05G0019650-1A	99.4889	-3.90393	0.505828	67.9363	1.18053e-14	2.30005e-13		Sspon.03G0022360-2D	230.518	-2.36855	0.386812	-6.12327	9.1677e-10	1.87641e-08
Sspon.08G0007520-3D	21.9859	-4.39814	0.867981	67.8368	1.23985e-14	2.41284e-13		Sspon.01G0013300-1A	66.0727	2.76164	0.451508	6.1165	9.56558e-10	1.95535e-08
Sspon.04G0007950-1P	159.61	3.38952	0.450106	67.738	1.30167e-14	2.52878e-13		Sspon.03G0007490-1A	82.3289	8.36789	1.36823	6.11587	9.60309e-10	1.96186e-08
Sspon.03G0022430-3C	45.1243	3.16275	0.595346	67.691	1.33219e-14	2.58659e-13		Sspon.03G0009980-3D	123.838	8.17525	1.33693	6.11495	9.65884e-10	1.97209e-08
Sspon.01G0021090-3C	16.6579	-5.55247	1.15769	67.6861	1.33543e-14	2.59139e-13		Sspon.01G0045870-1B	111.81	-2.71975	0.444884	-6.11338	9.75456e-10	1.99047e-08
Sspon.02G0015810-1A	774.142	2.46222	0.30622	67.5894	1.40061e-14	2.7163e-13		Sspon.05G0019880-3D	34.3773	-4.34256	0.710504	-6.11195	9.84231e-10	2.0072e-08
Sspon.06G0017810-1A	146.26	2.87405	0.347163	67.5873	1.40205e-14	2.71753e-13		Sspon.06G0017110-1A	53.4052	-3.23132	0.529029	-6.10803	1.0087e-09	2.05348e-08
Sspon.08G0010460-1A	79.8307	4.22192	0.511963	67.5736	1.41153e-14	2.73434e-13		Sspon.05G0023090-3D	29.5843	-4.22334	0.691771	-6.10511	1.02727e-09	2.08884e-08
Sspon.01G0046150-1B	66.3271	3.97481	0.476547	67.5182	1.45066e-14	2.80805e-13		Sspon.03G0023680-1A	73.647	-2.94723	0.482757	-6.105	1.02803e-09	2.08916e-08
Sspon.02G0006990-2B	181.502	2.7438	0.398289	67.5162	1.45208e-14	2.80805e-13		Sspon.01G0007760-3D	147.713	-2.38873	0.391519	-6.1012	1.05278e-09	2.13697e-08
Sspon.02G0054320-2D	19.6392	9.13578	1.58872	67.461	1.49206e-14	2.88041e-13		Sspon.03G0023750-2B	60.81	3.47029	0.568918	6.09981	1.06193e-09	2.15429e-08
Sspon.07G0001480-2B	67.7432	-2.85119	0.522637	67.4447	1.50412e-14	2.90037e-13		Sspon.06G0014180-1P	274.98	2.27998	0.373941	6.09715	1.07977e-09	2.18792e-08
Sspon.05G0019650-1T	60.0848	-3.74073	0.527922	67.3951	1.54132e-14	2.97041e-13		Sspon.02G0034800-3D	29.0337	-5.08299	0.833787	-6.09627	1.0857e-09	2.19866e-08
Sspon.06G0002420-1A	83.2621	-3.31904	0.495834	67.3921	1.54361e-14	2.97312e-13		Sspon.01G0021780-1A	99.5532	-2.26623	0.371802	-6.09525	1.09268e-09	2.2115e-08
Sspon.07G0014090-2B	38.528	-4.57826	0.826958	67.3213	1.59847e-14	3.07703e-13		Sspon.01G0012810-1P	379.072	2.27514	0.373339	6.09404	1.10096e-09	2.22566e-08
Sspon.01G0021740-1A	50.73	2.82413	0.555562	67.2544	1.652e-14	3.17465e-13		Sspon.04G0034150-1C	103.37	-2.47443	0.406185	-6.09187	1.11596e-09	2.25469e-08
Sspon.06G0002470-1P	572.146	2.90365	0.333043	67.2434	1.66098e-14	3.19009e-13		Sspon.07G0004640-4D	74.2465	2.50047	0.410481	6.09157	1.11811e-09	2.25772e-08
Sspon.03G0031840-3D	874.624	2.7943	0.327881	67.2075	1.69061e-14	3.2433e-13		Sspon.01G0023650-1A	48.6573	3.60844	0.592387	6.09136	1.11959e-09	2.25939e-08
Sspon.01G0010680-1P	28.874	-3.65376	0.717705	67.1983	1.69834e-14	3.25628e-13		Sspon.01G0010420-2B	55.3454	-2.82316	0.463609	-6.08953	1.13244e-09	2.28267e-08
Sspon.04G0007920-1A	15.9283	-5.1389	1.11435	67.167	1.72473e-14	3.30312e-13		Sspon.06G0017120-2C	94.5757	-3.17716	0.521856	-6.08819	1.14193e-09	2.30046e-08
Sspon.05G0037900-1D	66.8345	-4.54096	0.601395	67.1644	1.72696e-14	3.30552e-13		Sspon.04G0000750-1A	68.1642	-3.34953	0.550182	-6.08804	1.143e-09	2.30128e-08
Sspon.06G0019200-2D	408.692	2.28973	0.329423	67.0494	1.82764e-14	3.49229e-13		Sspon.07G0025280-1B	131.216	-2.03613	0.334709	-6.08328	1.17752e-09	2.36531e-08
Sspon.04G0007040-1P	346.718	-2.46159	0.414196	67.0359	1.83983e-14	3.51358e-13		Sspon.04G0018680-1A	30.366	6.17075	1.01496	6.07981	1.20328e-09	2.41426e-08
Sspon.02G0007370-2C	129.459	-2.47487	0.368735	67.01	1.8634e-14	3.55518e-13		Sspon.02G0016580-1A	60.4256	5.42741	0.892725	6.0796	1.20485e-09	2.41601e-08
Sspon.03G0026050-1B	310.165	-2.17848	0.297403	67.0033	1.86964e-14	3.56447e-13		Sspon.08G0014970-2B	65.8529	-2.7004	0.444261	-6.07841	1.21383e-09	2.43262e-08
Sspon.04G0030340-2D	232.208	2.4549	0.313089	66.98	1.89123e-14	3.60358e-13		Sspon.01G0035420-1B	92.0704	3.00139	0.494155	6.07378	1.24931e-09	2.50148e-08
Sspon.05G0023430-1B	270.894	-2.45414	0.336471	66.9764	1.89458e-14	3.60794e-13		Sspon.07G0027530-2C	161.458	2.16857	0.357041	6.07374	1.24963e-09	2.50148e-08
Sspon.05G0003660-1A	30.8689	-4.81868	0.787215	66.9422	1.92678e-14	3.66718e-13		Sspon.08G0017300-1B	47.1038	-3.33988	0.550037	-6.07211	1.26243e-09	2.52567e-08
Sspon.01G0027480-1A	30.5795	-4.86971	0.836308	66.8402	2.02604e-14	3.85177e-13		Sspon.01G0038440-1P	432.524	2.08278	0.343025	6.07181	1.2648e-09	2.52895e-08
Sspon.02G0013260-2C	331.705	3.17563	0.375803	66.8156	2.05076e-14	3.89655e-13		Sspon.02G0024540-1A	51.4551	-3.58964	0.5913	-6.07076	1.27308e-09	2.54403e-08
Sspon.06G0008150-1P	21.8615	-5.21005	1.00997	66.7536	2.11442e-14	4.01526e-13		Sspon.05G0005270-2B	38.7731	-3.42985	0.56537	-6.06656	1.3068e-09	2.60991e-08
Sspon.03G0006830-3D	22.1469	-4.95056	0.897571	66.7429	2.1256e-14	4.03423e-13		Sspon.03G0014320-3C	33.9796	-3.6364	0.599654	-6.06416	1.32648e-09	2.64771e-08
Sspon.05G0020020-1T	52.0717	-2.55095	0.495949	66.6699	2.20338e-14	4.17949e-13		Sspon.02G0022900-1A	88.5778	2.76705	0.456776	6.05778	1.38015e-09	2.75167e-08
Sspon.03G0037420-1B	1026.62	3.10215	0.352762	66.5933	2.28818e-14	4.33546e-13		Sspon.02G0035050-2D	244.156	-2.16147	0.356952	-6.05535	1.40115e-09	2.78875e-08
Sspon.01G0011580-2B	129.741	-2.36602	0.402792	66.5884	2.29373e-14	4.34354e-13		Sspon.06G0001920-3C	221.507	2.05557	0.33961	6.05274	1.42404e-09	2.83106e-08
Sspon.06G0028440-2D	117.917	-2.09798	0.366359	66.5357	2.354e-14	4.45518e-13		Sspon.06G0002890-1A	33.8771	-3.69436	0.610691	-6.04948	1.45316e-09	2.88565e-08
Sspon.06G0004270-2D	154.238	3.77106	0.489344	66.4207	2.49123e-14	4.71226e-13		Sspon.03G0019490-1P	92.2635	2.45296	0.40556	6.04833	1.46359e-09	2.90471e-08
Sspon.03G0041490-1C	47.2422	-3.27297	0.538001	66.3679	2.55687e-14	4.83369e-13		Sspon.01G0044880-1B	35.9228	-3.61378	0.597736	-6.04578	1.48689e-09	2.9459e-08
Sspon.05G0003420-2P	16.3016	-6.9415	1.49501	66.3123	2.62787e-14	4.95405e-13		Sspon.07G0010400-2C	438.206	2.28848	0.378627	6.04415	1.50198e-09	2.9741e-08
Sspon.03G0021140-3C	63.7126	-2.13527	0.488668	66.3086	2.63271e-14	4.96041e-13		Sspon.01G0034640-1B	28.6004	-5.04264	0.834331	-6.04393	1.50405e-09	2.97651e-08
Sspon.08G0014710-1A	620.372	2.46763	0.293297	66.2998	2.64415e-14	4.97918e-13		Sspon.06G0003000-1P	29.6113	5.45386	0.902577	6.04254	1.51708e-09	3.00058e-08
Sspon.02G0021800-3D	50.2102	4.05643	0.609794	66.1545	2.84038e-14	5.33975e-13		Sspon.01G0014140-3D	35.2943	-3.90941	0.647315	-6.03943	1.5466e-09	3.0523e-08
Sspon.08G0021780-2D	192.901	2.48083	0.39885	66.1182	2.89158e-14	5.43298e-13		Sspon.07G0014650-1A	92.5077	2.7716	0.459098	6.03706	1.56949e-09	3.09545e-08
Sspon.01G0037770-1B	57.0477	4.88032	0.609562	66.1124	2.89995e-14	5.44568e-13		Sspon.03G0005430-1A	100.252	2.64758	0.438566	6.0369	1.57104e-09	3.09674e-08
Sspon.01G0032020-2B	48.0332	-3.37498	0.536163	66.0573	2.97968e-14	5.59228e-13		Sspon.04G0024440-1B	92.2191	2.44882	0.405777	6.03488	1.59085e-09	3.13402e-08
Sspon.02G0026200-1A	182.547	2.91276	0.361267	66.0491	2.99174e-14	5.6118e-13		Sspon.06G0002450-2C	125.884	-2.02666	0.33583	-6.03477	1.59188e-09	3.13428e-08
Sspon.03G0041460-1C	42.9412	8.22167	1.50562	66.0243	3.02846e-14	5.67436e-13		Sspon.05G0006480-2B	485.503	2.27071	0.376346	6.03358	1.60364e-09	3.15385e-08
Sspon.01G0029870-2P	73.1606	-3.14523	0.497867	65.9978	3.06833e-14	5.74269e-13		Sspon.01G0007140-1A	105.52	2.1749	0.360543	6.0323	1.61641e-09	3.17716e-08
Sspon.01G0010680-2B	26.2535	-3.24978	0.659762	65.9661	3.11657e-14	5.82975e-13		Sspon.03G0024820-2B	67.702	-2.83193	0.469616	-6.03032	1.63638e-09	3.21279e-08
Sspon.01G0049460-2D	316.333	-3.1692	0.400903	65.8335	3.32693e-14	6.21979e-13		Sspon.03G0023990-1A	1034.82	2.00383	0.332352	6.02926	1.64712e-09	3.23206e-08
Sspon.06G0031590-1C	132.291	3.4104	0.435184	65.7819	3.41265e-14	6.37651e-13		Sspon.06G0035400-1D	146.422	-2.19725	0.364711	-6.02465	1.6948e-09	3.32373e-08
Sspon.04G0026690-1B	190.979	2.39548	0.31355	65.7536	3.46057e-14	6.45891e-13		Sspon.03G0007640-1A	156.607	-2.19534	0.364418	-6.02422	1.6993e-09	3.33068e-08
Sspon.01G0021330-3C	1171.94	2.94545	0.365997	65.7137	3.52931e-14	6.57992e-13		Sspon.05G0000740-1A	460.269	-4.11686	0.683436	-6.02376	1.70406e-09	3.33814e-08
Sspon.03G0037420-3D	103.332	3.44091	0.40918	65.709	3.53739e-14	6.59135e-13		Sspon.07G0009060-2B	140.468	-2.06123	0.342191	-6.02363	1.70549e-09	3.33905e-08
Sspon.02G0020680-3C	21.8093	9.07629	1.57793	65.6906	3.56968e-14	6.64784e-13		Sspon.01G0006560-3C	62.2636	-2.91749	0.484532	-6.02126	1.73061e-09	3.38443e-08
Sspon.01G0027290-1A	78.9295	-2.12146	0.420525	65.6865	3.57691e-14	6.65762e-13		Sspon.06G0010720-1A	28.5347	-4.46213	0.741097	-6.02098	1.73361e-09	3.38839e-08
Sspon.07G0007070-1P	1446.39	-2.12088	0.297194	65.6604	3.6231e-14	6.73989e-13		Sspon.04G0025220-1B	116.089	2.22193	0.369225	6.01782	1.76781e-09	3.44748e-08
Sspon.07G0010810-1A	925.192	-2.06359	0.326663	65.5844	3.76132e-14	6.98929e-13		Sspon.05G0019490-2B	32.025	-4.15152	0.689926	-6.01735	1.773e-09	3.45566e-08
Sspon.04G0005380-3D	78.6714	2.49026	0.536458	65.5639	3.79955e-14	7.05257e-13		Sspon.07G0018340-1A	139.086	3.5233	0.585785	6.01466	1.80262e-09	3.50946e-08
Sspon.06G0021840-1B	123.889	2.92074	0.352327	65.5228	3.87719e-14	7.18878e-13		Sspon.02G0024030-2B	60.1659	-3.29426	0.547805	-6.01358	1.81474e-09	3.53108e-08
Sspon.02G0011530-1A	677.282	2.00255	0.302757	65.3124	4.30061e-14	7.95636e-13		Sspon.04G0004780-2B	136.442	2.96812	0.493695	6.01205	1.83193e-09	3.55656e-08
Sspon.01G0013270-2B	268.292	2.69463	0.353675	65.2823	4.36497e-14	8.07101e-13		Sspon.03G0010120-2B	31.9939	5.33994	0.888471	6.01026	1.85225e-09	3.58999e-08
Sspon.02G0005580-1T	46.6471	-2.94069	0.64759	65.2811	4.36744e-14	8.07116e-13		Sspon.01G0029280-1P	164.593	2.28641	0.380456	6.00965	1.85926e-09	3.60158e-08
Sspon.01G0009740-2B	126.605	2.94214	0.408163	65.2774	4.37543e-14	8.08149e-13		Sspon.02G0011900-1A	35.5598	-4.13324	0.688219	-6.00571	1.90499e-09	3.67992e-08
Sspon.01G0052230-2D	186.7	2.70589	0.32441	65.2326	4.47308e-14	8.25734e-13		Sspon.02G0021560-2B	160.48	2.04643	0.340884	6.00329	1.93354e-09	3.73299e-08
Sspon.07G0016410-1A	98.2672	-2.86039	0.389676	65.1539	4.64975e-14	8.57409e-13		Sspon.01G0046650-2D	161.236	2.0459	0.340841	6.00251	1.94288e-09	3.74894e-08
Sspon.01G0063070-1P	41.3048	-3.51512	0.630892	65.0648	4.85851e-14	8.95414e-13		Sspon.08G0011280-1A	224.818	4.93738	0.822658	6.00174	1.95208e-09	3.76461e-08
Sspon.08G0002020-1A	684.105	3.46786	0.410845	65.0633	4.86202e-14	8.95573e-13		Sspon.06G0021320-1P	55.4497	4.24604	0.708199	5.99555	2.028e-09	3.90453e-08
Sspon.02G0023650-1T	98.1895	2.9833	0.455355	65.0358	4.92842e-14	9.0632e-13		Sspon.02G0035610-1B	55.7794	-2.74703	0.458196	-5.9953	2.03104e-09	3.90821e-08
Sspon.02G0042810-3D	705.254	2.29653	0.333762	64.9619	5.11114e-14	9.38896e-13		Sspon.05G0007840-2B	29.0839	-5.57241	0.93037	-5.98946	2.10543e-09	4.03795e-08
Sspon.03G0041460-1T	59.6265	5.13993	0.643377	64.9275	5.19848e-14	9.53385e-13		Sspon.03G0030010-2D	220.818	-2.08186	0.347643	-5.9885	2.11786e-09	4.05954e-08
Sspon.01G0040390-2D	63.289	3.91316	0.518295	64.863	5.3662e-14	9.82541e-13		Sspon.01G0020140-1A	26.6331	-4.9507	0.827085	-5.98571	2.15442e-09	4.12507e-08
Sspon.02G0019880-1A	1806.12	-2.26559	0.288736	64.8533	5.3919e-14	9.86712e-13		Sspon.07G0010680-3D	36.3485	3.97201	0.66401	5.98185	2.20613e-09	4.21944e-08
Sspon.04G0026930-1B	66.6772	5.43717	0.663334	64.7618	5.64048e-14	1.03108e-12		Sspon.03G0022430-3C	68.6276	4.31084	0.720799	5.98064	2.22257e-09	4.24855e-08
Sspon.05G0011100-1A	139.415	-2.17075	0.429969	64.7408	5.69906e-14	1.04123e-12		Sspon.01G0013210-2P	37.1029	3.6236	0.606168	5.97788	2.26057e-09	4.31881e-08
Sspon.01G0015100-2B	475.334	-2.37744	0.291894	64.7184	5.76217e-14	1.05162e-12		Sspon.02G0047070-2D	63.8903	-2.52595	0.42259	-5.97732	2.26839e-09	4.33137e-08
Sspon.06G0031920-2D	263.138	-3.26837	0.448568	64.7017	5.80991e-14	1.05919e-12		Sspon.06G0008140-2C	125.006	-2.12683	0.356307	-5.9691	2.38563e-09	4.53778e-08
Sspon.01G0021280-3P	502.181	2.39014	0.307107	64.6669	5.9103e-14	1.07575e-12		Sspon.02G0058460-1D	114.313	-2.04149	0.34202	-5.96893	2.38821e-09	4.54022e-08
Sspon.02G0011570-1A	623.836	2.15663	0.309887	64.5488	6.26429e-14	1.13803e-12		Sspon.03G0007210-2D	41.4986	4.22805	0.708431	5.96818	2.39911e-09	4.55596e-08
Sspon.07G0011610-2C	99.6369	4.25356	0.535369	64.4992	6.41904e-14	1.16457e-12		Sspon.02G0002560-1P	277.973	-2.22569	0.37322	-5.96348	2.46928e-09	4.68408e-08
Sspon.05G0020650-2P	606.96	2.4837	0.335045	64.4367	6.61992e-14	1.19973e-12		Sspon.01G0062260-1D	29.8003	-4.01573	0.673612	-5.96148	2.49956e-09	4.73894e-08
Sspon.01G0000240-1P	114.741	-2.11217	0.401585	64.3578	6.88208e-14	1.2459e-12		Sspon.06G0015240-2B	71.6616	-2.81947	0.473411	-5.95565	2.59045e-09	4.90325e-08
Sspon.04G0017950-1A	96.8044	-2.71769	0.420829	64.3253	6.99326e-14	1.26535e-12		Sspon.05G0028560-2C	41.8071	-3.36739	0.565973	-5.94973	2.68582e-09	5.07271e-08
Sspon.05G0008140-2B	300.701	2.04113	0.285168	64.2481	7.26403e-14	1.31293e-12		Sspon.02G0032490-3C	53.5302	-2.75241	0.462799	-5.94731	2.7258e-09	5.14264e-08
Sspon.03G0009170-1A	65.7454	-2.72997	0.54328	64.177	7.52305e-14	1.35829e-12		Sspon.01G0027910-1A	214.955	-2.43387	0.40951	-5.94336	2.79231e-09	5.26526e-08
Sspon.03G0001860-1A	4029.33	2.55776	0.308695	64.1487	7.62837e-14	1.37657e-12		Sspon.06G0007910-1A	43.9472	3.92729	0.660808	5.94316	2.79573e-09	5.26886e-08
Sspon.01G0010160-1P	25.1321	-3.93341	0.760933	64.1368	7.67345e-14	1.38397e-12		Sspon.02G0002600-1A	34.0083	-7.20639	1.2126	-5.94292	2.79997e-09	5.27399e-08
Sspon.07G0006270-1A	179.686	3.02529	0.376381	64.1317	7.6928e-14	1.38598e-12		Sspon.05G0015950-2B	99.4633	-2.09917	0.353412	-5.93973	2.85489e-09	5.37452e-08
Sspon.06G0014870-4D	37.1931	6.86876	1.14979	64.129	7.70274e-14	1.38629e-12		Sspon.05G0024030-1B	77.5628	-2.29952	0.387272	-5.93773	2.89e-09	5.43473e-08
Sspon.02G0014480-1A	66.26	-2.97385	0.49172	64.1294	7.70124e-14	1.38629e-12		Sspon.01G0008890-3D	251.331	2.02984	0.342089	5.93367	2.96243e-09	5.56492e-08
Sspon.05G0009930-1P	405.817	-2.27689	0.305028	64.1116	7.76896e-14	1.39746e-12		Sspon.04G0008710-1A	59.9882	-3.15713	0.532109	-5.93324	2.97018e-09	5.57647e-08
Sspon.04G0018500-3C	812.385	2.27833	0.326408	64.0492	8.01151e-14	1.43879e-12		Sspon.03G0004370-2D	26.6499	-9.25417	1.55998	-5.93224	2.98837e-09	5.60759e-08
Sspon.06G0015220-4P	425.543	2.43282	0.412512	64.0452	8.02729e-14	1.44009e-12		Sspon.08G0009640-1A	86.1474	-2.77427	0.467937	-5.92873	3.05286e-09	5.72552e-08
Sspon.02G0003590-1A	332.152	-2.13079	0.331183	63.9677	8.33966e-14	1.49375e-12		Sspon.05G0008390-1A	98.269	2.43746	0.411226	5.9273	3.07959e-09	5.76941e-08
Sspon.03G0007810-1A	161.703	2.35543	0.316015	63.9327	8.48465e-14	1.5181e-12		Sspon.02G0019960-1A	300.927	-2.40531	0.405966	-5.92491	3.12467e-09	5.84758e-08
Sspon.02G0049170-2D	148.653	-2.07493	0.348902	63.9291	8.49957e-14	1.51997e-12		Sspon.01G0007990-2B	48.304	-2.93606	0.495567	-5.92466	3.12941e-09	5.8533e-08
Sspon.03G0004290-4D	1148.75	-2.04414	0.315019	63.8854	8.68477e-14	1.55226e-12		Sspon.01G0009250-1P	57.5905	-2.99668	0.506168	-5.92032	3.21307e-09	5.99686e-08
Sspon.07G0005040-1A	174.133	-2.43468	0.444841	63.8754	8.72761e-14	1.5591e-12		Sspon.03G0019830-2B	580.892	3.81445	0.644935	5.91447	3.3294e-09	6.204e-08
Sspon.07G0000710-1A	112.899	-2.10496	0.385763	63.7656	9.21224e-14	1.64133e-12		Sspon.02G0014130-1A	23.772	-5.46208	0.923668	-5.91347	3.34983e-09	6.23872e-08
Sspon.02G0004700-1A	22.6137	-3.36865	0.72892	63.7547	9.26178e-14	1.64928e-12		Sspon.04G0009770-1A	782.306	3.83251	0.648868	5.90646	3.4953e-09	6.4992e-08
Sspon.01G0042730-3D	166.363	-3.65107	0.924003	63.7508	9.2797e-14	1.6516e-12		Sspon.05G0001060-1A	294.905	-2.10078	0.356038	-5.90044	3.62536e-09	6.73384e-08
Sspon.04G0032230-1C	27.7133	-4.92362	0.882469	63.6645	9.68242e-14	1.72055e-12		Sspon.01G0044030-1B	55.6852	-2.94776	0.499844	-5.89736	3.6937e-09	6.84819e-08
Sspon.05G0024280-2C	13.0803	5.20709	1.06424	63.5318	1.03363e-13	1.83154e-12		Sspon.02G0038130-1B	33.5147	9.02815	1.5311	5.89653	3.7122e-09	6.87676e-08
Sspon.06G0008340-2C	96.8578	-2.55182	0.400631	63.5311	1.03396e-13	1.83154e-12		Sspon.02G0005410-1A	26.8881	-4.42692	0.75089	-5.89556	3.73404e-09	6.91354e-08
Sspon.05G0009870-3C	517.225	-2.14525	0.299488	63.4564	1.07274e-13	1.89924e-12		Sspon.02G0025530-2B	83.5573	-2.38059	0.403901	-5.89399	3.76975e-09	6.97594e-08
Sspon.02G0010360-1A	2537.88	2.7643	0.344466	63.4371	1.08297e-13	1.91535e-12		Sspon.01G0026710-3D	78.7562	-2.60403	0.441929	-5.89242	3.8057e-09	7.03498e-08
Sspon.05G0024490-2D	91.1876	2.23268	0.419532	63.4263	1.08873e-13	1.92452e-12		Sspon.08G0024300-1P	273.315	2.24901	0.381813	5.89034	3.85401e-09	7.1175e-08
Sspon.03G0014050-1A	156.977	3.29707	0.433549	63.3771	1.1154e-13	1.96961e-12		Sspon.05G0014270-2B	190.612	2.02541	0.34403	5.88731	3.92541e-09	7.24325e-08
Sspon.07G0014420-1A	1707.17	2.17634	0.289897	63.3549	1.12769e-13	1.98935e-12		Sspon.05G0007980-1A	92.39	-3.13366	0.532457	-5.88528	3.9739e-09	7.32643e-08
Sspon.06G0027500-1B	113.842	-3.84567	0.489153	63.3464	1.13241e-13	1.99651e-12		Sspon.04G0018150-3C	23.3629	-4.80633	0.816748	-5.88472	3.98732e-09	7.34728e-08
Sspon.02G0037010-1B	268.518	2.12477	0.292728	63.311	1.15233e-13	2.02951e-12		Sspon.03G0013610-2B	102.217	-2.10371	0.357514	-5.88427	3.99808e-09	7.36321e-08
Sspon.01G0037520-1B	197.805	2.19811	0.306121	63.1354	1.25635e-13	2.20926e-12		Sspon.03G0017940-4D	164.227	2.15639	0.366477	5.88412	4.00183e-09	7.36621e-08
Sspon.01G0004570-2B	35.9162	-3.26318	0.597794	63.123	1.2641e-13	2.22172e-12		Sspon.08G0006580-3C	114.46	-2.03626	0.346296	-5.88012	4.09963e-09	7.51837e-08
Sspon.02G0014600-3C	26.2683	-4.76997	0.87465	63.1096	1.27244e-13	2.23522e-12		Sspon.03G0036700-1B	52.7049	-2.74058	0.466098	-5.87983	4.10678e-09	7.51958e-08
Sspon.06G0022050-2D	206.848	3.61918	0.469153	63.0874	1.28644e-13	2.25863e-12		Sspon.02G0036940-1B	109.755	2.26317	0.384901	5.87988	4.10566e-09	7.51958e-08
Sspon.03G0015310-1A	358.235	3.1912	0.384756	63.0173	1.33157e-13	2.33422e-12		Sspon.04G0015190-1A	119.584	2.79937	0.476094	5.87987	4.10594e-09	7.51958e-08
Sspon.04G0012190-3C	1280.52	2.01818	0.254392	63.0145	1.33346e-13	2.33632e-12		Sspon.02G0042820-1B	85.5195	2.52459	0.429419	5.87909	4.12534e-09	7.54959e-08
Sspon.01G0034920-1B	51.9754	-3.6016	0.556441	63.0065	1.33869e-13	2.34426e-12		Sspon.06G0018510-2B	34.4967	5.67227	0.964923	5.87847	4.14083e-09	7.57395e-08
Sspon.04G0000750-1A	160.964	-2.39531	0.479633	62.9969	1.34503e-13	2.35416e-12		Sspon.05G0018270-1P	27.3883	-4.16243	0.708172	-5.87771	4.15979e-09	7.60463e-08
Sspon.01G0026110-1A	1379.94	2.16867	0.264212	62.9759	1.359e-13	2.37736e-12		Sspon.06G0021400-1B	90.3401	-2.4413	0.415477	-5.87591	4.2053e-09	7.67975e-08
Sspon.06G0021580-1B	2833.2	2.67744	0.352181	62.958	1.37102e-13	2.39591e-12		Sspon.08G0009650-1A	54.6228	-2.67344	0.455102	-5.87437	4.24443e-09	7.74714e-08
Sspon.02G0020310-3D	18.6119	-4.97034	0.994318	62.9455	1.37952e-13	2.40952e-12		Sspon.03G0025710-2C	66.5172	2.65092	0.451536	5.87089	4.33467e-09	7.90356e-08
Sspon.02G0059690-1D	25.0726	7.77822	1.52152	62.9386	1.38417e-13	2.41639e-12		Sspon.05G0007130-1A	34.7152	6.97842	1.18901	5.86912	4.38112e-09	7.98407e-08
Sspon.03G0021290-1A	52.6956	3.79356	0.5469	62.9227	1.39508e-13	2.43418e-12		Sspon.02G0015280-4D	26.7918	-4.89196	0.833916	-5.86625	4.45755e-09	8.1191e-08
Sspon.07G0006960-2B	14.4416	-6.7911	1.52356	62.9049	1.40735e-13	2.45431e-12		Sspon.08G0030720-1D	55.7152	-3.10606	0.529608	-5.86483	4.49593e-09	8.18471e-08
Sspon.04G0001030-2C	42.3506	3.48917	0.797522	62.8428	1.45104e-13	2.5279e-12		Sspon.07G0033810-2D	78.0051	2.46875	0.421087	5.86281	4.55109e-09	8.2808e-08
Sspon.04G0003050-1A	150.348	2.32156	0.367593	62.7465	1.52146e-13	2.64511e-12		Sspon.07G0016940-2B	93.2766	-2.20732	0.376546	-5.86202	4.57264e-09	8.31565e-08
Sspon.06G0034080-1D	42.3527	-3.2896	0.602006	62.7051	1.55284e-13	2.6969e-12		Sspon.01G0000230-3C	33.7946	-4.45929	0.760875	-5.86075	4.60794e-09	8.37108e-08
Sspon.02G0019070-1A	865.335	2.31776	0.32754	62.6601	1.58758e-13	2.75582e-12		Sspon.01G0007820-1A	145.326	2.28102	0.389237	5.86024	4.62195e-09	8.39215e-08
Sspon.07G0019210-1A	640.145	-2.75435	0.358852	62.6552	1.59141e-13	2.76104e-12		Sspon.02G0017980-1T	25.1945	-9.24913	1.57831	-5.86015	4.62447e-09	8.39235e-08
Sspon.04G0034510-1C	849.063	2.16734	0.301191	62.6149	1.62331e-13	2.81493e-12		Sspon.08G0016250-1A	100.913	3.30907	0.565199	5.8547	4.77866e-09	8.66313e-08
Sspon.02G0007660-1A	924.721	2.31958	0.285459	62.6035	1.63243e-13	2.82929e-12		Sspon.01G0021650-2C	107.522	-2.13417	0.364701	-5.85183	4.86187e-09	8.79563e-08
Sspon.05G0024800-1B	26.7587	-5.72955	1.03256	62.6023	1.63344e-13	2.82959e-12		Sspon.03G0005110-2B	116.913	2.44531	0.417935	5.85093	4.8883e-09	8.83425e-08
Sspon.06G0018220-2C	15.861	-5.35961	1.16982	62.5444	1.68065e-13	2.90988e-12		Sspon.05G0015390-1A	97.2837	2.2181	0.379351	5.8471	5.00227e-09	9.03083e-08
Sspon.03G0008520-1A	78.9243	2.58155	0.484097	62.5204	1.70063e-13	2.94297e-12		Sspon.05G0035480-1C	45.5296	-3.16753	0.542008	-5.84408	5.09389e-09	9.1867e-08
Sspon.02G0006760-3D	23.5668	-4.08948	0.770679	62.4988	1.71881e-13	2.97137e-12		Sspon.01G0005240-3D	48.2862	-2.80108	0.479382	-5.84311	5.12349e-09	9.2353e-08
Sspon.07G0008290-1A	110.005	-2.56398	0.407488	62.4798	1.73494e-13	2.99773e-12		Sspon.03G0015670-2B	121.254	2.20795	0.377904	5.84264	5.13815e-09	9.25692e-08
Sspon.01G0001220-1P	737.385	-2.08319	0.332061	62.4565	1.75493e-13	3.03072e-12		Sspon.03G0036440-1B	52.1827	3.43265	0.587757	5.84025	5.21226e-09	9.38073e-08
Sspon.03G0008990-1A	22.0893	-3.53224	0.757228	62.2611	1.93209e-13	3.32814e-12		Sspon.03G0022010-2B	204.084	2.19743	0.376318	5.83929	5.24227e-09	9.42497e-08
Sspon.01G0016800-1A	34.3121	-4.04774	0.66883	62.249	1.94364e-13	3.34633e-12		Sspon.06G0023250-2C	57.7816	-2.90949	0.498442	-5.83716	5.30982e-09	9.54148e-08
Sspon.03G0022030-2D	121.779	3.05833	0.394379	62.2446	1.94789e-13	3.35194e-12		Sspon.03G0006850-3D	75.0942	-2.41818	0.414311	-5.83663	5.3267e-09	9.56688e-08
Sspon.07G0023840-1B	773.398	2.07929	0.257152	62.2418	1.95059e-13	3.35487e-12		Sspon.01G0009200-1A	27.6512	-4.41859	0.757519	-5.83298	5.44458e-09	9.7534e-08
Sspon.06G0016630-3D	164.573	2.70222	0.364745	62.2321	1.95992e-13	3.36921e-12		Sspon.02G0001180-3D	116.938	2.01914	0.346214	5.83205	5.47505e-09	9.80292e-08
Sspon.06G0016830-1P	622.999	2.61002	0.316517	62.175	2.01576e-13	3.46344e-12		Sspon.03G0000730-1A	107.043	-2.05632	0.352664	-5.83082	5.51566e-09	9.86683e-08
Sspon.03G0019420-1A	261.084	-3.61313	0.459435	62.1534	2.0373e-13	3.49511e-12		Sspon.03G0000520-1A	118.276	-2.53539	0.434928	-5.82944	5.56126e-09	9.94194e-08
Sspon.02G0059550-1D	82.1961	3.64619	0.466929	62.1186	2.0725e-13	3.55188e-12		Sspon.01G0028160-1A	47.282	-2.97447	0.510477	-5.82684	5.64874e-09	1.00879e-07
Sspon.04G0014960-2B	194.339	-2.18931	0.389211	62.0906	2.10129e-13	3.5994e-12		Sspon.08G0014870-1P	215.878	2.10607	0.36144	5.8269	5.64658e-09	1.00879e-07
Sspon.01G0023830-2B	659.889	-2.62529	0.374337	62.0594	2.13383e-13	3.65327e-12		Sspon.05G0015990-2B	42.5628	4.5603	0.782684	5.82649	5.66047e-09	1.01037e-07
Sspon.01G0028870-2B	769.49	2.03026	0.281049	62.0004	2.19672e-13	3.75714e-12		Sspon.05G0011440-1A	111.363	2.06548	0.354558	5.8255	5.69435e-09	1.0159e-07
Sspon.03G0018520-1A	212.48	3.38853	0.412079	61.9492	2.25277e-13	3.8491e-12		Sspon.02G0029820-2B	95.9653	2.72636	0.468136	5.82385	5.75057e-09	1.02435e-07
Sspon.04G0017060-1A	63.0332	-3.34627	0.531336	61.9143	2.29171e-13	3.91166e-12		Sspon.06G0023330-1B	35.9281	4.42383	0.760274	5.81873	5.92947e-09	1.05514e-07
Sspon.06G0018670-2D	38.1103	-3.87468	0.711963	61.7995	2.42494e-13	4.13281e-12		Sspon.01G0008240-1A	28.0621	-6.99315	1.20228	-5.81656	6.00708e-09	1.0684e-07
Sspon.01G0008840-2P	184.057	2.9532	0.364061	61.7759	2.45325e-13	4.17894e-12		Sspon.06G0008590-1A	53.2984	7.99513	1.37496	5.81481	6.07045e-09	1.07857e-07
Sspon.04G0003030-1A	270.217	-2.09619	0.355327	61.6909	2.55816e-13	4.35546e-12		Sspon.01G0020650-1P	34.5861	-3.47602	0.597916	-5.81356	6.11568e-09	1.08549e-07
Sspon.04G0015340-4D	142.916	2.76517	0.418859	61.6754	2.57774e-13	4.38658e-12		Sspon.05G0008010-1A	101.711	2.2578	0.388627	5.80969	6.25899e-09	1.10867e-07
Sspon.04G0026090-1B	26.9123	6.00851	0.927488	61.6633	2.59314e-13	4.41055e-12		Sspon.06G0020900-1B	34.1712	-4.7646	0.820402	-5.80764	6.3361e-09	1.12061e-07
Sspon.03G0018290-2B	87.9345	-2.17686	0.39077	61.616	2.65416e-13	4.51206e-12		Sspon.02G0030690-3D	78.4791	-2.47194	0.425965	-5.80316	6.50779e-09	1.15039e-07
Sspon.04G0032740-1C	708.946	2.3599	0.290709	61.5969	2.67926e-13	4.55015e-12		Sspon.03G0015670-3C	50.4428	3.31589	0.57161	5.80096	6.59368e-09	1.16439e-07
Sspon.01G0024380-2B	31.2993	-4.06601	0.69649	61.5931	2.68417e-13	4.55621e-12		Sspon.03G0027430-1B	50.6004	-2.87758	0.496085	-5.80058	6.60869e-09	1.16586e-07
Sspon.04G0022360-1P	1406.81	-2.35536	0.289788	61.5845	2.69562e-13	4.57334e-12		Sspon.01G0009250-1A	49.2129	-2.99272	0.516435	-5.79496	6.83375e-09	1.2019e-07
Sspon.02G0015140-1A	197.916	2.46951	0.43079	61.5783	2.70392e-13	4.58512e-12		Sspon.01G0017360-1A	47.2344	-3.07765	0.531174	-5.79406	6.87062e-09	1.20717e-07
Sspon.06G0008350-1T	106.275	-2.43361	0.381587	61.5758	2.7072e-13	4.58838e-12		Sspon.05G0020420-1A	125.896	-2.08337	0.359813	-5.79014	7.03292e-09	1.23336e-07
Sspon.08G0006250-4D	177.525	-2.25298	0.462372	61.5683	2.71726e-13	4.6031e-12		Sspon.05G0035710-1C	31.9434	-3.61275	0.623951	-5.79011	7.03388e-09	1.23336e-07
Sspon.02G0017910-2D	188.103	2.98193	0.37911	61.4904	2.82345e-13	4.78061e-12		Sspon.01G0003810-1A	57.5901	2.94838	0.509431	5.7876	7.14009e-09	1.25009e-07
Sspon.03G0018030-3C	93.7222	2.10257	0.402706	61.4836	2.83292e-13	4.79424e-12		Sspon.02G0020340-2B	23.5456	-4.55572	0.787226	-5.78706	7.16305e-09	1.25348e-07
Sspon.07G0015230-1A	151.502	2.56282	0.362349	61.3746	2.989e-13	5.0533e-12		Sspon.03G0012560-1A	67.9195	-3.22591	0.557648	-5.78484	7.25793e-09	1.26944e-07
Sspon.06G0030920-1C	71.5807	3.92325	0.530941	61.33	3.05527e-13	5.15759e-12		Sspon.02G0000920-1A	51.7287	-3.51332	0.607762	-5.78075	7.43693e-09	1.29879e-07
Sspon.05G0031220-1C	841.342	-2.25185	0.364955	61.3267	3.06018e-13	5.16329e-12		Sspon.04G0025600-1B	36.7881	3.70043	0.640299	5.77923	7.50422e-09	1.30989e-07
Sspon.08G0012430-3C	882.247	2.59278	0.341873	61.3157	3.07684e-13	5.18622e-12		Sspon.03G0018450-3C	85.3505	2.66283	0.460918	5.77723	7.59388e-09	1.32421e-07
Sspon.03G0029730-1B	16.6771	-4.59749	0.965486	61.2917	3.11335e-13	5.24513e-12		Sspon.01G0008520-3D	89.1138	-2.07225	0.358791	-5.77564	7.66603e-09	1.33612e-07
Sspon.07G0010030-1A	230.152	-2.18351	0.361961	61.2351	3.20132e-13	5.38796e-12		Sspon.01G0002040-2B	23.4157	-4.98776	0.863633	-5.77532	7.68081e-09	1.33802e-07
Sspon.04G0018270-3C	50.0642	-2.08523	0.531906	61.2261	3.21558e-13	5.40925e-12		Sspon.08G0024490-1B	122.012	2.45785	0.425791	5.77244	7.81311e-09	1.35903e-07
Sspon.07G0017100-3D	45.5618	-3.45072	0.573767	61.2	3.25717e-13	5.47649e-12		Sspon.04G0001130-2C	97.2787	-2.08356	0.361038	-5.77103	7.87879e-09	1.36844e-07
Sspon.03G0031650-2C	106.75	2.44829	0.464274	61.168	3.30881e-13	5.55502e-12		Sspon.08G0004880-2C	90.5957	-2.22945	0.386601	-5.76679	8.07934e-09	1.40253e-07
Sspon.03G0021780-2B	628.847	2.80498	0.350784	61.139	3.35644e-13	5.62938e-12		Sspon.06G0030560-1C	29.4894	-3.84634	0.667356	-5.76356	8.23589e-09	1.42828e-07
Sspon.07G0033490-2D	14.4918	-8.12369	1.6537	61.1399	3.35485e-13	5.62938e-12		Sspon.04G0026970-2C	31.1754	-3.86925	0.672036	-5.7575	8.53704e-09	1.47462e-07
Sspon.07G0003980-3C	50.8627	-2.21017	0.493974	61.1084	3.40732e-13	5.71187e-12		Sspon.03G0034330-1B	52.4802	-2.92426	0.508172	-5.75447	8.69157e-09	1.49982e-07
Sspon.05G0011710-1T	191.554	-2.32668	0.445482	61.0788	3.45721e-13	5.79263e-12		Sspon.03G0045810-1D	96.1786	-3.27327	0.568843	-5.75426	8.70211e-09	1.5009e-07
Sspon.01G0051810-1C	336.969	2.97008	0.362756	61.0687	3.47451e-13	5.81873e-12		Sspon.02G0044390-1B	103.482	2.17075	0.377475	5.75071	8.88701e-09	1.53051e-07
Sspon.01G0027760-3C	89.2347	-2.4747	0.396706	61.034	3.53442e-13	5.91611e-12		Sspon.08G0002580-2B	109.966	2.59077	0.450554	5.75019	8.91416e-09	1.53443e-07
Sspon.01G0034340-1B	55.2986	-3.34603	0.577378	60.9334	3.7137e-13	6.20084e-12		Sspon.07G0009560-1A	108.086	-2.04312	0.355369	-5.74929	8.96206e-09	1.54191e-07
Sspon.03G0015020-1P	877.012	-2.10334	0.270297	60.8466	3.87567e-13	6.46168e-12		Sspon.06G0034490-1D	32.6755	8.91509	1.55154	5.74595	9.14061e-09	1.56952e-07
Sspon.08G0021850-1B	48.3207	4.87127	0.773574	60.7671	4.03044e-13	6.70978e-12		Sspon.02G0026460-2B	31.8009	-3.77267	0.656614	-5.74564	9.15749e-09	1.57071e-07
Sspon.05G0015390-1A	83.9928	2.94964	0.449089	60.7356	4.09339e-13	6.80786e-12		Sspon.01G0049600-1P	40.3875	-3.36144	0.585081	-5.74525	9.17858e-09	1.57293e-07
Sspon.05G0037700-1D	165.913	2.25474	0.366354	60.6633	4.24156e-13	7.04387e-12		Sspon.03G0017940-1A	66.0175	2.60397	0.45333	5.7441	9.24111e-09	1.58209e-07
Sspon.05G0004520-1A	115.694	-2.9661	0.413974	60.5863	4.40524e-13	7.3049e-12		Sspon.06G0005400-1A	289.06	2.41425	0.420335	5.74364	9.26646e-09	1.58565e-07
Sspon.04G0001020-1A	31.395	-3.17699	0.621424	60.5851	4.40787e-13	7.30568e-12		Sspon.01G0021650-1A	60.8147	-2.58314	0.449913	-5.74143	9.3883e-09	1.60492e-07
Sspon.06G0028350-1C	28.3001	-4.04053	0.758815	60.4647	4.67698e-13	7.73651e-12		Sspon.01G0015240-1A	216.234	2.29416	0.399607	5.74103	9.4102e-09	1.60787e-07
Sspon.01G0014170-1A	29.708	-3.76986	0.731168	60.4308	4.75568e-13	7.86283e-12		Sspon.04G0009530-3D	80.6651	2.54752	0.44378	5.74051	9.43913e-09	1.61123e-07
Sspon.05G0022560-1B	88.3863	4.25398	0.540141	60.3612	4.92116e-13	8.12448e-12		Sspon.02G0008040-1P	92.4036	-2.32788	0.405734	-5.73746	9.61074e-09	1.63892e-07
Sspon.06G0012760-2B	48.555	-2.863	0.552181	60.3575	4.93018e-13	8.1354e-12		Sspon.07G0017680-4D	78.2057	-2.41035	0.420203	-5.73616	9.68465e-09	1.65071e-07
Sspon.05G0026410-1B	52.0462	-2.88317	0.492849	60.3488	4.95142e-13	8.16646e-12		Sspon.07G0002210-2D	75.6769	-2.31591	0.403765	-5.73579	9.70607e-09	1.65274e-07
Sspon.01G0001510-3C	408.326	-2.16768	0.27286	60.2571	5.17991e-13	8.52248e-12		Sspon.03G0014840-2B	74.7615	3.05916	0.533454	5.73463	9.77232e-09	1.66239e-07
Sspon.02G0020680-4D	44.7893	5.6279	0.752168	60.2449	5.21109e-13	8.56543e-12		Sspon.04G0006590-2B	49.2496	2.95881	0.516024	5.73386	9.81704e-09	1.66919e-07
Sspon.04G0003200-4D	60.0614	-2.45177	0.462262	60.1917	5.34919e-13	8.78387e-12		Sspon.06G0031370-2D	33.04	8.23636	1.43656	5.73338	9.84469e-09	1.67307e-07
Sspon.05G0020020-1A	225.05	-2.25433	0.41641	60.0995	5.59736e-13	9.17353e-12		Sspon.04G0025600-2C	41.3867	3.78742	0.660639	5.73297	9.86893e-09	1.67637e-07
Sspon.08G0008810-1A	38.9302	-2.73339	0.539111	60.0817	5.64654e-13	9.24964e-12		Sspon.03G0013950-2C	37.1083	-3.54404	0.618282	-5.73207	9.92109e-09	1.6844e-07
Sspon.04G0009530-3D	61.9685	2.61875	0.484523	60.0744	5.6671e-13	9.27673e-12		Sspon.07G0034060-1P	21.762	-9.10386	1.58934	-5.72808	1.01572e-08	1.72098e-07
Sspon.02G0019200-2B	31.1523	-3.23754	0.621817	60.0438	5.75283e-13	9.41005e-12		Sspon.03G0012310-1A	36.885	8.83159	1.54187	5.72784	1.0172e-08	1.72196e-07
Sspon.07G0003250-1P	1393.17	2.07928	0.272477	60.0341	5.78052e-13	9.44618e-12		Sspon.04G0012440-2D	132.691	-2.06532	0.360852	-5.72346	1.04374e-08	1.76518e-07
Sspon.06G0021320-1P	52.0463	4.6068	0.605885	59.9936	5.8967e-13	9.62671e-12		Sspon.06G0001870-1P	28.771	-3.87191	0.676624	-5.7224	1.05032e-08	1.77543e-07
Sspon.05G0021170-3C	391.774	2.2878	0.329079	59.9898	5.90781e-13	9.64018e-12		Sspon.02G0024850-3C	35.482	-3.50342	0.612302	-5.72173	1.05444e-08	1.78153e-07
Sspon.02G0049530-1C	119.599	-2.45959	0.415299	59.9171	6.12291e-13	9.98152e-12		Sspon.07G0012140-1A	47.239	7.83867	1.37005	5.72144	1.05622e-08	1.78368e-07
Sspon.02G0036630-1B	21.6413	-5.05388	0.986429	59.8765	6.24642e-13	1.0178e-11		Sspon.07G0008030-1P	24.8841	-6.20331	1.08449	-5.72001	1.0652e-08	1.79797e-07
Sspon.04G0007360-2P	452.129	2.22901	0.299419	59.8613	6.29324e-13	1.02493e-11		Sspon.07G0008270-1A	31.5942	-3.76227	0.658051	-5.71729	1.08239e-08	1.82432e-07
Sspon.03G0019520-1P	33.0524	-3.55442	0.648966	59.848	6.33469e-13	1.03118e-11		Sspon.01G0021420-2C	58.3078	3.05701	0.534739	5.71684	1.08525e-08	1.82825e-07
Sspon.03G0006880-1A	280.512	-2.28556	0.304331	59.8464	6.33962e-13	1.03149e-11		Sspon.07G0002170-2B	71.211	-2.50497	0.43822	-5.71623	1.0891e-08	1.83386e-07
Sspon.01G0027650-1A	77.1825	-3.25839	0.53158	59.822	6.41621e-13	1.04345e-11		Sspon.04G0006730-1A	388.878	2.01929	0.353363	5.71449	1.10037e-08	1.85193e-07
Sspon.04G0024440-1B	84.0552	3.3835	0.455424	59.7931	6.5079e-13	1.05632e-11		Sspon.03G0035320-2C	22.3349	-4.8184	0.843266	-5.71398	1.10365e-08	1.85656e-07
Sspon.01G0011030-1A	156.542	2.15267	0.322105	59.7935	6.50674e-13	1.05632e-11		Sspon.02G0005540-2B	25.3095	-9.01018	1.57699	-5.71352	1.10662e-08	1.86066e-07
Sspon.06G0005640-1A	610.928	2.27012	0.321772	59.7773	6.5589e-13	1.06357e-11		Sspon.02G0018370-1A	53.3705	3.14715	0.550919	5.71255	1.11294e-08	1.87038e-07
Sspon.03G0038390-1C	104.501	2.25969	0.357292	59.7502	6.64677e-13	1.07718e-11		Sspon.07G0000710-1A	61.8935	-2.61098	0.457257	-5.71009	1.12915e-08	1.89396e-07
Sspon.02G0001850-1A	41.1592	-3.56001	0.618817	59.685	6.86342e-13	1.11029e-11		Sspon.02G0016450-1A	24.882	-6.89396	1.20765	-5.70856	1.13937e-08	1.91018e-07
Sspon.02G0035470-2C	176.75	2.93969	0.392209	59.6723	6.90654e-13	1.11673e-11		Sspon.08G0022440-2D	77.3185	-2.47055	0.433019	-5.7054	1.16068e-08	1.94309e-07
Sspon.01G0016840-1A	973.303	2.30227	0.318143	59.6699	6.91452e-13	1.11748e-11		Sspon.05G0021990-3D	115.529	-2.16026	0.37878	-5.70321	1.17575e-08	1.96548e-07
Sspon.01G0049630-1B	19.7451	-5.23609	1.05573	59.6656	6.92918e-13	1.11932e-11		Sspon.05G0025540-1B	100.561	-2.06926	0.362939	-5.7014	1.18827e-08	1.98356e-07
Sspon.01G0035570-1B	597.827	2.20208	0.327327	59.6628	6.9388e-13	1.12033e-11		Sspon.06G0023970-1B	446.737	-2.05973	0.36142	-5.69898	1.20525e-08	2.00997e-07
Sspon.03G0027450-1B	212.749	2.12168	0.289884	59.6268	7.06291e-13	1.13983e-11		Sspon.03G0038270-2D	93.2364	2.12864	0.373542	5.69852	1.20853e-08	2.01446e-07
Sspon.07G0006720-1A	52.3648	4.0012	0.595046	59.5993	7.15912e-13	1.1537e-11		Sspon.03G0039730-2D	97.462	2.33153	0.409348	5.69571	1.2286e-08	2.04695e-07
Sspon.04G0015020-2B	161.281	2.64614	0.385458	59.5956	7.17192e-13	1.15521e-11		Sspon.03G0038320-2D	53.8783	3.1662	0.55601	5.69451	1.23724e-08	2.06035e-07
Sspon.06G0001370-2C	61.6407	-2.05661	0.441311	59.5795	7.22904e-13	1.16385e-11		Sspon.02G0000010-1A	102.398	2.07542	0.364802	5.68917	1.27662e-08	2.1249e-07
Sspon.02G0015550-1A	224.808	2.71658	0.336615	59.5338	7.39321e-13	1.18972e-11		Sspon.02G0009010-1A	21.8632	-9.07929	1.59592	-5.68904	1.27753e-08	2.1254e-07
Sspon.02G0024690-3C	39.4772	6.00302	0.85102	59.5296	7.40881e-13	1.19166e-11		Sspon.02G0044960-1B	47.1517	-2.80108	0.492455	-5.68798	1.28548e-08	2.1376e-07
Sspon.08G0029550-1D	2386.52	2.43828	0.300997	59.5281	7.41416e-13	1.19195e-11		Sspon.01G0005170-1A	83.6389	-2.43155	0.427791	-5.68396	1.31614e-08	2.18754e-07
Sspon.01G0028900-1A	131.313	-2.37522	0.36092	59.5261	7.42148e-13	1.19256e-11		Sspon.02G0011330-4D	35.5767	3.79518	0.667732	5.68368	1.31823e-08	2.18893e-07
Sspon.01G0024750-2D	89.9267	3.54212	0.446036	59.401	7.89242e-13	1.26492e-11		Sspon.04G0024190-2D	36.9625	3.82041	0.672256	5.68297	1.32372e-08	2.197e-07
Sspon.02G0026480-1A	124.349	-2.34496	0.431915	59.4005	7.89424e-13	1.26492e-11		Sspon.02G0041760-1B	240.146	-2.0393	0.359196	-5.6774	1.36756e-08	2.26328e-07
Sspon.02G0049520-2D	82.9792	-2.83044	0.454838	59.2864	8.34985e-13	1.33538e-11		Sspon.02G0000940-1A	25.4493	-4.49781	0.792322	-5.67674	1.37286e-08	2.26988e-07
Sspon.03G0002750-3D	163.033	3.57169	0.441543	59.2347	8.56524e-13	1.36788e-11		Sspon.05G0032020-1C	30.1204	4.33761	0.76419	5.67609	1.37811e-08	2.27748e-07
Sspon.04G0019180-1A	331.169	-2.88313	0.375264	59.182	8.79006e-13	1.40312e-11		Sspon.03G0031310-2D	78.2475	2.85214	0.502698	5.67366	1.39778e-08	2.3067e-07
Sspon.02G0023070-1A	267.041	-6.13543	1.10677	59.1626	8.87446e-13	1.41593e-11		Sspon.04G0018970-4D	31.066	-3.47478	0.612652	-5.6717	1.41388e-08	2.33216e-07
Sspon.03G0027600-1B	280.235	3.53568	0.424558	59.1511	8.9247e-13	1.42327e-11		Sspon.06G0027470-1B	23.7909	-6.79136	1.19746	-5.67145	1.41592e-08	2.33442e-07
Sspon.02G0028770-3D	152.636	-2.43071	0.362843	59.134	9.00005e-13	1.43461e-11		Sspon.06G0035830-1D	25.1594	-6.69689	1.18149	-5.66818	1.44323e-08	2.37832e-07
Sspon.01G0001990-1A	70.7629	-3.58657	0.520068	59.1204	9.06047e-13	1.44356e-11		Sspon.05G0021240-2D	90.26	2.17747	0.384178	5.66786	1.44588e-08	2.38044e-07
Sspon.08G0009690-1A	52.9758	-2.71044	0.493128	59.1136	9.09092e-13	1.44773e-11		Sspon.03G0020250-2B	40.2507	-3.01789	0.532742	-5.66482	1.47175e-08	2.41958e-07
Sspon.08G0009040-1A	1192.34	2.10178	0.287374	59.053	9.36584e-13	1.4908e-11		Sspon.02G0024540-2B	73.5487	-2.70794	0.478202	-5.66277	1.4895e-08	2.44474e-07
Sspon.01G0054470-1C	4238.23	2.12775	0.286107	59.0341	9.45315e-13	1.50257e-11		Sspon.08G0022000-1B	88.3684	2.05164	0.362323	5.66247	1.49211e-08	2.44726e-07
Sspon.01G0008840-4P	277.276	2.72201	0.349026	58.9232	9.98289e-13	1.58528e-11		Sspon.04G0014020-1A	440.236	2.18482	0.386162	5.65777	1.5335e-08	2.5116e-07
Sspon.02G0009820-1A	17.6225	-6.19834	1.3714	58.9151	1.00229e-12	1.59088e-11		Sspon.06G0018060-2D	107.939	2.40767	0.425838	5.65396	1.56791e-08	2.56554e-07
Sspon.02G0043000-1B	35.5519	5.24146	0.724933	58.8862	1.01662e-12	1.61212e-11		Sspon.01G0051600-1C	136.831	2.39966	0.424575	5.6519	1.58681e-08	2.59524e-07
Sspon.04G0010910-3C	124.358	2.05464	0.359857	58.8593	1.0302e-12	1.63288e-11		Sspon.05G0000340-1A	153.181	-2.25806	0.399698	-5.64942	1.60989e-08	2.63052e-07
Sspon.07G0004520-3D	396.665	2.57942	0.324407	58.8493	1.03524e-12	1.6401e-11		Sspon.05G0019650-2P	77.2842	-3.12102	0.552481	-5.64909	1.61299e-08	2.63434e-07
Sspon.06G0012770-1P	227.865	2.01921	0.370384	58.6736	1.1287e-12	1.78398e-11		Sspon.02G0035090-1B	500.859	-2.09958	0.371684	-5.64884	1.61534e-08	2.63695e-07
Sspon.03G0006260-4D	88.9168	-2.94715	0.507765	58.6743	1.12832e-12	1.78398e-11		Sspon.02G0054320-2D	27.3939	5.91298	1.04684	5.64839	1.61954e-08	2.64132e-07
Sspon.06G0027360-1B	50.1727	4.7456	0.62068	58.6559	1.13858e-12	1.79791e-11		Sspon.04G0036270-1D	90.3087	2.58077	0.457073	5.64629	1.63944e-08	2.67002e-07
Sspon.03G0021420-2B	267.481	2.04736	0.281642	58.656	1.13851e-12	1.79791e-11		Sspon.01G0016120-2C	30.7864	-3.51408	0.62241	-5.64593	1.64288e-08	2.67437e-07
Sspon.01G0020430-2B	88.5712	2.59818	0.453055	58.5992	1.17074e-12	1.84697e-11		Sspon.03G0019510-2B	115.139	2.31951	0.410847	5.64567	1.64541e-08	2.67723e-07
Sspon.03G0002420-1A	354.585	-2.47168	0.33048	58.596	1.1726e-12	1.84904e-11		Sspon.08G0003820-4D	78.4765	2.32634	0.412074	5.64545	1.6475e-08	2.67939e-07
Sspon.06G0003190-1A	31.7839	7.76829	1.51028	58.5582	1.19457e-12	1.8828e-11		Sspon.07G0023460-1B	49.9458	-2.67371	0.473764	-5.64356	1.66572e-08	2.70775e-07
Sspon.04G0003030-2B	393.409	-2.06959	0.347317	58.5489	1.20004e-12	1.89053e-11		Sspon.02G0008820-2B	46.1616	-3.32183	0.588776	-5.64192	1.68162e-08	2.73232e-07
Sspon.01G0024240-3D	29.6287	4.94196	0.724163	58.5154	1.21997e-12	1.92104e-11		Sspon.04G0000620-1P	66.278	2.43644	0.431942	5.64067	1.69392e-08	2.75102e-07
Sspon.03G0006750-2B	445.179	2.128	0.279062	58.3699	1.3105e-12	2.06167e-11		Sspon.01G0041690-2C	18.8225	9.10416	1.61494	5.63747	1.72565e-08	2.80124e-07
Sspon.01G0053560-1C	85.2155	4.25114	0.531843	58.3313	1.33557e-12	2.09915e-11		Sspon.04G0009010-2D	30.6965	8.77665	1.55699	5.63694	1.73102e-08	2.80865e-07
Sspon.01G0017610-1P	32.6016	-2.80097	0.590787	58.2634	1.38091e-12	2.16839e-11		Sspon.05G0005280-2C	152.489	2.03924	0.362033	5.63274	1.77366e-08	2.87515e-07
Sspon.07G0016700-3C	1816.93	2.46458	0.309491	58.254	1.3873e-12	2.17641e-11		Sspon.06G0021840-1B	94.366	2.18871	0.388595	5.63237	1.77746e-08	2.87996e-07
Sspon.03G0024440-1A	32.5287	-4.07667	0.694097	58.0251	1.55263e-12	2.43125e-11		Sspon.02G0011730-4D	58.6948	-2.6458	0.469882	-5.63077	1.79406e-08	2.90416e-07
Sspon.04G0000990-1A	28.5982	7.44541	1.50129	57.9953	1.57553e-12	2.46597e-11		Sspon.07G0002530-2B	24.1242	-6.64519	1.18137	-5.625	1.85504e-08	2.99311e-07
Sspon.02G0016570-1T	78.6563	3.14338	0.474266	57.9918	1.57825e-12	2.46908e-11		Sspon.04G0017290-1A	60.8345	2.88856	0.51371	5.62294	1.87737e-08	3.02493e-07
Sspon.06G0023190-2C	37.7649	4.70898	0.782102	57.9719	1.59372e-12	2.49213e-11		Sspon.04G0037470-1D	54.339	3.13851	0.558534	5.6192	1.91844e-08	3.08538e-07
Sspon.07G0025040-1P	398.859	2.08694	0.323007	57.9651	1.59911e-12	2.4994e-11		Sspon.06G0019310-1B	21.3776	-5.61099	0.999066	-5.61623	1.95168e-08	3.13594e-07
Sspon.06G0019040-1A	121.644	3.19357	0.409143	57.9516	1.60973e-12	2.51483e-11		Sspon.03G0046580-1D	28.3832	-3.65038	0.650326	-5.61315	1.98673e-08	3.18931e-07
Sspon.06G0027370-1B	95.6157	3.28373	0.474136	57.9289	1.62778e-12	2.54186e-11		Sspon.02G0047440-2D	76.9742	2.49183	0.444211	5.60957	2.02828e-08	3.25151e-07
Sspon.05G0026700-1B	25.7604	6.32398	1.02979	57.8382	1.70205e-12	2.65169e-11		Sspon.04G0001080-1A	140.287	-2.06814	0.368758	-5.6084	2.04203e-08	3.27055e-07
Sspon.06G0031090-1T	15.6573	-6.85024	1.51061	57.7616	1.76737e-12	2.74838e-11		Sspon.03G0019860-2C	75.2182	2.58583	0.461063	5.60841	2.04195e-08	3.27055e-07
Sspon.02G0030980-1A	175.249	-2.53299	0.364409	57.7186	1.80508e-12	2.80444e-11		Sspon.03G0037900-1C	120.739	2.0505	0.365618	5.60831	2.0431e-08	3.27074e-07
Sspon.03G0011140-1A	181.888	-2.05279	0.330164	57.7151	1.80821e-12	2.80801e-11		Sspon.01G0049310-1P	92.5761	-2.24793	0.400859	-5.60778	2.04939e-08	3.27931e-07
Sspon.04G0003110-1A	594.208	2.12328	0.28948	57.6289	1.88646e-12	2.92415e-11		Sspon.02G0036320-2C	23.7518	-5.23922	0.934297	-5.60767	2.05072e-08	3.27993e-07
Sspon.06G0025020-1B	32.9459	6.07198	0.920729	57.626	1.88914e-12	2.92696e-11		Sspon.03G0002340-1A	103.361	-2.29886	0.410003	-5.60693	2.05953e-08	3.2925e-07
Sspon.01G0015590-1A	170.011	2.89371	0.398321	57.5293	1.98116e-12	3.0639e-11		Sspon.02G0023590-2B	67.2885	-2.47519	0.441469	-5.60672	2.06197e-08	3.29337e-07
Sspon.02G0032150-1A	37.587	-3.089	0.60236	57.5262	1.9842e-12	3.06719e-11		Sspon.04G0007950-1A	53.4995	-3.13344	0.558867	-5.60676	2.06145e-08	3.29337e-07
Sspon.04G0005380-1A	113.826	2.86572	0.532228	57.5089	2.00112e-12	3.09194e-11		Sspon.02G0013210-2B	59.2157	-2.80663	0.500827	-5.60399	2.09477e-08	3.34117e-07
Sspon.03G0018990-2B	43.3484	-4.38434	0.731359	57.4634	2.04637e-12	3.15752e-11		Sspon.03G0007670-1A	115.682	2.42536	0.432856	5.60316	2.10477e-08	3.35558e-07
Sspon.02G0009800-2T	31.5433	-5.02727	0.817059	57.4239	2.08646e-12	3.2179e-11		Sspon.01G0017050-2C	22.8189	-6.70365	1.19666	-5.60195	2.11952e-08	3.37753e-07
Sspon.04G0015340-1P	61.021	3.54092	0.530029	57.368	2.14461e-12	3.30456e-11		Sspon.06G0031310-1C	74.8509	-2.32349	0.414796	-5.60152	2.12478e-08	3.38437e-07
Sspon.04G0013800-1A	37.6068	4.10091	0.696775	57.3609	2.15211e-12	3.31461e-11		Sspon.01G0012840-3C	101.82	2.99857	0.53551	5.59947	2.15006e-08	3.41993e-07
Sspon.03G0039500-1C	129.641	-3.13256	0.454546	57.3508	2.1628e-12	3.32955e-11		Sspon.05G0004360-1A	247.121	9.20809	1.64452	5.59926	2.15271e-08	3.42258e-07
Sspon.01G0024410-1A	144.966	2.3438	0.341891	57.239	2.28503e-12	3.50971e-11		Sspon.02G0030000-1A	65.8993	-2.32227	0.414753	-5.59916	2.15391e-08	3.42293e-07
Sspon.07G0012160-1A	1223.03	2.13533	0.290472	57.2358	2.28868e-12	3.51372e-11		Sspon.01G0003910-2B	135.286	2.06398	0.368685	5.59823	2.16556e-08	3.4383e-07
Sspon.04G0024960-1P	54.7955	3.62426	0.513777	57.2205	2.30595e-12	3.53834e-11		Sspon.06G0017480-2B	72.2406	2.57218	0.459473	5.59811	2.16705e-08	3.43909e-07
Sspon.01G0056840-1C	41.1617	-3.07362	0.577634	57.212	2.31554e-12	3.55011e-11		Sspon.03G0007250-1A	73.716	-2.28507	0.408318	-5.59629	2.18986e-08	3.47371e-07
Sspon.06G0002420-2B	36.3005	-3.64198	0.654349	57.1976	2.33199e-12	3.56885e-11		Sspon.02G0006990-2B	49.8666	3.40007	0.607867	5.59345	2.22604e-08	3.52627e-07
Sspon.06G0025760-1B	28.7653	-3.61912	0.714127	57.0987	2.44817e-12	3.74494e-11		Sspon.01G0005490-1A	132.785	2.02401	0.361935	5.59218	2.24234e-08	3.54886e-07
Sspon.03G0020250-2B	62.1311	-2.02339	0.481198	57.0801	2.4707e-12	3.7777e-11		Sspon.05G0016460-3C	63.3134	-2.59361	0.464007	-5.5896	2.27597e-08	3.59553e-07
Sspon.06G0000750-1A	442.288	2.03546	0.32509	57.0777	2.4736e-12	3.78042e-11		Sspon.01G0046360-3D	69.8496	-2.63519	0.471817	-5.5852	2.33429e-08	3.68264e-07
Sspon.03G0032650-2D	68.8234	-3.00435	0.529542	57.0715	2.48115e-12	3.79023e-11		Sspon.06G0019840-1B	550.333	2.0867	0.373853	5.58159	2.38326e-08	3.7531e-07
Sspon.02G0003680-1A	80.7215	-3.24068	0.449521	57.0632	2.49126e-12	3.80397e-11		Sspon.06G0009220-3C	42.2071	-2.9404	0.526884	-5.58073	2.39508e-08	3.77001e-07
Sspon.03G0026540-1B	47.8869	-3.46866	0.655251	57.0391	2.52091e-12	3.8475e-11		Sspon.02G0034800-1B	27.9758	-4.01049	0.718824	-5.57924	2.41577e-08	3.80085e-07
Sspon.01G0009130-2C	260.847	3.66122	0.463546	56.8983	2.70161e-12	4.11213e-11		Sspon.05G0023300-2C	67.7653	2.48798	0.446399	5.57343	2.4977e-08	3.92265e-07
Sspon.03G0022430-1A	38.4507	5.40263	0.935849	56.8743	2.73367e-12	4.15717e-11		Sspon.01G0031390-1A	35.2931	-3.55585	0.638167	-5.57197	2.51879e-08	3.9522e-07
Sspon.05G0017550-2B	27.705	4.49467	0.701682	56.8704	2.7389e-12	4.16325e-11		Sspon.07G0002040-1A	2393.36	-3.49453	0.627653	-5.56761	2.58256e-08	4.04861e-07
Sspon.07G0009630-1T	485.555	2.03372	0.31233	56.8433	2.77557e-12	4.21708e-11		Sspon.01G0053680-1C	67.2728	-2.54092	0.45669	-5.56377	2.64008e-08	4.13134e-07
Sspon.01G0034940-1B	135.748	-2.00541	0.401359	56.8342	2.78805e-12	4.23415e-11		Sspon.07G0016380-3C	92.0592	-2.00722	0.36092	-5.56138	2.67643e-08	4.18069e-07
Sspon.07G0029670-2D	24.8447	7.98245	1.54407	56.8122	2.81834e-12	4.27629e-11		Sspon.02G0021720-1A	56.6564	-2.57157	0.462604	-5.5589	2.71487e-08	4.23313e-07
Sspon.02G0013660-1A	29.0269	-2.56576	0.689184	56.8075	2.82495e-12	4.28441e-11		Sspon.07G0000930-2B	66.7669	2.30662	0.414958	5.55868	2.71828e-08	4.23655e-07
Sspon.03G0006460-1A	46.8909	-2.14038	0.524704	56.7925	2.84576e-12	4.31403e-11		Sspon.01G0017170-2D	51.788	3.30815	0.595238	5.5577	2.73359e-08	4.2585e-07
Sspon.06G0017440-1A	116.431	-2.10073	0.386484	56.7823	2.86012e-12	4.33385e-11		Sspon.01G0001200-1A	47.4858	-3.1993	0.575754	-5.55672	2.7489e-08	4.27851e-07
Sspon.04G0009760-2B	302.619	2.71847	0.36624	56.7566	2.89643e-12	4.38493e-11		Sspon.02G0039860-1B	45.2138	3.66637	0.659973	5.55534	2.77074e-08	4.30864e-07
Sspon.06G0004620-3D	117.305	-2.84031	0.45767	56.7039	2.97249e-12	4.49806e-11		Sspon.08G0009300-1A	70.2875	-2.88217	0.518941	-5.55395	2.79283e-08	4.34106e-07
Sspon.07G0029780-1B	11.3973	-7.8172	1.70093	56.6795	3.00835e-12	4.54621e-11		Sspon.05G0010980-2B	81.1797	-2.17068	0.391007	-5.5515	2.83221e-08	4.39833e-07
Sspon.01G0017670-4D	558.738	2.74497	0.346353	56.6625	3.03351e-12	4.58218e-11		Sspon.07G0006430-2B	43.068	3.97171	0.715996	5.54712	2.90415e-08	4.50604e-07
Sspon.06G0017930-2B	41.1328	4.09799	0.704561	56.5838	3.15327e-12	4.76095e-11		Sspon.05G0004920-1A	40.3099	-3.41198	0.615284	-5.54539	2.93307e-08	4.54684e-07
Sspon.03G0039650-2D	538.761	2.04426	0.27177	56.4655	3.34193e-12	5.03896e-11		Sspon.01G0004780-2C	139.786	2.25472	0.406737	5.54343	2.96604e-08	4.59181e-07
Sspon.01G0005860-1P	1835.96	2.2297	0.304794	56.4417	3.38131e-12	5.09157e-11		Sspon.01G0003950-1A	124.827	-2.03068	0.366344	-5.54309	2.97186e-08	4.59878e-07
Sspon.02G0013240-1P	91.8109	4.19314	0.569625	56.4101	3.43414e-12	5.16882e-11		Sspon.05G0028010-1P	38.3858	-3.27444	0.590912	-5.54133	3.00176e-08	4.64298e-07
Sspon.06G0005640-2B	989.139	2.24462	0.3046	56.3796	3.48599e-12	5.24453e-11		Sspon.05G0022300-1P	33.3109	-8.22082	1.48403	-5.53951	3.03312e-08	4.68732e-07
Sspon.03G0035950-1B	58.8719	-3.38189	0.567752	56.3538	3.5305e-12	5.30913e-11		Sspon.01G0013020-1P	44.8305	3.99461	0.722133	5.53168	3.17173e-08	4.88633e-07
Sspon.02G0034800-1B	58.2136	-3.55102	0.538842	56.2585	3.69976e-12	5.55623e-11		Sspon.03G0003010-1A	176.575	2.15723	0.390021	5.53106	3.18296e-08	4.90144e-07
Sspon.07G0033530-1C	58.3476	-2.76611	0.498748	56.1522	3.89823e-12	5.84648e-11		Sspon.04G0002980-1A	33.8123	-8.11777	1.46854	-5.52779	3.24297e-08	4.98944e-07
Sspon.02G0021950-2B	27.6577	-4.00942	0.727524	56.1457	3.91069e-12	5.86255e-11		Sspon.03G0003750-3C	26.6005	-4.86495	0.880105	-5.52769	3.24469e-08	4.98988e-07
Sspon.06G0017110-1A	30.2907	-4.2513	0.771232	56.1287	3.9434e-12	5.90897e-11		Sspon.02G0035050-1B	72.9638	-2.78737	0.504346	-5.5267	3.26313e-08	5.01602e-07
Sspon.03G0021510-1A	158.394	-2.61627	0.408483	56.0682	4.06256e-12	6.08212e-11		Sspon.02G0038700-1B	123.611	-2.08354	0.377124	-5.52482	3.29825e-08	5.06328e-07
Sspon.01G0016180-2C	219.016	2.36953	0.31684	56.0332	4.13302e-12	6.17939e-11		Sspon.05G0020760-1A	61.063	-2.48333	0.449484	-5.52485	3.29773e-08	5.06328e-07
Sspon.03G0032630-1B	134.641	2.32703	0.349058	56.0285	4.14245e-12	6.18937e-11		Sspon.02G0036800-1B	80.1945	-2.08941	0.378299	-5.52318	3.32927e-08	5.10866e-07
Sspon.03G0023490-1A	37.9029	-3.68994	0.699605	56.0281	4.14337e-12	6.18937e-11		Sspon.04G0000190-1A	153.811	-2.11621	0.383207	-5.52236	3.34472e-08	5.1301e-07
Sspon.01G0034480-1B	32.7601	-3.7381	0.667894	56.0087	4.18296e-12	6.24575e-11		Sspon.04G0002990-1A	22.3259	-5.18347	0.938706	-5.52193	3.35289e-08	5.13809e-07
Sspon.04G0002520-1A	200.465	-2.73841	0.434497	55.8261	4.5756e-12	6.81995e-11		Sspon.05G0011170-1A	40.6259	-3.08799	0.559256	-5.52161	3.35909e-08	5.14533e-07
Sspon.03G0021190-1A	91.3543	3.55614	0.485783	55.6978	4.87335e-12	7.25414e-11		Sspon.01G0000960-1A	446.297	-2.08513	0.377933	-5.51721	3.44426e-08	5.26188e-07
Sspon.01G0001210-1A	87.0518	-2.39853	0.423137	55.6755	4.92717e-12	7.33101e-11		Sspon.04G0003050-1A	144.47	2.20697	0.400437	5.51141	3.55974e-08	5.43115e-07
Sspon.03G0004250-2B	58.2475	3.95102	0.522047	55.663	4.95755e-12	7.37296e-11		Sspon.02G0010130-3D	91.5735	2.3265	0.422222	5.51014	3.58542e-08	5.46792e-07
Sspon.08G0005110-1A	202.746	3.05751	0.387601	55.6149	5.07589e-12	7.54563e-11		Sspon.04G0004910-4D	78.3731	2.23601	0.40614	5.50552	3.68075e-08	5.60593e-07
Sspon.03G0002240-3D	36.7821	-2.39028	0.633242	55.6115	5.08453e-12	7.55516e-11		Sspon.02G0033120-1B	71.8638	2.68861	0.488456	5.50431	3.70622e-08	5.64224e-07
Sspon.05G0014560-2B	98.3272	3.27737	0.423343	55.5259	5.30296e-12	7.87625e-11		Sspon.04G0009590-2B	112.336	-2.14392	0.389711	-5.5013	3.77006e-08	5.7358e-07
Sspon.02G0032160-1A	23.5739	-3.66126	0.736394	55.4592	5.47947e-12	8.12707e-11		Sspon.03G0007670-2B	76.1025	2.68848	0.488703	5.50126	3.77097e-08	5.7358e-07
Sspon.03G0037200-1B	178.502	2.38293	0.373394	55.436	5.54231e-12	8.21367e-11		Sspon.08G0000600-1A	121.509	2.07942	0.378408	5.49518	3.90321e-08	5.92916e-07
Sspon.02G0003710-2B	50.7448	-2.47199	0.498319	55.2615	6.03835e-12	8.92919e-11		Sspon.07G0028840-1B	128.54	2.40824	0.438287	5.49468	3.9142e-08	5.94325e-07
Sspon.02G0015180-2B	214.11	-2.01687	0.381344	55.2512	6.06922e-12	8.9709e-11		Sspon.03G0014840-1A	61.5865	2.7844	0.506981	5.49211	3.97158e-08	6.0225e-07
Sspon.03G0012700-1A	226.593	2.48954	0.343774	55.2502	6.07214e-12	8.97129e-11		Sspon.01G0042830-1T	95.341	-2.05249	0.373772	-5.4913	3.9899e-08	6.04764e-07
Sspon.03G0005560-1A	433.829	-2.63649	0.397365	55.2068	6.20299e-12	9.14859e-11		Sspon.01G0008070-2C	40.7433	-2.90141	0.528618	-5.48868	4.04955e-08	6.1327e-07
Sspon.04G0000600-1P	65.2993	3.71267	0.657525	55.1813	6.28111e-12	9.25976e-11		Sspon.03G0015440-1A	33.5382	3.58149	0.652824	5.48614	4.10802e-08	6.21584e-07
Sspon.04G0002270-1A	63.8816	4.9284	0.644427	55.1323	6.43418e-12	9.47714e-11		Sspon.03G0007600-1A	30.3506	-3.58844	0.654271	-5.48464	4.14307e-08	6.26615e-07
Sspon.01G0001460-1A	121.266	-2.41719	0.407552	55.1308	6.43893e-12	9.48001e-11		Sspon.02G0026020-4D	50.9383	-2.60963	0.475984	-5.48259	4.19142e-08	6.33101e-07
Sspon.03G0001400-2B	1741.86	-4.48256	0.705899	55.0566	6.67798e-12	9.81911e-11		Sspon.03G0019110-1A	89.8802	2.27887	0.415653	5.48263	4.19049e-08	6.33101e-07
Sspon.06G0016160-2C	25.9743	-3.56744	0.704841	55.0481	6.70599e-12	9.856e-11		Sspon.03G0004530-2P	55.5326	2.75359	0.502241	5.48261	4.191e-08	6.33101e-07
Sspon.01G0017790-2B	23.7178	6.22789	1.04115	55.0164	6.81119e-12	1.00063e-10		Sspon.06G0014870-4D	54.986	5.35165	0.976165	5.48232	4.19772e-08	6.33778e-07
Sspon.04G0021790-2C	2079.16	2.1342	0.302714	55.0126	6.82365e-12	1.00202e-10		Sspon.05G0018660-1A	52.076	4.32497	0.789067	5.48112	4.22638e-08	6.37828e-07
Sspon.01G0002050-1T	502.185	-2.4067	0.318135	54.9905	6.89839e-12	1.01255e-10		Sspon.02G0019960-1P	141.346	7.35203	1.34158	5.48013	4.2501e-08	6.4085e-07
Sspon.05G0008350-2B	86.5449	2.35665	0.374699	54.9556	7.01755e-12	1.02915e-10		Sspon.02G0008420-1A	57.4439	2.84679	0.519545	5.47939	4.26797e-08	6.43267e-07
Sspon.02G0033590-1B	77.2939	2.89557	0.427838	54.9265	7.11847e-12	1.0435e-10		Sspon.04G0024200-1B	165.618	-2.02647	0.369934	-5.47791	4.30382e-08	6.48388e-07
Sspon.02G0000840-3C	50.034	2.86922	0.569586	54.8647	7.33804e-12	1.07522e-10		Sspon.08G0021740-1T	50.3136	8.35712	1.52631	5.47537	4.36597e-08	6.57352e-07
Sspon.03G0028760-2D	327.684	-2.36986	0.335677	54.8321	7.45655e-12	1.09211e-10		Sspon.07G0020720-3D	179.83	2.13937	0.390994	5.47162	4.45937e-08	6.70661e-07
Sspon.06G0022400-2C	620.61	2.0741	0.2882	54.8255	7.48067e-12	1.09516e-10		Sspon.02G0049880-1C	126.482	-2.09336	0.382611	-5.47125	4.46885e-08	6.71795e-07
Sspon.04G0018290-1A	980.884	2.52357	0.329756	54.816	7.51572e-12	1.09982e-10		Sspon.01G0015190-1A	64.3967	-2.62581	0.480058	-5.46978	4.50595e-08	6.76933e-07
Sspon.03G0004890-2B	248.655	-2.08805	0.456308	54.8056	7.55403e-12	1.10494e-10		Sspon.03G0018520-1A	66.3672	2.43382	0.445148	5.46745	4.56567e-08	6.8428e-07
Sspon.03G0043820-1C	58.9018	-2.89613	0.495231	54.7274	7.84993e-12	1.14773e-10		Sspon.06G0024670-2C	34.4858	-3.41046	0.624254	-5.46326	4.67463e-08	6.99405e-07
Sspon.01G0018480-1A	286.545	-2.10298	0.328943	54.6906	7.99329e-12	1.16717e-10		Sspon.02G0032390-2B	39.5822	3.57403	0.654246	5.46282	4.68624e-08	7.00839e-07
Sspon.04G0018080-1T	95.0339	-2.25925	0.41286	54.6608	8.11112e-12	1.18335e-10		Sspon.08G0007920-1A	61.0772	-2.49245	0.456395	-5.46118	4.72982e-08	7.06749e-07
Sspon.01G0052270-2P	22.7801	-8.4387	1.63356	54.5802	8.43872e-12	1.22902e-10		Sspon.07G0010420-1A	92.9712	2.17656	0.399196	5.45236	4.97061e-08	7.41454e-07
Sspon.07G0014420-2C	623.01	2.23643	0.301079	54.5562	8.53846e-12	1.24301e-10		Sspon.03G0003260-2C	24.2475	-3.98914	0.73229	-5.44748	5.10872e-08	7.60099e-07
Sspon.06G0006990-1A	25.1242	-4.4754	0.94378	54.5511	8.56017e-12	1.24564e-10		Sspon.02G0003190-1A	101.196	2.09397	0.384426	5.44702	5.12211e-08	7.61766e-07
Sspon.02G0054660-1C	91.3109	-2.21231	0.404549	54.5493	8.56774e-12	1.2462e-10		Sspon.02G0030530-2C	24.3104	-4.14265	0.76077	-5.44534	5.17068e-08	7.68332e-07
Sspon.05G0022560-1T	124.366	3.63811	0.495545	54.5296	8.65071e-12	1.25773e-10		Sspon.03G0043820-1C	70.0575	-2.32029	0.426349	-5.44223	5.26174e-08	7.80863e-07
Sspon.08G0005960-1A	666.465	-2.30099	0.344429	54.4401	9.0395e-12	1.31199e-10		Sspon.07G0003620-2D	84.8092	2.46471	0.45302	5.44062	5.30963e-08	7.87297e-07
Sspon.02G0039950-1B	35.1437	2.54919	0.545542	54.4145	9.15387e-12	1.32745e-10		Sspon.01G0019830-1T	87.2073	2.43796	0.448528	5.43547	5.46517e-08	8.08292e-07
Sspon.01G0021330-1A	611.832	3.11041	0.41434	54.4083	9.18213e-12	1.3304e-10		Sspon.08G0008600-1A	56.3735	2.58609	0.475855	5.43462	5.49147e-08	8.11836e-07
Sspon.03G0026740-1B	52.8004	-2.93028	0.522761	54.4086	9.18057e-12	1.3304e-10		Sspon.03G0020210-4D	82.8143	-2.20202	0.405386	-5.43191	5.57525e-08	8.23872e-07
Sspon.01G0053290-1C	42.8162	3.80582	0.699328	54.3922	9.25497e-12	1.34038e-10		Sspon.05G0024800-1B	31.2191	-4.05546	0.746703	-5.43116	5.59904e-08	8.27036e-07
Sspon.02G0016570-3C	151.836	2.70833	0.431438	54.3817	9.30244e-12	1.34668e-10		Sspon.01G0046150-1B	70.9837	2.54693	0.469532	5.42439	5.81528e-08	8.56068e-07
Sspon.06G0019350-1B	176.701	2.67517	0.384789	54.3379	9.505e-12	1.37541e-10		Sspon.01G0049390-2D	210.811	2.11538	0.390063	5.42319	5.85435e-08	8.61454e-07
Sspon.02G0044580-1B	107.196	-2.61843	0.393841	54.1843	1.02497e-11	1.48063e-10		Sspon.02G0024090-3C	148.731	2.13658	0.394078	5.42172	5.90283e-08	8.68221e-07
Sspon.03G0011330-1A	473.877	2.8603	0.404702	54.1662	1.03412e-11	1.49322e-10		Sspon.03G0034870-1B	29.2684	-3.59952	0.664238	-5.41902	5.99275e-08	8.8033e-07
Sspon.01G0045520-2C	382.583	2.24972	0.299159	54.1501	1.04232e-11	1.50441e-10		Sspon.02G0044960-2D	45.0207	-2.63385	0.48621	-5.41711	6.05702e-08	8.88644e-07
Sspon.01G0048600-2C	59.1422	-2.66438	0.462829	54.1347	1.05024e-11	1.5152e-10		Sspon.04G0015870-1A	57.7437	-3.0626	0.565577	-5.41501	6.12864e-08	8.98393e-07
Sspon.06G0006530-4D	123.013	2.26459	0.401625	54.1012	1.06766e-11	1.53901e-10		Sspon.04G0004780-1A	133.037	2.23978	0.413768	5.41312	6.19359e-08	9.07149e-07
Sspon.03G0004640-2C	53.4519	-2.09963	0.478462	54.0386	1.10098e-11	1.58635e-10		Sspon.02G0035680-2C	54.5338	-3.25002	0.600602	-5.41127	6.25792e-08	9.16186e-07
Sspon.01G0047630-1B	87.0346	2.49593	0.525426	54.0351	1.10288e-11	1.58842e-10		Sspon.06G0010740-2C	91.2229	-3.14005	0.580355	-5.41057	6.28248e-08	9.19395e-07
Sspon.06G0028270-1C	48.0354	-2.56507	0.498806	53.9802	1.13303e-11	1.63114e-10		Sspon.03G0004400-1A	46.033	3.17035	0.585986	5.41028	6.2925e-08	9.20474e-07
Sspon.07G0023130-1B	174.943	2.41536	0.350061	53.9732	1.13695e-11	1.63592e-10		Sspon.07G0004320-1T	32.4098	-3.29618	0.609359	-5.40926	6.32843e-08	9.25341e-07
Sspon.04G0009050-3D	330.241	2.37703	0.330963	53.9231	1.16522e-11	1.67463e-10		Sspon.07G0035700-1D	161.202	-2.27936	0.421457	-5.40828	6.36343e-08	9.30066e-07
Sspon.08G0020640-1P	15404.6	-2.12955	0.329178	53.912	1.17162e-11	1.68311e-10		Sspon.01G0005240-1A	22.9257	-4.8348	0.894472	-5.4052	6.47371e-08	9.44993e-07
Sspon.03G0009080-1A	160.923	2.91192	0.379174	53.8119	1.23061e-11	1.76711e-10		Sspon.07G0025120-3D	18.8392	-8.81106	1.63076	-5.40304	6.55211e-08	9.54834e-07
Sspon.03G0022900-3C	10.5515	-6.37292	1.59133	53.7553	1.26532e-11	1.81617e-10		Sspon.07G0034100-1P	104.991	2.20127	0.407467	5.40232	6.57826e-08	9.57843e-07
Sspon.05G0001200-1A	20.9843	-4.56726	0.882845	53.7429	1.27305e-11	1.82494e-10		Sspon.07G0004140-1A	147.682	2.01745	0.373475	5.40182	6.59668e-08	9.5972e-07
Sspon.05G0022120-1B	119.314	3.05944	0.51552	53.7163	1.28976e-11	1.84811e-10		Sspon.01G0012520-2C	63.4761	-2.46399	0.45618	-5.40135	6.61424e-08	9.61872e-07
Sspon.04G0012520-1A	234.664	2.11609	0.400645	53.7017	1.29908e-11	1.86067e-10		Sspon.05G0030350-1B	468.822	3.37661	0.626168	5.3925	6.94847e-08	1.00627e-06
Sspon.03G0004410-1A	297.052	2.15452	0.308105	53.6188	1.35305e-11	1.93387e-10		Sspon.07G0001910-3D	50.3443	-2.90392	0.538698	-5.39063	7.02101e-08	1.01593e-06
Sspon.02G0028250-4D	38.1611	-3.43522	0.587647	53.6196	1.35253e-11	1.93387e-10		Sspon.03G0007990-2D	143.344	8.01548	1.48744	5.38877	7.09425e-08	1.0261e-06
Sspon.01G0016100-1A	533.64	2.10109	0.291685	53.5615	1.39164e-11	1.98433e-10		Sspon.01G0019520-1P	22.8851	-6.64356	1.23392	-5.38411	7.28048e-08	1.05172e-06
Sspon.01G0016120-2C	256.984	-2.36983	0.316756	53.5611	1.39188e-11	1.98433e-10		Sspon.02G0032220-2B	29.1082	8.31975	1.54818	5.37389	7.7056e-08	1.11083e-06
Sspon.01G0024410-2B	149.016	2.78024	0.391021	53.5472	1.40143e-11	1.9954e-10		Sspon.04G0033260-1C	56.4237	2.90369	0.54045	5.37274	7.75512e-08	1.11658e-06
Sspon.06G0000160-2B	17.5808	-8.20398	1.61153	53.5456	1.40257e-11	1.9962e-10		Sspon.03G0004640-2C	65.1647	-2.61436	0.486617	-5.37252	7.76452e-08	1.117e-06
Sspon.02G0009380-2B	1964.62	2.33088	0.328562	53.5171	1.4223e-11	2.02341e-10		Sspon.03G0004250-3D	250.906	2.18617	0.406938	5.37225	7.77603e-08	1.1182e-06
Sspon.02G0013600-1A	156.33	-3.04982	0.419132	53.5089	1.42806e-11	2.0299e-10		Sspon.03G0000940-3C	54.5608	-3.31611	0.617324	-5.37175	7.79772e-08	1.12085e-06
Sspon.05G0021170-1A	342.994	2.70007	0.387531	53.395	1.5102e-11	2.14395e-10		Sspon.01G0014230-3D	31.9543	-3.20459	0.59669	-5.37061	7.84698e-08	1.12747e-06
Sspon.04G0006430-2B	76.3089	-2.3364	0.45757	53.3439	1.54858e-11	2.19567e-10		Sspon.06G0015980-3C	50.4033	2.84326	0.529566	5.36903	7.91631e-08	1.13696e-06
Sspon.08G0006160-1A	67.1333	-3.25613	0.578263	53.2852	1.59381e-11	2.25885e-10		Sspon.06G0005300-2B	29.9351	-3.83684	0.715145	-5.36512	8.08975e-08	1.16091e-06
Sspon.04G0007960-2B	81.246	2.83949	0.459005	53.262	1.61212e-11	2.28384e-10		Sspon.02G0019880-1A	131.664	-2.20328	0.410908	-5.36197	8.23183e-08	1.18033e-06
Sspon.01G0003390-3C	16.7161	6.67434	1.26125	53.2554	1.6173e-11	2.29021e-10		Sspon.06G0031090-1T	19.3669	-5.54532	1.03442	-5.3608	8.28548e-08	1.18704e-06
Sspon.06G0024200-1B	74.2703	2.14024	0.404077	53.2535	1.61881e-11	2.29139e-10		Sspon.01G0019930-3D	43.7558	6.10298	1.13873	5.35946	8.34719e-08	1.19539e-06
Sspon.02G0037140-1B	208.859	-2.35353	0.404434	53.2276	1.63953e-11	2.31878e-10		Sspon.03G0016360-3D	37.7567	8.30547	1.54998	5.35842	8.39519e-08	1.20127e-06
Sspon.02G0003980-1A	101.881	2.74101	0.471905	53.2242	1.64225e-11	2.32165e-10		Sspon.05G0015950-3D	73.6143	-2.35003	0.438662	-5.35728	8.44837e-08	1.20789e-06
Sspon.03G0003260-2C	125.644	-5.61847	0.985042	53.1414	1.71039e-11	2.41494e-10		Sspon.05G0023190-2C	61.663	-2.46703	0.460602	-5.35609	8.50409e-08	1.21535e-06
Sspon.03G0011190-1A	138.423	-2.08241	0.355469	53.0531	1.78615e-11	2.51875e-10		Sspon.01G0027420-2P	95.8377	-2.73996	0.512066	-5.35078	8.7576e-08	1.25107e-06
Sspon.03G0023630-3C	69.2963	5.07376	0.685852	52.9821	1.84958e-11	2.60385e-10		Sspon.01G0029020-1A	26.1484	-4.50381	0.841883	-5.34969	8.81052e-08	1.2576e-06
Sspon.07G0002100-1A	1309.33	2.2753	0.327669	52.9218	1.90514e-11	2.6787e-10		Sspon.01G0048600-3D	19.8965	-4.92988	0.921604	-5.34924	8.83252e-08	1.26022e-06
Sspon.02G0032230-2C	29.7519	5.45705	0.848663	52.9094	1.91675e-11	2.69279e-10		Sspon.07G0010320-1P	21.3246	-4.50388	0.842055	-5.34867	8.86006e-08	1.26363e-06
Sspon.02G0034800-3D	34.6052	-4.66139	0.81982	52.8752	1.94919e-11	2.73494e-10		Sspon.08G0017550-1B	29.3336	-3.3555	0.627379	-5.34845	8.87108e-08	1.26468e-06
Sspon.01G0050410-1C	59.5405	-2.08755	0.485227	52.8726	1.95166e-11	2.73728e-10		Sspon.01G0043290-2C	108.145	2.04887	0.383176	5.34709	8.93808e-08	1.27371e-06
Sspon.08G0024700-1C	51.9453	3.69472	0.531954	52.8058	2.01674e-11	2.82737e-10		Sspon.06G0027320-1B	27.7929	6.2519	1.1695	5.34577	9.00323e-08	1.28247e-06
Sspon.01G0049720-3D	129.696	-2.1579	0.365309	52.7982	2.02426e-11	2.83674e-10		Sspon.07G0011360-1A	41.8154	-3.04743	0.570088	-5.34556	9.01402e-08	1.28348e-06
Sspon.01G0036610-1B	46.7742	-2.54174	0.509568	52.7788	2.04363e-11	2.86151e-10		Sspon.07G0020770-1A	16.5578	-8.67487	1.62337	-5.34374	9.1046e-08	1.29585e-06
Sspon.01G0052990-1P	57.5881	-2.22855	0.519339	52.6638	2.16227e-11	3.02261e-10		Sspon.03G0003760-1A	23.8203	-6.59728	1.23507	-5.34163	9.21148e-08	1.30999e-06
Sspon.08G0009610-1A	170.203	-2.0803	0.359015	52.6337	2.19449e-11	3.06512e-10		Sspon.05G0001880-2B	66.8938	2.4057	0.450397	5.3413	9.22831e-08	1.31185e-06
Sspon.03G0029740-1B	187.37	-2.04893	0.339116	52.5962	2.23527e-11	3.12077e-10		Sspon.07G0025960-3D	40.8618	3.6497	0.683331	5.34104	9.24153e-08	1.31319e-06
Sspon.03G0015670-2B	28.7997	4.79747	0.717599	52.5611	2.27409e-11	3.17235e-10		Sspon.01G0008590-1P	51.259	-2.538	0.475374	-5.33894	9.34905e-08	1.32684e-06
Sspon.03G0012380-3C	258.95	-2.37082	0.331151	52.5435	2.2939e-11	3.19735e-10		Sspon.05G0005130-1A	56.0152	-2.3886	0.447717	-5.33507	9.55079e-08	1.35437e-06
Sspon.08G0015220-3D	40.9915	-3.10207	0.581272	52.5312	2.30775e-11	3.21399e-10		Sspon.02G0034290-1B	69.2488	2.41205	0.452257	5.33336	9.64098e-08	1.3666e-06
Sspon.02G0032670-1A	14.6525	8.89261	1.67072	52.5101	2.33176e-11	3.24475e-10		Sspon.03G0016200-3C	50.26	-2.57729	0.48338	-5.3318	9.72421e-08	1.37727e-06
Sspon.02G0000320-2D	295.617	2.62003	0.351571	52.4662	2.38258e-11	3.3141e-10		Sspon.01G0002880-3C	32.0234	-7.75789	1.45505	-5.3317	9.72995e-08	1.37752e-06
Sspon.04G0009770-1A	413.385	2.76182	0.374632	52.4319	2.42295e-11	3.36609e-10		Sspon.02G0032780-1T	71.6461	-2.19233	0.411326	-5.3299	9.82686e-08	1.39068e-06
Sspon.04G0037550-1D	47.6786	-2.64847	0.515936	52.4276	2.42814e-11	3.37192e-10		Sspon.06G0017930-2P	27.707	4.33642	0.814153	5.32629	1.00237e-07	1.41738e-06
Sspon.07G0001310-2B	85.7659	3.53964	0.48102	52.4177	2.43989e-11	3.38685e-10		Sspon.05G0014220-3C	52.3944	4.755	0.892837	5.32572	1.00552e-07	1.42125e-06
Sspon.05G0022210-1B	108.293	3.18923	0.514262	52.3888	2.47484e-11	3.43395e-10		Sspon.01G0038920-2C	51.5868	-2.56436	0.481795	-5.32251	1.02348e-07	1.44605e-06
Sspon.02G0028250-1A	38.2284	-2.8437	0.544557	52.3811	2.48422e-11	3.44412e-10		Sspon.06G0026390-1B	30.7173	-3.53313	0.663903	-5.32176	1.02767e-07	1.4508e-06
Sspon.01G0045160-3D	49.171	-3.20634	0.532414	52.3289	2.54866e-11	3.52767e-10		Sspon.06G0018790-1A	83.9055	-2.01459	0.378567	-5.32161	1.02854e-07	1.45144e-06
Sspon.04G0002120-2B	809.189	2.12645	0.36141	52.3261	2.55215e-11	3.53105e-10		Sspon.01G0007230-1A	34.9865	-3.04521	0.572254	-5.32143	1.02954e-07	1.45167e-06
Sspon.06G0005770-2B	102.676	-2.20637	0.392237	52.292	2.59522e-11	3.58475e-10		Sspon.08G0002060-2B	35.7908	7.55748	1.42024	5.32129	1.03036e-07	1.45224e-06
Sspon.05G0008340-1A	456.766	2.12761	0.313133	52.2229	2.6847e-11	3.70381e-10		Sspon.04G0014940-1A	96.7134	2.012	0.378152	5.32063	1.03411e-07	1.45693e-06
Sspon.04G0031280-1C	24.2776	-2.63075	0.7194	52.1903	2.72805e-11	3.76054e-10		Sspon.07G0022880-1B	46.6367	2.71792	0.51112	5.31758	1.05158e-07	1.47914e-06
Sspon.03G0020190-1A	38.6531	4.02972	0.587577	52.1809	2.74061e-11	3.77477e-10		Sspon.06G0021180-1B	122.295	2.00713	0.377868	5.31172	1.08594e-07	1.52377e-06
Sspon.03G0010150-1A	22.3432	-4.04498	0.827277	52.1549	2.77587e-11	3.81711e-10		Sspon.03G0026540-1B	24.6459	-4.0132	0.755569	-5.3115	1.08727e-07	1.52503e-06
Sspon.06G0007110-1A	62.1237	-2.01109	0.456164	52.1505	2.7819e-11	3.82384e-10		Sspon.05G0025090-3D	23.7421	-5.54548	1.04407	-5.31139	1.08789e-07	1.52529e-06
Sspon.06G0007560-2B	42.2354	3.87472	0.757678	52.106	2.84321e-11	3.90492e-10		Sspon.03G0010150-3C	24.164	-4.29819	0.809781	-5.30784	1.1093e-07	1.55366e-06
Sspon.07G0027280-2C	15.594	-5.19301	1.11001	52.1036	2.84656e-11	3.90793e-10		Sspon.03G0041460-1C	56.6239	7.2407	1.36416	5.30782	1.10947e-07	1.55366e-06
Sspon.01G0007110-1A	691.949	-2.09769	0.344928	51.9687	3.04139e-11	4.16694e-10		Sspon.08G0017090-3D	20.3113	-4.3011	0.81133	-5.3013	1.14983e-07	1.60824e-06
Sspon.02G0005590-4D	186.488	2.07824	0.302768	51.9427	3.08049e-11	4.21709e-10		Sspon.01G0023630-1A	34.2989	4.84206	0.913398	5.30115	1.15072e-07	1.60884e-06
Sspon.03G0034910-3D	15.2725	-5.93015	1.32307	51.9399	3.08468e-11	4.22111e-10		Sspon.02G0009290-1T	28.941	-4.01645	0.757671	-5.30105	1.1514e-07	1.60914e-06
Sspon.04G0016940-1A	626.881	2.25762	0.30379	51.876	3.183e-11	4.34508e-10		Sspon.05G0016130-3C	27.5785	-4.32807	0.816567	-5.30033	1.15596e-07	1.61487e-06
Sspon.02G0023820-2C	189.583	2.27671	0.361267	51.7846	3.32895e-11	4.53515e-10		Sspon.01G0040170-2C	26.503	-3.65003	0.688868	-5.29859	1.16698e-07	1.6296e-06
Sspon.04G0013760-2B	19.0174	-4.26135	0.911593	51.7382	3.40573e-11	4.63413e-10		Sspon.08G0000580-2B	16.101	-8.60392	1.62399	-5.29802	1.17065e-07	1.63407e-06
Sspon.02G0026460-2B	11.5678	-7.81462	1.71523	51.7164	3.44226e-11	4.68194e-10		Sspon.06G0009810-1A	22.457	5.28118	0.997455	5.29465	1.19245e-07	1.66151e-06
Sspon.01G0024130-2C	116.255	-2.97515	0.440525	51.705	3.46167e-11	4.70645e-10		Sspon.02G0000760-1A	72.5898	2.9141	0.55049	5.29364	1.19906e-07	1.66971e-06
Sspon.04G0009220-2P	342.25	2.21215	0.299135	51.6853	3.49523e-11	4.74825e-10		Sspon.02G0017890-1A	68.5451	2.55552	0.482761	5.29356	1.19958e-07	1.66976e-06
Sspon.08G0024630-1C	537.074	2.74679	0.402139	51.6348	3.58284e-11	4.8653e-10		Sspon.03G0036240-2C	67.4388	-2.61077	0.493237	-5.29315	1.20228e-07	1.67285e-06
Sspon.03G0005140-3C	53.977	-2.51065	0.501553	51.6205	3.60807e-11	4.8976e-10		Sspon.03G0031650-1B	35.3249	3.50532	0.662618	5.2901	1.22247e-07	1.699e-06
Sspon.02G0008590-1A	17.1024	-3.78745	0.8868	51.5718	3.69535e-11	5.01205e-10		Sspon.05G0009980-1A	66.201	-2.18374	0.412918	-5.28857	1.23277e-07	1.71126e-06
Sspon.08G0009450-1A	35.7091	-3.44394	0.608782	51.5635	3.71051e-11	5.03058e-10		Sspon.03G0013090-1A	55.95	3.02748	0.57246	5.28854	1.23296e-07	1.71126e-06
Sspon.04G0022660-2C	182.987	-2.00934	0.329582	51.549	3.73693e-11	5.06437e-10		Sspon.05G0016140-1A	22.8786	4.52266	0.85566	5.28558	1.2531e-07	1.7373e-06
Sspon.03G0013180-2B	23.7813	-4.72862	0.85887	51.5073	3.81418e-11	5.16311e-10		Sspon.08G0002230-2B	94.9579	-2.08118	0.393878	-5.28381	1.26522e-07	1.75271e-06
Sspon.01G0048000-1P	11.2403	-5.60134	1.40214	51.5072	3.81439e-11	5.16311e-10		Sspon.02G0032380-2B	126.601	2.10704	0.398807	5.28336	1.26836e-07	1.75566e-06
Sspon.01G0031170-2B	52.5024	-3.29499	0.640424	51.4805	3.86461e-11	5.229e-10		Sspon.04G0022580-2C	370.959	3.45661	0.654452	5.28169	1.27996e-07	1.77031e-06
Sspon.03G0035640-1B	384.937	-2.57552	0.377538	51.4775	3.87047e-11	5.23483e-10		Sspon.01G0032650-1P	28.3368	-3.8751	0.734075	-5.27889	1.29967e-07	1.79511e-06
Sspon.06G0011700-1P	155.947	-2.2309	0.334065	51.4706	3.88343e-11	5.25026e-10		Sspon.06G0015160-1A	51.3215	-2.40219	0.45506	-5.27885	1.29996e-07	1.79511e-06
Sspon.03G0043040-1C	23.7263	-3.30165	0.730229	51.4512	3.92067e-11	5.29636e-10		Sspon.06G0018950-3C	32.625	-3.05429	0.578708	-5.27777	1.30768e-07	1.80506e-06
Sspon.08G0000370-1A	26.8553	2.92371	0.676977	51.4484	3.92597e-11	5.30139e-10		Sspon.04G0026090-1B	66.4674	3.91428	0.741799	5.27674	1.315e-07	1.81372e-06
Sspon.08G0010190-1A	168.671	2.40996	0.330916	51.4447	3.93318e-11	5.30901e-10		Sspon.03G0031790-1B	84.5436	2.30661	0.437226	5.27556	1.32352e-07	1.82475e-06
Sspon.03G0005500-1P	196.066	2.24091	0.30361	51.4261	3.96934e-11	5.35281e-10		Sspon.02G0032670-1A	28.8916	8.18984	1.55262	5.27485	1.32866e-07	1.8311e-06
Sspon.03G0006060-1A	27.711	-2.92157	0.668449	51.4163	3.98828e-11	5.37264e-10		Sspon.04G0017720-1P	231.336	2.23305	0.423363	5.27454	1.33087e-07	1.83269e-06
Sspon.05G0014550-1A	31.8621	-3.90944	0.685218	51.402	4.01651e-11	5.4085e-10		Sspon.08G0002990-1A	22.2665	-4.38315	0.831152	-5.27359	1.33778e-07	1.84003e-06
Sspon.07G0002570-3D	617.452	2.02792	0.324834	51.3806	4.05889e-11	5.4634e-10		Sspon.06G0002900-2C	172.847	-2.01674	0.382442	-5.27332	1.33977e-07	1.84204e-06
Sspon.02G0043940-1B	100.064	-2.4855	0.430639	51.3794	4.06126e-11	5.4644e-10		Sspon.02G0002510-2C	28.9476	-3.38016	0.641028	-5.27303	1.34187e-07	1.84419e-06
Sspon.01G0016100-2B	516.763	2.00687	0.281057	51.3268	4.16741e-11	5.60499e-10		Sspon.06G0016810-1A	71.2526	-2.14247	0.406359	-5.27236	1.34679e-07	1.85022e-06
Sspon.07G0010680-3D	35.032	4.68063	0.704174	51.2929	4.23724e-11	5.69665e-10		Sspon.02G0014110-2C	65.0022	3.48446	0.661099	5.27071	1.35897e-07	1.86549e-06
Sspon.06G0007630-3D	202.536	2.27211	0.350816	51.2278	4.37479e-11	5.87221e-10		Sspon.02G0037190-1B	42.4754	3.22667	0.612267	5.27003	1.36398e-07	1.87163e-06
Sspon.04G0002980-2B	267.225	-6.8847	1.16856	51.1644	4.51309e-11	6.05063e-10		Sspon.04G0012970-1A	32.9478	4.19528	0.796703	5.26581	1.39574e-07	1.91067e-06
Sspon.01G0053340-1C	94.5353	-2.33694	0.409794	51.0877	4.6861e-11	6.27261e-10		Sspon.08G0008330-2C	89.3948	-2.36467	0.44911	-5.26523	1.40016e-07	1.91597e-06
Sspon.06G0034530-1D	32.3662	4.2462	0.678331	51.0841	4.6944e-11	6.28122e-10		Sspon.07G0025620-1B	19.8413	-4.47045	0.849223	-5.26417	1.40825e-07	1.9263e-06
Sspon.07G0003940-1A	10.6967	-7.70975	1.70199	51.0432	4.78947e-11	6.40081e-10		Sspon.08G0007770-1A	16.1182	-8.66062	1.64583	-5.26217	1.42368e-07	1.94587e-06
Sspon.03G0014370-1A	91.303	-2.52307	0.443419	51.0031	4.8846e-11	6.52279e-10		Sspon.03G0038110-1C	29.5716	3.91314	0.74392	5.26017	1.43926e-07	1.96561e-06
Sspon.01G0016740-1P	95.083	-2.23957	0.407434	50.9459	5.02354e-11	6.70567e-10		Sspon.02G0032150-1A	56.1268	-2.3407	0.444998	-5.26002	1.44044e-07	1.96645e-06
Sspon.07G0023440-2D	38.8657	-3.71306	0.625969	50.9393	5.03999e-11	6.72497e-10		Sspon.04G0012660-2C	49.759	2.88131	0.548068	5.25722	1.46249e-07	1.99499e-06
Sspon.01G0009200-1A	17.4268	-4.43125	0.949643	50.9115	5.10911e-11	6.81181e-10		Sspon.08G0018980-2C	49.8734	-2.67424	0.508707	-5.25694	1.46472e-07	1.99725e-06
Sspon.04G0006010-3C	67.5197	-2.25534	0.42389	50.8274	5.32424e-11	7.09303e-10		Sspon.01G0034340-1B	73.5495	-2.15991	0.411102	-5.25395	1.48873e-07	2.02601e-06
Sspon.01G0016220-1A	45.6876	-3.04631	0.563947	50.7729	5.46869e-11	7.27972e-10		Sspon.08G0005690-1A	73.4317	2.45088	0.466624	5.25237	1.50153e-07	2.04263e-06
Sspon.04G0025170-1B	67.7405	3.27038	0.450587	50.736	5.56838e-11	7.40658e-10		Sspon.06G0006650-1A	32.9965	-3.76626	0.717193	-5.25139	1.50955e-07	2.05164e-06
Sspon.01G0023990-3C	233.7	2.18807	0.303608	50.7235	5.60273e-11	7.44641e-10		Sspon.08G0026320-2D	26.5819	4.45578	0.848503	5.25135	1.50992e-07	2.05164e-06
Sspon.02G0010020-1A	32.6451	-2.21434	0.617879	50.7144	5.62781e-11	7.47385e-10		Sspon.02G0004160-2B	18.2001	-8.42908	1.6055	-5.25013	1.51995e-07	2.06445e-06
Sspon.03G0006180-2B	21.1233	4.22008	0.759705	50.7052	5.65328e-11	7.50472e-10		Sspon.01G0012220-1A	18.8561	-5.1394	0.979016	-5.24955	1.52469e-07	2.07009e-06
Sspon.05G0000190-2C	131.048	2.99556	0.409199	50.678	5.72912e-11	7.59941e-10		Sspon.01G0007740-1A	43.9456	-3.04661	0.580371	-5.24942	1.5258e-07	2.07079e-06
Sspon.01G0006530-1A	12.0055	-6.45612	1.53365	50.6752	5.73714e-11	7.60408e-10		Sspon.07G0000300-1A	64.6159	2.53496	0.483066	5.24764	1.54062e-07	2.09009e-06
Sspon.02G0013240-2P	42.9751	5.30034	0.814185	50.6701	5.7514e-11	7.61999e-10		Sspon.01G0020250-2B	55.4642	3.09231	0.589304	5.24739	1.54266e-07	2.09204e-06
Sspon.08G0022400-1B	29.8434	-2.77049	0.613061	50.6458	5.82027e-11	7.70821e-10		Sspon.08G0006010-1A	47.9038	-2.67633	0.51013	-5.24636	1.55133e-07	2.10298e-06
Sspon.03G0010640-1A	53.5724	-2.88851	0.548306	50.6057	5.93602e-11	7.85533e-10		Sspon.05G0020820-2B	35.7304	4.61746	0.880522	5.24401	1.57127e-07	2.12669e-06
Sspon.07G0025940-1B	29.4943	-2.93247	0.661728	50.5815	6.00671e-11	7.94577e-10		Sspon.02G0027130-1P	57.8029	2.64972	0.505362	5.24322	1.57799e-07	2.13495e-06
Sspon.03G0023530-2B	187.772	-2.03633	0.348525	50.5371	6.13898e-11	8.11437e-10		Sspon.08G0010930-2B	20.3074	-4.6535	0.88785	-5.24132	1.59433e-07	2.15539e-06
Sspon.02G0053790-1C	29.7852	-2.80903	0.648506	50.5023	6.24484e-11	8.24783e-10		Sspon.07G0003910-2B	734.006	3.16571	0.604234	5.23922	1.61256e-07	2.17834e-06
Sspon.06G0027470-2C	39.0155	-2.95453	0.624801	50.4859	6.29514e-11	8.31101e-10		Sspon.03G0008360-2D	53.0334	-2.6598	0.507933	-5.23652	1.63631e-07	2.20699e-06
Sspon.03G0021930-1P	94.4534	3.02121	0.469951	50.4829	6.3045e-11	8.32012e-10		Sspon.02G0036000-2D	38.9151	3.49733	0.668684	5.23016	1.6936e-07	2.28072e-06
Sspon.03G0033240-1B	52.7019	-2.61474	0.491582	50.4666	6.35504e-11	8.38353e-10		Sspon.01G0022820-2B	74.8733	-2.16878	0.414747	-5.22916	1.70285e-07	2.29229e-06
Sspon.01G0016740-1A	114.236	-2.05612	0.394357	50.3765	6.64233e-11	8.75911e-10		Sspon.01G0041870-1B	187.572	-2.24041	0.428668	-5.22645	1.72795e-07	2.32391e-06
Sspon.01G0039810-2C	86.6713	3.45981	0.518888	50.3304	6.79407e-11	8.94871e-10		Sspon.04G0006340-4D	63.6465	-2.41228	0.461555	-5.22641	1.72834e-07	2.32391e-06
Sspon.02G0007830-2D	17.1362	-4.4637	1.05138	50.2639	7.01942e-11	9.23983e-10		Sspon.06G0027550-2D	68.1591	-2.05821	0.393827	-5.22617	1.73053e-07	2.32594e-06
Sspon.01G0052500-1P	58.9635	-2.30165	0.516095	50.2586	7.03761e-11	9.25568e-10		Sspon.04G0016220-2C	45.3445	6.1033	1.16809	5.22504	1.7412e-07	2.33758e-06
Sspon.04G0031350-2D	44.4943	-2.86803	0.539598	50.2506	7.06545e-11	9.28441e-10		Sspon.05G0000190-2C	60.4194	2.98082	0.570556	5.22441	1.74709e-07	2.34368e-06
Sspon.07G0009950-3D	48.8214	3.70624	0.533066	50.2428	7.09234e-11	9.31611e-10		Sspon.04G0005050-1A	215.554	2.04337	0.39113	5.22429	1.74828e-07	2.34437e-06
Sspon.03G0022350-2B	13.1896	8.73401	1.6626	50.2402	7.10144e-11	9.32081e-10		Sspon.02G0048460-2D	77.2264	-2.16531	0.414588	-5.2228	1.76237e-07	2.36143e-06
Sspon.05G0032940-2D	334.078	-2.95859	0.428676	50.2288	7.14118e-11	9.36933e-10		Sspon.01G0028080-4D	59.3754	-2.59375	0.496633	-5.22267	1.76362e-07	2.36221e-06
Sspon.04G0007260-2B	20.472	-3.12637	0.758961	50.2134	7.19538e-11	9.43677e-10		Sspon.03G0014500-1A	47.5103	-2.90281	0.555842	-5.22236	1.76653e-07	2.36519e-06
Sspon.01G0023630-2B	56.9389	2.68563	0.518987	50.1508	7.41957e-11	9.72324e-10		Sspon.03G0004670-1A	30.0568	-3.4945	0.669206	-5.22185	1.77143e-07	2.37084e-06
Sspon.07G0007310-2B	131.078	-3.76494	0.552424	50.142	7.45166e-11	9.76149e-10		Sspon.05G0018590-3C	36.5853	-3.08324	0.590604	-5.22048	1.78456e-07	2.38566e-06
Sspon.05G0019810-3D	16.0183	-3.98844	0.912946	50.11	7.56964e-11	9.90836e-10		Sspon.03G0024750-1A	39.6636	-2.86412	0.548662	-5.22019	1.78739e-07	2.38852e-06
Sspon.03G0029460-2C	120.674	-2.23869	0.38199	50.0881	7.65129e-11	1.00075e-09		Sspon.01G0029890-3C	47.8277	-3.22359	0.617712	-5.2186	1.80285e-07	2.40548e-06
Sspon.05G0016550-1A	228.79	-2.01366	0.358305	50.0869	7.65605e-11	1.00098e-09		Sspon.05G0012940-2P	80.1313	-2.15262	0.412643	-5.21666	1.82173e-07	2.42882e-06
Sspon.06G0004480-2B	129.674	-2.07205	0.389909	50.0312	7.86771e-11	1.02706e-09		Sspon.03G0026580-1B	30.5738	3.58486	0.687389	5.21519	1.83631e-07	2.44637e-06
Sspon.05G0010280-2C	53.8256	3.62389	0.523299	50.0262	7.88708e-11	1.02919e-09		Sspon.06G0033770-1D	22.6388	-3.80109	0.729	-5.21412	1.84694e-07	2.45959e-06
Sspon.02G0026600-2B	91.7248	-2.79866	0.470056	49.983	8.05595e-11	1.05001e-09		Sspon.02G0009650-3C	21.843	-5.61728	1.07818	-5.20998	1.88861e-07	2.5122e-06
Sspon.01G0011360-3C	198.507	2.71387	0.379459	49.9703	8.10649e-11	1.05619e-09		Sspon.07G0014480-2C	74.4314	-2.19225	0.420793	-5.20979	1.89053e-07	2.51379e-06
Sspon.01G0042700-2C	9.83131	-6.27196	1.61034	49.9512	8.18265e-11	1.0657e-09		Sspon.04G0018150-1A	22.4618	-3.80409	0.730585	-5.20691	1.92011e-07	2.54876e-06
Sspon.04G0003870-1P	66.0329	3.07144	0.438151	49.92	8.30867e-11	1.08086e-09		Sspon.03G0009120-3C	33.7991	3.15421	0.60625	5.20282	1.96287e-07	2.604e-06
Sspon.02G0021950-1A	22.2676	-4.61454	0.902035	49.9181	8.31676e-11	1.0815e-09		Sspon.01G0014070-2D	25.4512	-3.9054	0.750716	-5.20223	1.96913e-07	2.61131e-06
Sspon.03G0006900-1A	156.575	3.15861	0.427508	49.9122	8.34063e-11	1.08418e-09		Sspon.02G0004880-2B	21.6566	-4.1468	0.797355	-5.20069	1.98548e-07	2.63099e-06
Sspon.01G0038620-2C	41.7551	4.21758	0.609295	49.9035	8.37646e-11	1.08801e-09		Sspon.08G0010050-1P	41.0541	-2.73791	0.526459	-5.20061	1.98636e-07	2.63115e-06
Sspon.01G0026110-2B	3777.7	2.29503	0.321329	49.8767	8.48702e-11	1.10152e-09		Sspon.02G0004270-2B	25.7858	-3.69929	0.711523	-5.19911	2.00247e-07	2.64946e-06
Sspon.01G0008070-2C	29.8008	-2.50635	0.596599	49.8417	8.63424e-11	1.12019e-09		Sspon.05G0017820-3C	21.1978	-5.49107	1.05679	-5.19601	2.03613e-07	2.68991e-06
Sspon.02G0007000-3C	9.47279	-7.57219	1.75839	49.8335	8.66871e-11	1.12423e-09		Sspon.08G0010040-2B	46.1793	6.25135	1.20337	5.19486	2.04877e-07	2.70455e-06
Sspon.01G0013270-1P	54.1082	2.71254	0.457175	49.7482	9.03891e-11	1.17134e-09		Sspon.01G0030340-2D	24.469	8.47685	1.63305	5.19081	2.0938e-07	2.76085e-06
Sspon.05G0009490-1A	25.7139	-2.93686	0.685445	49.7207	9.16158e-11	1.18633e-09		Sspon.03G0011190-1A	68.3921	-2.31433	0.445977	-5.18934	2.11038e-07	2.78165e-06
Sspon.06G0022230-1B	24.6806	9.10345	1.60332	49.7054	9.23064e-11	1.19481e-09		Sspon.07G0025660-1B	35.7955	3.40018	0.655461	5.18747	2.1317e-07	2.80762e-06
Sspon.03G0016710-1A	124.737	2.25148	0.386293	49.6268	9.59341e-11	1.24082e-09		Sspon.01G0033950-1A	54.1848	2.371	0.457071	5.18736	2.13292e-07	2.80816e-06
Sspon.06G0011070-1A	36.4999	5.54966	0.861898	49.6172	9.63867e-11	1.2462e-09		Sspon.08G0010650-1A	38.4444	2.95426	0.569776	5.18494	2.16083e-07	2.84169e-06
Sspon.08G0021740-1T	20.3021	5.03141	0.942661	49.5291	1.00641e-10	1.3002e-09		Sspon.01G0047350-1B	40.5445	-3.84214	0.741234	-5.18344	2.17834e-07	2.86255e-06
Sspon.01G0040920-1B	36.9988	-2.51941	0.552586	49.4739	1.03403e-10	1.33538e-09		Sspon.03G0010080-1A	40.5416	3.20102	0.617978	5.17984	2.22077e-07	2.9128e-06
Sspon.04G0008020-1A	124.476	-2.61849	0.458626	49.4705	1.03576e-10	1.33659e-09		Sspon.01G0041020-1B	53.0616	2.56933	0.49648	5.17509	2.27796e-07	2.97995e-06
Sspon.05G0007440-1A	73.9238	-2.8938	0.445673	49.426	1.05858e-10	1.36447e-09		Sspon.02G0028850-2B	104.572	2.12344	0.410337	5.17486	2.28076e-07	2.98249e-06
Sspon.02G0014090-3D	74.665	-2.06471	0.412326	49.3996	1.07239e-10	1.38174e-09		Sspon.03G0007080-2B	63.7963	2.74658	0.530995	5.17251	2.30975e-07	3.01812e-06
Sspon.06G0020640-2C	18.8048	-4.27911	0.923099	49.341	1.10364e-10	1.42037e-09		Sspon.03G0011790-3C	30.358	8.01287	1.55026	5.16873	2.35693e-07	3.074e-06
Sspon.01G0030340-1A	272.939	2.53071	0.366017	49.2707	1.14237e-10	1.46967e-09		Sspon.06G0006670-1A	149.039	-2.46821	0.477579	-5.16816	2.36404e-07	3.08212e-06
Sspon.07G0036160-1D	10.863	-5.55747	1.4186	49.0837	1.25203e-10	1.60829e-09		Sspon.02G0049360-1C	62.4827	-2.38426	0.461381	-5.16766	2.37047e-07	3.08934e-06
Sspon.01G0024190-3C	409.821	2.2688	0.315755	49.081	1.25366e-10	1.60916e-09		Sspon.01G0041790-2C	106.962	-2.18157	0.422481	-5.16371	2.421e-07	3.15402e-06
Sspon.06G0020900-1B	37.4459	-2.96722	0.616898	49.0814	1.25343e-10	1.60916e-09		Sspon.04G0023350-1B	17.8079	-8.49826	1.64601	-5.16293	2.43112e-07	3.16601e-06
Sspon.03G0041000-1C	71.1652	3.51437	0.487393	49.0735	1.25831e-10	1.61451e-09		Sspon.08G0027950-1D	96.1383	-2.50792	0.485913	-5.16125	2.45301e-07	3.19213e-06
Sspon.01G0002820-1A	77.4692	-2.42262	0.441346	49.0293	1.28588e-10	1.64864e-09		Sspon.02G0001270-2D	100.474	2.06162	0.399503	5.16047	2.4633e-07	3.20432e-06
Sspon.02G0009930-3C	59.6257	-2.61271	0.477869	49.0025	1.30283e-10	1.6691e-09		Sspon.05G0017100-1A	23.0487	-4.31084	0.835513	-5.1595	2.47604e-07	3.21849e-06
Sspon.06G0002810-3C	17.4366	-4.96359	1.01859	48.9915	1.30991e-10	1.67753e-09		Sspon.08G0018620-1B	60.3237	-2.77619	0.538119	-5.15906	2.48191e-07	3.22249e-06
Sspon.08G0007290-1A	853.785	2.67539	0.361533	48.9805	1.317e-10	1.68597e-09		Sspon.06G0010560-2C	64.5448	-2.24113	0.434437	-5.1587	2.48666e-07	3.22746e-06
Sspon.07G0010960-3C	89.629	-2.32725	0.408566	48.9588	1.33109e-10	1.70272e-09		Sspon.08G0020560-1B	24.9123	-3.83204	0.742851	-5.15855	2.48867e-07	3.22886e-06
Sspon.01G0008720-1A	259.219	2.26377	0.333644	48.8962	1.37252e-10	1.75305e-09		Sspon.01G0000260-2P	98.2473	2.10729	0.40853	5.15823	2.49291e-07	3.23316e-06
Sspon.04G0016950-1A	114.801	3.01472	0.431878	48.8834	1.38119e-10	1.76213e-09		Sspon.04G0021530-2C	20.4304	-4.23827	0.821908	-5.15662	2.51447e-07	3.25747e-06
Sspon.07G0019210-4D	77.7095	-3.22568	0.516642	48.8689	1.39101e-10	1.77399e-09		Sspon.07G0019210-1A	84.5055	-2.63706	0.511446	-5.15609	2.52159e-07	3.26427e-06
Sspon.05G0028660-1B	35.313	4.64984	0.700589	48.8527	1.40214e-10	1.78682e-09		Sspon.04G0032000-1C	35.2782	-3.17204	0.615529	-5.15336	2.55855e-07	3.31087e-06
Sspon.07G0010500-1A	81.2007	2.64402	0.41023	48.8327	1.41592e-10	1.8037e-09		Sspon.02G0014910-2D	65.8789	-2.39118	0.464459	-5.14832	2.62832e-07	3.39737e-06
Sspon.05G0004910-2B	182.608	2.53951	0.350294	48.8314	1.41683e-10	1.80418e-09		Sspon.02G0013260-1A	46.1637	2.98909	0.580613	5.14816	2.63059e-07	3.39905e-06
Sspon.03G0025550-1A	148.619	2.8671	0.437263	48.8145	1.4286e-10	1.81849e-09		Sspon.02G0040540-2C	289.343	-4.10612	0.79769	-5.14752	2.63956e-07	3.40936e-06
Sspon.04G0033400-1C	71.2989	2.17362	0.525537	48.81	1.43177e-10	1.82183e-09		Sspon.08G0026980-1C	23.3882	8.06685	1.56731	5.14696	2.64744e-07	3.41827e-06
Sspon.04G0006400-3D	21.6103	-5.24404	1.03451	48.808	1.43322e-10	1.82299e-09		Sspon.07G0038740-1D	25.6773	-3.73838	0.726697	-5.14434	2.68457e-07	3.46364e-06
Sspon.01G0015010-2C	103.333	-2.33526	0.519078	48.7961	1.44158e-10	1.83293e-09		Sspon.04G0008360-1P	35.4639	-3.18537	0.620087	-5.13698	2.79193e-07	3.59282e-06
Sspon.06G0014180-1P	89.1181	2.66064	0.498837	48.7808	1.45245e-10	1.84536e-09		Sspon.02G0038770-1B	36.7775	-3.25213	0.633139	-5.13652	2.7987e-07	3.59888e-06
Sspon.07G0002100-3C	2027.84	2.18977	0.332716	48.7556	1.4705e-10	1.8676e-09		Sspon.06G0032570-1C	34.5126	3.87707	0.754817	5.13644	2.79998e-07	3.59919e-06
Sspon.08G0018860-1B	16.4119	-5.44382	1.19135	48.7419	1.4804e-10	1.87946e-09		Sspon.02G0059860-1D	50.9035	-2.50841	0.488588	-5.134	2.83654e-07	3.6435e-06
Sspon.07G0012330-1A	3252.18	-2.0559	0.294972	48.736	1.48468e-10	1.88418e-09		Sspon.01G0011980-2C	36.4671	-3.22151	0.627697	-5.13226	2.86281e-07	3.67452e-06
Sspon.05G0010360-1A	91.3548	-2.00492	0.389679	48.7167	1.49875e-10	1.90133e-09		Sspon.08G0030160-1D	53.8981	-2.53136	0.493424	-5.13019	2.89453e-07	3.7125e-06
Sspon.02G0016810-3D	57.0582	-2.45338	0.472797	48.7012	1.51023e-10	1.91482e-09		Sspon.02G0036300-1B	59.1149	2.74035	0.534221	5.12962	2.90324e-07	3.72229e-06
Sspon.07G0002150-1T	187.651	2.17578	0.335608	48.6152	1.57519e-10	1.99455e-09		Sspon.04G0006840-1T	14.3374	-8.49921	1.65708	-5.12903	2.91241e-07	3.73268e-06
Sspon.04G0024540-3D	341.82	2.13426	0.320248	48.5906	1.59431e-10	2.01725e-09		Sspon.07G0021070-1B	317.486	2.10035	0.409508	5.12896	2.91349e-07	3.73268e-06
Sspon.07G0005010-3C	38.536	-2.16714	0.556739	48.5874	1.59681e-10	2.01965e-09		Sspon.07G0035040-1C	45.3132	3.0085	0.586674	5.12807	2.9273e-07	3.74623e-06
Sspon.03G0021140-2B	45.76	-3.05766	0.639051	48.5493	1.62693e-10	2.05697e-09		Sspon.01G0014890-1A	157.455	-2.16867	0.422967	-5.12728	2.93965e-07	3.76065e-06
Sspon.01G0008710-3D	236.265	2.22076	0.339864	48.5153	1.65426e-10	2.08997e-09		Sspon.01G0005880-2B	35.7421	-2.88454	0.56296	-5.12387	2.99321e-07	3.82636e-06
Sspon.02G0027310-2C	65.3598	-2.58714	0.43715	48.503	1.66424e-10	2.101e-09		Sspon.04G0007130-2B	27.871	-3.63367	0.709382	-5.1223	3.01833e-07	3.85563e-06
Sspon.02G0044350-1B	47.8374	-2.31867	0.484361	48.4941	1.67152e-10	2.10941e-09		Sspon.02G0048690-1C	59.1326	-2.37886	0.464588	-5.12037	3.04943e-07	3.88965e-06
Sspon.03G0026910-2C	4643.43	5.27218	0.654112	48.4887	1.67597e-10	2.11423e-09		Sspon.04G0000160-1A	72.3656	-2.01907	0.394634	-5.11631	3.11567e-07	3.97102e-06
Sspon.03G0038320-1P	166.077	2.92352	0.422347	48.4682	1.69291e-10	2.13481e-09		Sspon.05G0031580-2D	45.5316	3.01564	0.58944	5.11611	3.11896e-07	3.97251e-06
Sspon.08G0015830-1A	35.6912	2.92097	0.558305	48.4505	1.70767e-10	2.15117e-09		Sspon.08G0026980-2D	25.6949	5.97686	1.16913	5.11224	3.18358e-07	4.05333e-06
Sspon.02G0013860-2P	28.8128	-4.15934	0.819552	48.4503	1.7078e-10	2.15117e-09		Sspon.02G0055020-1C	17.8369	-5.69173	1.11373	-5.1105	3.21301e-07	4.08929e-06
Sspon.01G0014170-2D	47.5794	-3.18465	0.597921	48.2764	1.85978e-10	2.33563e-09		Sspon.07G0010030-1A	70.3641	-2.21269	0.433034	-5.10973	3.22624e-07	4.10463e-06
Sspon.06G0000620-1A	167.304	-2.16156	0.404417	48.2264	1.90589e-10	2.38965e-09		Sspon.02G0026740-2D	200.164	-2.1877	0.428423	-5.10641	3.28338e-07	4.16818e-06
Sspon.07G0014410-1A	26.708	-3.51259	0.726665	48.1736	1.95587e-10	2.44629e-09		Sspon.02G0032670-2B	28.377	8.288	1.62319	5.106	3.29055e-07	4.1732e-06
Sspon.07G0022760-1P	119.931	3.34187	0.468398	48.145	1.9834e-10	2.4798e-09		Sspon.08G0000820-2C	18.7364	-4.40076	0.862575	-5.10189	3.36274e-07	4.26115e-06
Sspon.02G0040740-1B	52.7551	-2.54719	0.57137	48.1369	1.99136e-10	2.48884e-09		Sspon.07G0025360-1B	14.3629	-8.50731	1.66752	-5.10178	3.36475e-07	4.26214e-06
Sspon.05G0026700-2C	34.3085	3.95417	0.618517	48.1078	2.0199e-10	2.5217e-09		Sspon.01G0049780-1B	33.5626	3.16336	0.620479	5.09825	3.42812e-07	4.33925e-06
Sspon.07G0032210-2D	55.1964	-2.7093	0.537658	48.1065	2.02123e-10	2.52242e-09		Sspon.01G0016520-1A	45.8177	-2.5023	0.491522	-5.09091	3.56342e-07	4.49904e-06
Sspon.02G0023190-3D	80.3817	-2.48665	0.415623	48.0414	2.08674e-10	2.60033e-09		Sspon.04G0033970-2D	28.3265	-3.27384	0.643384	-5.08847	3.60966e-07	4.55247e-06
Sspon.06G0016890-1A	84.5344	-3.05702	0.531753	48.0102	2.11884e-10	2.63741e-09		Sspon.01G0046050-1B	34.6132	-2.96134	0.582492	-5.08391	3.69735e-07	4.65799e-06
Sspon.03G0020510-2B	56.1696	2.91967	0.574013	47.9469	2.18558e-10	2.71759e-09		Sspon.05G0005170-2C	81.2985	2.77149	0.545558	5.08011	3.77225e-07	4.74719e-06
Sspon.01G0014070-2D	10.7394	-7.65865	1.69837	47.8842	2.2538e-10	2.80024e-09		Sspon.01G0025930-1A	45.0749	-2.801	0.551544	-5.07848	3.80474e-07	4.78624e-06
Sspon.05G0011650-2B	86.9343	-2.10703	0.439989	47.8144	2.33222e-10	2.89554e-09		Sspon.03G0040810-1C	151.476	2.02958	0.399648	5.07841	3.80603e-07	4.78624e-06
Sspon.03G0004110-1A	1513.79	2.11227	0.301743	47.7783	2.3738e-10	2.94392e-09		Sspon.02G0025530-1A	71.8327	-2.2492	0.442994	-5.07726	3.82911e-07	4.81178e-06
Sspon.01G0004640-3C	129.141	2.35082	0.347714	47.7196	2.44307e-10	3.02648e-09		Sspon.02G0050280-1C	22.2842	4.45838	0.878276	5.07628	3.84889e-07	4.83314e-06
Sspon.07G0007080-1P	33.0398	4.98927	0.77115	47.6678	2.50591e-10	3.10092e-09		Sspon.03G0008520-3C	52.6644	2.43867	0.480797	5.07214	3.93368e-07	4.93427e-06
Sspon.03G0016820-2C	55.9312	3.4767	0.512183	47.6507	2.52695e-10	3.12466e-09		Sspon.06G0025230-2D	256.915	3.709	0.731273	5.07198	3.93693e-07	4.93479e-06
Sspon.03G0018320-2C	156.247	2.65437	0.375228	47.6317	2.55063e-10	3.15278e-09		Sspon.02G0030690-1A	44.3636	-2.60645	0.514047	-5.07046	3.96859e-07	4.9691e-06
Sspon.04G0007430-1A	104.5	-2.0076	0.362586	47.6136	2.57326e-10	3.17959e-09		Sspon.06G0031970-1C	17.5764	-5.721	1.12845	-5.0698	3.98242e-07	4.98282e-06
Sspon.01G0023910-1P	16.9259	-4.47878	1.02641	47.5986	2.59231e-10	3.20079e-09		Sspon.03G0004360-1A	16.5686	-5.70628	1.12572	-5.06899	3.99936e-07	5.00042e-06
Sspon.06G0024100-2C	29.3048	7.7206	1.54297	47.5622	2.63895e-10	3.25718e-09		Sspon.03G0020950-1P	49.4272	2.86106	0.564591	5.0675	4.03083e-07	5.03795e-06
Sspon.02G0040400-2D	38.3033	-2.46618	0.576584	47.5039	2.71541e-10	3.34788e-09		Sspon.04G0012850-1A	66.8204	2.12211	0.418825	5.06683	4.04504e-07	5.0539e-06
Sspon.07G0025740-1B	16.7842	-4.00145	0.897996	47.467	2.76491e-10	3.40643e-09		Sspon.02G0002510-1A	63.6548	-2.27634	0.449352	-5.06584	4.06613e-07	5.07661e-06
Sspon.02G0017860-1P	19.5553	-4.81508	0.980675	47.4387	2.80354e-10	3.4515e-09		Sspon.03G0014640-2C	60.5237	-2.25998	0.446458	-5.06203	4.14818e-07	5.17532e-06
Sspon.08G0004250-1P	36.6486	-2.54166	0.572078	47.4264	2.82042e-10	3.47101e-09		Sspon.01G0057000-1C	45.3853	2.71662	0.536681	5.06188	4.15135e-07	5.17573e-06
Sspon.04G0003130-1A	9.79023	-5.4276	1.45584	47.378	2.88815e-10	3.55306e-09		Sspon.02G0001410-1A	117.438	2.08007	0.411004	5.06095	4.17165e-07	5.19343e-06
Sspon.05G0020680-1A	68.1541	3.2508	0.516488	47.3714	2.89753e-10	3.56201e-09		Sspon.06G0018670-2P	27.2773	-3.52313	0.696308	-5.05973	4.19859e-07	5.2251e-06
Sspon.07G0013280-3C	112.371	-2.03869	0.384538	47.3506	2.92714e-10	3.59449e-09		Sspon.04G0030240-2D	36.5829	4.07811	0.806297	5.05782	4.24081e-07	5.27197e-06
Sspon.04G0015340-2B	41.6251	3.49869	0.627855	47.3356	2.94873e-10	3.61836e-09		Sspon.01G0001700-1A	55.9531	-2.78742	0.551128	-5.05766	4.24428e-07	5.27441e-06
Sspon.06G0004760-2B	115.945	2.19967	0.359258	47.3363	2.94769e-10	3.61836e-09		Sspon.01G0008740-2B	57.9904	-2.40102	0.474949	-5.05531	4.29685e-07	5.33592e-06
Sspon.01G0008440-1P	126.949	-2.166	0.410391	47.3161	2.97711e-10	3.65053e-09		Sspon.02G0035500-1B	21.483	-3.71004	0.734022	-5.0544	4.31751e-07	5.35966e-06
Sspon.03G0004200-1A	374.864	2.51477	0.427104	47.2796	3.03074e-10	3.71224e-09		Sspon.05G0014570-2P	36.1911	6.98699	1.38264	5.05338	4.34062e-07	5.38295e-06
Sspon.07G0006660-1A	254.842	2.18066	0.31531	47.2616	3.05758e-10	3.74376e-09		Sspon.06G0020130-2C	2416.73	2.89194	0.572473	5.05167	4.37961e-07	5.42513e-06
Sspon.01G0003000-1A	106.766	-2.5436	0.477775	47.2582	3.06274e-10	3.74872e-09		Sspon.01G0014160-4D	20.4642	-4.22539	0.836453	-5.05156	4.38213e-07	5.42631e-06
Sspon.03G0004530-2P	60.067	2.77842	0.479178	47.2374	3.09413e-10	3.7844e-09		Sspon.05G0033330-1C	17.931	-5.6772	1.12471	-5.0477	4.47157e-07	5.53313e-06
Sspon.03G0038110-1C	24.551	6.00561	1.00383	47.2139	3.12983e-10	3.8239e-09		Sspon.07G0033580-1C	22.9125	7.93002	1.57107	5.04751	4.476e-07	5.53664e-06
Sspon.01G0021010-1A	20.1348	8.23899	1.61264	47.1619	3.21059e-10	3.91831e-09		Sspon.07G0005010-2B	32.1178	-3.80878	0.755127	-5.04389	4.56161e-07	5.63853e-06
Sspon.02G0006060-3C	36.7148	-4.27326	0.776962	47.1625	3.20972e-10	3.91831e-09		Sspon.01G0013140-2B	18.5138	-4.25733	0.844186	-5.04311	4.58015e-07	5.65944e-06
Sspon.06G0006090-1A	190.349	-2.20135	0.344472	47.1547	3.22191e-10	3.93071e-09		Sspon.04G0007040-1P	134.159	-2.32623	0.461412	-5.04154	4.61801e-07	5.70419e-06
Sspon.07G0018100-1A	69.1956	-2.14582	0.425132	47.139	3.24684e-10	3.95684e-09		Sspon.08G0024890-1C	144.896	2.11406	0.419587	5.03843	4.69356e-07	5.79338e-06
Sspon.03G0031430-1B	30.3106	8.93193	1.62593	47.1181	3.28025e-10	3.99611e-09		Sspon.05G0028420-1B	68.5116	-2.25731	0.44805	-5.03807	4.70242e-07	5.80226e-06
Sspon.08G0026950-1C	43.8493	-2.39775	0.552507	47.0631	3.36983e-10	4.09931e-09		Sspon.01G0008740-4D	38.8217	-3.05928	0.607585	-5.03515	4.77469e-07	5.88517e-06
Sspon.06G0010760-1A	49.2169	-2.14777	0.482074	47.0165	3.4476e-10	4.19241e-09		Sspon.08G0017220-2D	200.773	2.02183	0.401776	5.03224	4.8478e-07	5.97317e-06
Sspon.06G0020540-1B	47.4854	-2.06784	0.557736	47.0145	3.45102e-10	4.19451e-09		Sspon.02G0018370-2B	47.6482	2.66138	0.529098	5.03004	4.9038e-07	6.03789e-06
Sspon.08G0004250-4D	27.1468	-4.38474	0.87628	46.997	3.48071e-10	4.2281e-09		Sspon.04G0003600-2B	56.1183	-2.62652	0.5227	-5.02491	5.03674e-07	6.19062e-06
Sspon.01G0017650-1A	160.752	2.55734	0.361077	46.9656	3.53463e-10	4.2905e-09		Sspon.04G0023970-3D	19.2083	-4.21182	0.838227	-5.02468	5.0428e-07	6.19587e-06
Sspon.02G0006540-3D	22.5162	5.967	1.0222	46.9544	3.55416e-10	4.31111e-09		Sspon.03G0006210-3C	13.5057	-8.40547	1.67293	-5.02441	5.04994e-07	6.20245e-06
Sspon.02G0013780-1A	52.9992	-2.84812	0.554929	46.9386	3.58163e-10	4.33935e-09		Sspon.08G0022650-1B	22.157	7.90849	1.5744	5.02317	5.08249e-07	6.23363e-06
Sspon.04G0024540-2C	225.361	2.09576	0.333666	46.9351	3.58786e-10	4.34418e-09		Sspon.03G0016820-2C	70.3964	2.45407	0.488717	5.02145	5.12825e-07	6.2831e-06
Sspon.03G0015480-1A	66.1014	2.74658	0.453838	46.9145	3.62427e-10	4.38354e-09		Sspon.02G0023590-1A	21.9825	-4.37564	0.871408	-5.02134	5.13118e-07	6.28448e-06
Sspon.01G0004320-1A	166.052	-2.04849	0.384047	46.7664	3.89688e-10	4.69308e-09		Sspon.01G0037270-1B	18.3508	-4.82574	0.961468	-5.01913	5.19051e-07	6.35043e-06
Sspon.01G0013520-2C	68.1153	-2.585	0.537934	46.7426	3.94261e-10	4.74477e-09		Sspon.04G0000970-1A	101.062	2.85226	0.568397	5.01808	5.21896e-07	6.38299e-06
Sspon.03G0007230-2P	518.344	2.01784	0.287452	46.7302	3.96654e-10	4.77187e-09		Sspon.01G0003890-1A	51.6678	7.651	1.52479	5.01775	5.22794e-07	6.39173e-06
Sspon.05G0025210-1P	411.74	2.00661	0.293837	46.7218	3.98291e-10	4.78644e-09		Sspon.01G0008740-1P	42.166	-2.62834	0.524	-5.01591	5.27838e-07	6.44887e-06
Sspon.04G0011660-1A	115.828	2.43656	0.361646	46.7056	4.01466e-10	4.81945e-09		Sspon.05G0026450-2C	13.4234	-8.41657	1.67848	-5.01441	5.31967e-07	6.49474e-06
Sspon.05G0016140-1P	42.9881	3.50556	0.571049	46.6444	4.13686e-10	4.95732e-09		Sspon.08G0024930-1C	50.1095	3.1001	0.618387	5.0132	5.35326e-07	6.53117e-06
Sspon.03G0003750-2B	24.5775	-4.33338	0.854242	46.5965	4.23497e-10	5.0713e-09		Sspon.03G0007280-1A	50.4708	2.85467	0.569673	5.01107	5.41271e-07	6.59906e-06
Sspon.08G0011280-1A	83.4699	2.89148	0.460351	46.5674	4.29577e-10	5.14045e-09		Sspon.03G0006060-1A	53.4743	-2.27681	0.454402	-5.01057	5.42702e-07	6.61419e-06
Sspon.02G0021880-1A	46.173	-2.65319	0.524891	46.5257	4.3843e-10	5.23896e-09		Sspon.04G0033280-2D	46.998	-2.49288	0.497545	-5.01036	5.43272e-07	6.61874e-06
Sspon.01G0012990-3C	246.376	-2.27953	0.400393	46.4961	4.44851e-10	5.31004e-09		Sspon.05G0036280-1C	54.771	-2.25345	0.449764	-5.0103	5.43456e-07	6.61874e-06
Sspon.06G0030010-1C	43.8663	-2.69721	0.625553	46.4558	4.53705e-10	5.40999e-09		Sspon.07G0018500-1A	132.674	-2.13259	0.426161	-5.00418	5.61e-07	6.82285e-06
Sspon.04G0032470-2D	31.5069	-3.00154	0.634754	46.3954	4.67318e-10	5.57035e-09		Sspon.05G0005910-2C	75.3276	-2.2075	0.441436	-5.00072	5.71173e-07	6.93686e-06
Sspon.04G0018500-4D	596.808	2.27718	0.362627	46.3813	4.70571e-10	5.60714e-09		Sspon.02G0025170-1A	25.8014	3.82451	0.765611	4.99537	5.87226e-07	7.12685e-06
Sspon.01G0006510-2B	51.3281	2.99385	0.602076	46.377	4.71563e-10	5.615e-09		Sspon.03G0031140-2C	40.1032	-2.8132	0.563302	-4.99413	5.91021e-07	7.17041e-06
Sspon.08G0004200-1A	58.9013	2.68553	0.448208	46.3407	4.80011e-10	5.71358e-09		Sspon.05G0028430-2C	48.7696	-2.39974	0.480557	-4.99367	5.92416e-07	7.18482e-06
Sspon.04G0006230-2P	737.542	2.31561	0.328806	46.3327	4.81888e-10	5.73388e-09		Sspon.04G0015440-2B	79.639	-2.14062	0.428679	-4.99353	5.92859e-07	7.18769e-06
Sspon.02G0052850-1C	22.2805	-4.43336	0.885109	46.3238	4.84005e-10	5.75705e-09		Sspon.02G0013350-2B	35.7772	-2.7134	0.543569	-4.99183	5.98086e-07	7.24096e-06
Sspon.06G0031950-2D	154.243	2.42315	0.473312	46.299	4.89915e-10	5.82529e-09		Sspon.03G0009910-2B	81.1776	2.26339	0.453526	4.99066	6.01746e-07	7.28021e-06
Sspon.08G0004560-1A	85.5981	-2.37156	0.417206	46.2752	4.95666e-10	5.8916e-09		Sspon.06G0032630-1C	37.6477	-3.38563	0.678553	-4.98949	6.05392e-07	7.31923e-06
Sspon.03G0012310-1A	11.2517	8.54114	1.69945	46.2595	4.99491e-10	5.93497e-09		Sspon.08G0006580-1P	42.4425	-2.58684	0.518664	-4.9875	6.1165e-07	7.38461e-06
Sspon.03G0018530-2D	230.073	2.29499	0.350603	46.2415	5.03905e-10	5.9832e-09		Sspon.04G0003200-4D	45.2321	-2.47354	0.496416	-4.9828	6.26708e-07	7.56116e-06
Sspon.01G0010120-2C	73.7546	2.33698	0.44295	46.2119	5.11252e-10	6.06404e-09		Sspon.01G0017380-2C	69.8258	2.38538	0.47875	4.98253	6.27587e-07	7.56914e-06
[truncated: 2,224 more rows]

## Sheet: Suppl. Table 7.3
Cold Stress experiment in Sugarcane hybrid Guitang08-1180. RNA-Seq from leaves								Cold Stress experiment in Sugarcane hybrid ROC22. RNA-Seq from leaves
Sugarcane Gene	baseMean	log2FoldChange	lfcSE	stat	pvalue	padj		Sugarcane Gene	baseMean	log2FoldChange	lfcSE	stat	pvalue	padj
Sspon.01G0004480-1A	1254.99	5.71962	0.144566	39.5639	0	0		Sspon.01G0002700-1A	1829.77	-2.9774	0.0648417	-45.918	0	0
Sspon.01G0005740-1A	6297.71	6.009	0.137061	43.8417	0	0		Sspon.01G0003280-1A	1807.72	-3.59662	0.073201	-49.1335	0	0
Sspon.01G0008260-1A	1301.52	3.75583	0.0956836	39.2526	0	0		Sspon.01G0004250-1A	1516.8	-4.13389	0.10929	-37.8249	0	0
Sspon.01G0010780-1A	2418.62	4.60502	0.106796	43.1197	0	0		Sspon.01G0008500-1A	3086.82	-2.60861	0.05708	-45.7009	0	0
Sspon.01G0026980-1A	2080.81	3.44155	0.0726172	47.3931	0	0		Sspon.01G0008880-1A	2389.67	-3.23032	0.0587502	-54.9839	0	0
Sspon.01G0028840-1A	1141.96	5.41044	0.125233	43.2028	0	0		Sspon.01G0009480-1A	4747.12	-3.7959	0.0845457	-44.8976	0	0
Sspon.01G0005740-2B	1668.73	6.18627	0.146919	42.1066	0	0		Sspon.01G0009680-1A	6871.29	-4.01734	0.0775562	-51.7991	0	0
Sspon.01G0025010-2B	6370.94	4.75176	0.0742681	63.9812	0	0		Sspon.01G0014970-1A	705.245	-3.45314	0.0905195	-38.1481	0	0
Sspon.01G0000460-1P	1421.57	5.09286	0.121267	41.9971	0	0		Sspon.01G0018210-1A	16393.3	-4.21039	0.048682	-86.4876	0	0
Sspon.01G0006420-3C	7789.78	3.79187	0.0629933	60.1949	0	0		Sspon.01G0019940-1A	4272.95	-3.99453	0.0781856	-51.0904	0	0
Sspon.01G0006560-3C	2662.3	7.641	0.167797	45.5372	0	0		Sspon.01G0024050-1A	1238.96	-3.69943	0.0848216	-43.6142	0	0
Sspon.01G0055160-1C	2472.83	6.52356	0.151742	42.991	0	0		Sspon.01G0028310-1P	15823.9	-5.6098	0.086812	-64.6201	0	0
Sspon.01G0025010-1P	3358.73	4.85369	0.0790237	61.4207	0	0		Sspon.01G0031600-1A	886.014	-4.27026	0.106611	-40.0547	0	0
Sspon.01G0059140-1D	3797.04	6.62373	0.170145	38.9298	0	0		Sspon.01G0003230-2B	8004.37	-3.81255	0.0483681	-78.8235	0	0
Sspon.01G0030140-2D	1294.25	3.94064	0.104007	37.8883	0	0		Sspon.01G0005150-1P	6132.2	-6.39348	0.156302	-40.9046	0	0
Sspon.01G0030330-3P	2958.94	4.6441	0.121544	38.2091	0	0		Sspon.01G0005130-1P	2359.41	-5.82703	0.10998	-52.9827	0	0
Sspon.01G0030330-4D	5490.37	5.252	0.138579	37.8989	0	0		Sspon.01G0037110-1B	3207.88	-8.22591	0.173025	-47.5419	0	0
Sspon.01G0010780-1P	3778.28	4.37941	0.10764	40.6857	0	0		Sspon.01G0040170-1B	2825.31	-3.00813	0.0745955	-40.3259	0	0
Sspon.02G0003080-1A	38884.6	8.41504	0.188681	44.5993	0	0		Sspon.01G0008300-2B	2475.17	-3.80152	0.0736953	-51.5844	0	0
Sspon.02G0013860-1A	900.852	6.20551	0.160896	38.5684	0	0		Sspon.01G0028870-2B	1017.75	-3.41215	0.0853258	-39.9896	0	0
Sspon.02G0024660-1A	5160.92	5.3622	0.0794604	67.4827	0	0		Sspon.01G0051480-1C	2595.17	-8.29851	0.191899	-43.2442	0	0
Sspon.02G0026810-1A	1194.86	4.63825	0.123101	37.6785	0	0		Sspon.01G0052450-1C	1436.57	-2.43339	0.0636747	-38.216	0	0
Sspon.02G0027280-1A	3758.91	8.25171	0.19126	43.1439	0	0		Sspon.01G0040170-2C	1355.76	-2.9133	0.0763919	-38.1363	0	0
Sspon.02G0031000-2B	1336.17	4.39884	0.0917111	47.9641	0	0		Sspon.01G0040580-2C	5195.31	-3.72373	0.073479	-50.6774	0	0
Sspon.02G0045790-1B	9356.58	2.91991	0.0613189	47.6184	0	0		Sspon.01G0022350-3C	15574.2	-4.46546	0.107495	-41.541	0	0
Sspon.02G0030140-2C	3747.03	6.51953	0.155189	42.0102	0	0		Sspon.01G0005130-3D	4325.81	-6.23789	0.109883	-56.7683	0	0
Sspon.02G0004400-3D	1614.83	4.36039	0.108555	40.1674	0	0		Sspon.01G0036670-2D	1805.87	-4.80103	0.0919178	-52.2317	0	0
Sspon.03G0000880-2B	2558.2	5.37087	0.139244	38.5716	0	0		Sspon.01G0052450-2D	1872.99	-3.12997	0.0608185	-51.464	0	0
Sspon.03G0035130-1B	30479	6.9795	0.153646	45.4257	0	0		Sspon.01G0043270-2D	902.782	-3.97229	0.0974484	-40.7631	0	0
Sspon.03G0030040-2C	1255.33	3.69783	0.0907457	40.7494	0	0		Sspon.01G0019880-2D	1321.78	-2.96583	0.0753407	-39.3656	0	0
Sspon.02G0020600-3C	4388.98	6.51157	0.154308	42.1986	0	0		Sspon.01G0019940-2D	878.432	-4.03899	0.106952	-37.7646	0	0
Sspon.03G0006780-2C	6713	2.91622	0.0757867	38.4793	0	0		Sspon.01G0061490-1D	1151.88	-4.8147	0.104854	-45.9182	0	0
Sspon.03G0042980-1C	5033.06	6.96869	0.162725	42.8249	0	0		Sspon.01G0029830-2D	5039.71	-3.81854	0.071175	-53.65	0	0
Sspon.03G0017190-3C	2995.94	4.28301	0.0944818	45.3315	0	0		Sspon.01G0030800-2D	4293.7	-5.42684	0.133685	-40.5942	0	0
Sspon.03G0038840-2D	1302.18	6.28004	0.157396	39.8995	0	0		Sspon.01G0062710-2P	867.408	-3.20168	0.083967	-38.1302	0	0
Sspon.04G0002180-1P	1530.93	4.42576	0.114285	38.7255	0	0		Sspon.02G0001770-1A	4944.21	-2.9772	0.0726542	-40.9776	0	0
Sspon.04G0008450-1A	1807.03	3.2567	0.0720413	45.2059	0	0		Sspon.02G0009220-1A	3908.93	-3.14838	0.0682436	-46.1344	0	0
Sspon.04G0019450-1A	1920.84	5.04569	0.102697	49.132	0	0		Sspon.02G0017760-1A	2334.39	-3.60727	0.0716039	-50.3781	0	0
Sspon.04G0008300-1T	2967.87	6.57473	0.144179	45.6012	0	0		Sspon.02G0019440-1A	2449.67	-5.80877	0.092354	-62.8968	0	0
Sspon.04G0005430-2C	1660.11	5.7645	0.13091	44.0341	0	0		Sspon.02G0019470-1A	1989.88	-3.45437	0.0635107	-54.3903	0	0
Sspon.04G0011170-3C	8068.54	8.44315	0.167984	50.2615	0	0		Sspon.02G0019480-1P	1647.47	-2.23342	0.0581657	-38.3976	0	0
Sspon.04G0001400-3D	1980.12	2.57819	0.0684772	37.6503	0	0		Sspon.02G0030300-1A	1846.16	-2.70642	0.0588194	-46.0123	0	0
Sspon.04G0003870-4D	2609.02	2.78345	0.0712407	39.0711	0	0		Sspon.02G0033770-1B	1671.23	-3.74037	0.0744866	-50.2153	0	0
Sspon.04G0008400-3D	2048.64	3.30064	0.0781526	42.2333	0	0		Sspon.02G0014670-2B	1437.25	-3.79665	0.0937418	-40.5011	0	0
Sspon.04G0019450-2D	2224.57	4.71684	0.0996536	47.3323	0	0		Sspon.02G0018630-2B	2648.14	-2.76856	0.0534794	-51.7687	0	0
Sspon.05G0013010-1A	1864.17	4.77308	0.122107	39.0892	0	0		Sspon.02G0040860-1B	994.713	-5.52816	0.147253	-37.542	0	0
Sspon.05G0013460-1A	1152.1	4.32184	0.102918	41.9931	0	0		Sspon.02G0022680-2B	4015.99	-2.77266	0.0645542	-42.9509	0	0
Sspon.05G0027940-1B	1829.32	4.3649	0.0854733	51.0674	0	0		Sspon.02G0042060-1B	14615.6	-4.95581	0.0866014	-57.2255	0	0
Sspon.05G0024720-2C	1192.79	2.54771	0.067372	37.8156	0	0		Sspon.02G0024170-2B	17886.7	-3.76856	0.0659965	-57.1024	0	0
Sspon.05G0029200-2C	734.1	5.51718	0.146449	37.6732	0	0		Sspon.02G0046050-1B	1837.1	-4.54604	0.114999	-39.5313	0	0
Sspon.05G0004560-3D	2439.22	7.67364	0.197165	38.9199	0	0		Sspon.02G0007250-3C	882.216	-3.62054	0.0953718	-37.9624	0	0
Sspon.05G0017070-3D	1419.54	7.65194	0.200203	38.2209	0	0		Sspon.02G0008200-3C	1013.66	-4.77163	0.123583	-38.6107	0	0
Sspon.06G0007530-1A	1779.58	5.28883	0.096007	55.0879	0	0		Sspon.02G0016380-3C	1422.61	-5.88418	0.135408	-43.4552	0	0
Sspon.06G0009920-1A	2063.9	4.24286	0.0851584	49.8232	0	0		Sspon.02G0024160-3C	3269.15	-3.01448	0.0705013	-42.7578	0	0
Sspon.06G0019840-1B	2922.47	6.80451	0.134372	50.6392	0	0		Sspon.02G0029320-3C	1091.75	-3.9377	0.0825795	-47.6837	0	0
Sspon.06G0020530-1B	2680.97	6.45353	0.160789	40.1366	0	0		Sspon.02G0028380-3C	1218.1	-2.6736	0.0663423	-40.3001	0	0
Sspon.06G0020530-2C	2393.41	6.73938	0.155252	43.4093	0	0		Sspon.02G0001770-4D	10884.7	-3.3533	0.0691936	-48.4625	0	0
Sspon.06G0009720-3C	3752.1	5.67002	0.11121	50.9849	0	0		Sspon.02G0004520-4D	32718.3	-3.0509	0.0599203	-50.916	0	0
Sspon.06G0011700-1P	2892.22	6.54028	0.116932	55.9321	0	0		Sspon.02G0035050-2D	11104.5	-4.08774	0.0518445	-78.8461	0	0
Sspon.06G0015510-2C	1538.08	3.81459	0.0880886	43.304	0	0		Sspon.02G0001530-4D	1497.85	-3.97736	0.0761751	-52.2134	0	0
Sspon.06G0025360-1T	6213.45	8.99641	0.1559	57.7065	0	0		Sspon.02G0009220-4D	7213.63	-2.78443	0.0626479	-44.4457	0	0
Sspon.07G0002060-1A	7755.81	4.19051	0.110724	37.8464	0	0		Sspon.02G0036490-1T	2130.97	-6.73355	0.142303	-47.3184	0	0
Sspon.07G0011120-1A	6452.21	4.1533	0.0785552	52.8711	0	0		Sspon.03G0002090-1A	26957.8	-4.37625	0.111196	-39.356	0	0
Sspon.07G0011410-2B	767.928	3.57229	0.095113	37.5584	0	0		Sspon.03G0002580-1A	1502.08	-4.2351	0.105138	-40.2813	0	0
Sspon.07G0000600-1P	994.019	4.21866	0.095139	44.3421	0	0		Sspon.03G0005880-1A	1356.01	-3.72702	0.0982203	-37.9455	0	0
Sspon.07G0011120-3D	2720.1	4.08264	0.102959	39.653	0	0		Sspon.03G0009440-1A	3621.87	-3.89125	0.0577673	-67.3608	0	0
Sspon.08G0002270-1A	2928.34	2.90895	0.0592349	49.1087	0	0		Sspon.04G0003570-1P	2473.83	-4.38669	0.073157	-59.9627	0	0
Sspon.08G0008510-1A	1466.09	4.85506	0.0973481	49.8732	0	0		Sspon.03G0012260-1A	2085.91	-2.82966	0.0743009	-38.0838	0	0
Sspon.08G0008570-1A	2013.43	4.32694	0.0869173	49.7822	0	0		Sspon.03G0016810-1A	4935.58	-4.45741	0.114311	-38.9936	0	0
Sspon.08G0011870-1A	16090.1	6.91692	0.0814354	84.9375	0	0		Sspon.03G0024560-1A	1755.17	-6.62492	0.142108	-46.6188	0	0
Sspon.08G0004680-2B	974.876	5.39332	0.139725	38.5995	0	0		Sspon.03G0026180-1B	18205.2	-3.34475	0.043906	-76.1799	0	0
Sspon.08G0009480-2B	3849.37	3.81188	0.0948723	40.1791	0	0		Sspon.03G0010200-2B	1121.37	-4.03077	0.105338	-38.265	0	0
Sspon.08G0021020-1P	1921.91	3.28147	0.0765978	42.8403	0	0		Sspon.03G0012540-2B	3867.32	-3.05837	0.0764268	-40.0169	0	0
Sspon.08G0029260-1D	1369.74	5.50321	0.134453	40.9304	0	0		Sspon.03G0020340-2B	2959.01	-2.9639	0.0588088	-50.399	0	0
Sspon.08G0022440-2D	977.474	6.62069	0.174991	37.8346	0	0		Sspon.03G0022190-2B	2753.85	-5.81719	0.149884	-38.8112	0	0
Sspon.01G0002700-1A	1154.12	-3.0702	0.0804125	-38.1806	0	0		Sspon.03G0038650-1C	2877.24	-4.50345	0.0767788	-58.6549	0	0
Sspon.01G0003280-1A	2005.21	-4.28611	0.108528	-39.493	0	0		Sspon.03G0027210-2C	2792.63	-3.56329	0.0929487	-38.3361	0	0
Sspon.01G0008170-1A	1631.27	-2.84138	0.0710908	-39.9684	0	0		Sspon.03G0038650-1P	1570.47	-4.51149	0.0930331	-48.4934	0	0
Sspon.01G0018210-1A	14694.6	-4.28302	0.0761853	-56.2184	0	0		Sspon.03G0003130-2C	1590.95	-2.39065	0.0598356	-39.9537	0	0
Sspon.01G0028310-1P	13843.4	-5.48726	0.0860506	-63.7678	0	0		Sspon.03G0003590-3C	2132.85	-5.78395	0.112986	-51.1916	0	0
Sspon.01G0033050-1A	5487.26	-2.4819	0.065554	-37.8604	0	0		Sspon.03G0024130-3C	2012.27	-2.88174	0.0626498	-45.9976	0	0
Sspon.01G0005150-1P	9385.31	-10.0362	0.183864	-54.5851	0	0		Sspon.03G0026180-3D	21688.7	-3.49605	0.0590083	-59.2467	0	0
Sspon.01G0005130-1P	1772.42	-5.14722	0.120072	-42.8678	0	0		Sspon.03G0003590-2T	4449.46	-5.96319	0.102355	-58.2598	0	0
Sspon.06G0000700-2B	3745.12	-2.32113	0.0546685	-42.4583	0	0		Sspon.03G0004210-4D	1333.08	-2.62628	0.0692085	-37.9474	0	0
Sspon.01G0040580-2C	3553.9	-3.40279	0.0628777	-54.1175	0	0		Sspon.03G0032120-3D	65149.6	-4.77172	0.0960167	-49.6968	0	0
Sspon.01G0055820-1C	2143.45	-3.92199	0.0863363	-45.4269	0	0		Sspon.04G0000800-1A	3728.79	-5.35141	0.134247	-39.8625	0	0
Sspon.01G0005130-3D	2632.74	-5.05034	0.106752	-47.3089	0	0		Sspon.04G0005360-1P	5242.69	-3.49274	0.0727833	-47.9882	0	0
Sspon.01G0015410-3D	12896.5	-2.64216	0.0660376	-40.01	0	0		Sspon.04G0005380-1A	8994.4	-6.10827	0.103166	-59.208	0	0
Sspon.01G0043270-2D	981.534	-4.51871	0.111617	-40.4841	0	0		Sspon.04G0010260-1A	4323.06	-3.21646	0.0707988	-45.431	0	0
Sspon.01G0030800-2D	3388.22	-6.26904	0.111523	-56.213	0	0		Sspon.04G0014190-1A	2217.5	-4.92724	0.130865	-37.6515	0	0
Sspon.02G0001770-1A	3573.76	-2.52645	0.053612	-47.1247	0	0		Sspon.04G0018990-1A	51366.3	-5.65804	0.0786889	-71.904	0	0
Sspon.02G0019440-1A	2122.39	-6.05468	0.134641	-44.9689	0	0		Sspon.04G0023620-1B	1590.74	-2.79645	0.0715602	-39.0783	0	0
Sspon.01G0010570-2P	1811.14	-3.41661	0.0798924	-42.7651	0	0		Sspon.04G0006710-2B	21182.5	-5.10467	0.0909883	-56.1025	0	0
Sspon.02G0033770-1B	1050.26	-4.15218	0.109964	-37.7594	0	0		Sspon.08G0001940-1P	982.746	-6.49252	0.169204	-38.371	0	0
Sspon.02G0042060-1B	12399.2	-4.76742	0.0716785	-66.5112	0	0		Sspon.04G0004350-2C	1310.11	-5.1239	0.13291	-38.5516	0	0
Sspon.02G0024170-2B	17129	-3.10401	0.0790564	-39.2632	0	0		Sspon.04G0027010-2C	1487.86	-5.20348	0.130352	-39.9186	0	0
Sspon.01G0010570-3P	8688.51	-3.76939	0.0686562	-54.9023	0	0		Sspon.04G0018380-1P	3156.09	-2.20003	0.0506925	-43.3994	0	0
Sspon.02G0001770-4D	8570.19	-2.68312	0.0678929	-39.5199	0	0		Sspon.04G0035420-1D	3937.76	-2.66022	0.0680054	-39.1178	0	0
Sspon.02G0004520-4D	30860.4	-2.5966	0.0495378	-52.4166	0	0		Sspon.04G0004350-3D	1505.86	-4.84921	0.113134	-42.8624	0	0
Sspon.02G0001530-4D	1036.66	-3.88467	0.0977262	-39.7505	0	0		Sspon.04G0005380-3D	5577.15	-6.17268	0.112196	-55.017	0	0
Sspon.02G0036490-1T	1609.44	-7.09966	0.181717	-39.07	0	0		Sspon.08G0001940-3P	1683.54	-6.42576	0.125925	-51.0283	0	0
Sspon.03G0002090-1A	17366.4	-4.32546	0.0778862	-55.5356	0	0		Sspon.05G0001060-1A	15573.2	-2.62331	0.0389026	-67.4327	0	0
Sspon.03G0005620-1A	1046.15	-3.8773	0.101903	-38.0491	0	0		Sspon.05G0001100-1A	19036.5	-2.95706	0.0567853	-52.0743	0	0
Sspon.03G0022730-1A	2305.01	-3.26235	0.0668674	-48.7883	0	0		Sspon.05G0002650-1A	10232.8	-5.24882	0.0833278	-62.9899	0	0
Sspon.03G0026180-1B	13497.3	-3.10638	0.057647	-53.8863	0	0		Sspon.05G0003690-1A	767.219	-3.56582	0.0940136	-37.9287	0	0
Sspon.03G0028140-1B	6678.52	-3.36578	0.0494928	-68.0055	0	0		Sspon.05G0005450-1A	1593.68	-3.43679	0.0783072	-43.8886	0	0
Sspon.03G0032130-1B	4354.37	-4.54062	0.0831263	-54.6231	0	0		Sspon.04G0007950-1P	1763.67	-7.84728	0.189541	-41.4015	0	0
Sspon.03G0012540-2B	3620.21	-3.42204	0.0789072	-43.368	0	0		Sspon.05G0010670-1A	36122	-5.3327	0.0760403	-70.1299	0	0
Sspon.03G0022730-2B	17972.6	-3.1929	0.0491783	-64.9251	0	0		Sspon.04G0009220-1P	893.153	-4.34864	0.114931	-37.837	0	0
Sspon.03G0028140-2C	3918.85	-3.13349	0.0699773	-44.7787	0	0		Sspon.05G0016170-1A	4216.36	-3.73013	0.0899037	-41.4902	0	0
Sspon.03G0029490-2C	5282.19	-3.96316	0.0693259	-57.1671	0	0		Sspon.05G0018010-1A	5295.24	-3.97613	0.0566657	-70.1681	0	0
Sspon.03G0044110-1C	15458.7	-3.35617	0.0465707	-72.0661	0	0		Sspon.05G0015380-1P	908.254	-3.6504	0.0928286	-39.3241	0	0
Sspon.03G0026180-3D	17701.2	-2.96981	0.0571112	-52.0005	0	0		Sspon.05G0030970-1C	12402.6	-4.59583	0.0662992	-69.3195	0	0
Sspon.03G0032120-3D	55259.7	-4.41901	0.0454542	-97.2188	0	0		Sspon.05G0032580-1C	38915.2	-3.03513	0.0608355	-49.8908	0	0
Sspon.04G0000800-1A	2775.75	-5.03212	0.122788	-40.9821	0	0		Sspon.05G0016910-3C	4635.66	-3.44807	0.0638623	-53.9924	0	0
Sspon.04G0005360-1P	3919.11	-3.01722	0.0705448	-42.7702	0	0		Sspon.05G0017710-3C	5239.53	-3.20349	0.0587875	-54.4928	0	0
Sspon.04G0005380-1A	6155.98	-5.39711	0.123153	-43.8245	0	0		Sspon.05G0018040-1T	1520.01	-4.12525	0.0877647	-47.0035	0	0
Sspon.04G0010260-1A	2677.73	-2.65698	0.0634536	-41.8728	0	0		Sspon.05G0022070-2D	1659.37	-6.47646	0.162938	-39.7481	0	0
Sspon.04G0018990-1A	32706.5	-6.0195	0.156736	-38.4053	0	0		Sspon.05G0002650-1P	11309.5	-5.08894	0.0773032	-65.8309	0	0
Sspon.04G0023620-1B	1218.08	-3.11847	0.0809867	-38.5059	0	0		Sspon.05G0016910-4D	25767.4	-3.63608	0.0776171	-46.8463	0	0
Sspon.08G0001940-1P	1146.68	-6.13891	0.153931	-39.8808	0	0		Sspon.06G0006790-1A	2834.19	-4.55491	0.0917477	-49.646	0	0
Sspon.04G0019310-3C	989.247	-4.53126	0.116769	-38.8054	0	0		Sspon.06G0009590-1A	46450.6	-2.07416	0.0404481	-51.2796	0	0
Sspon.04G0000810-2D	5059.2	-5.01324	0.106108	-47.2465	0	0		Sspon.06G0010960-1A	65270.9	-8.61283	0.111168	-77.4756	0	0
Sspon.04G0005380-3D	4585.97	-5.25195	0.131298	-40.0003	0	0		Sspon.06G0013400-1A	3613.62	-3.04749	0.0694274	-43.8946	0	0
Sspon.05G0002650-1A	7561.53	-5.17959	0.0625853	-82.7605	0	0		Sspon.06G0011820-2B	825.484	-4.8492	0.115194	-42.0961	0	0
Sspon.05G0003010-1A	3031.55	-3.14217	0.0674213	-46.605	0	0		Sspon.06G0013400-2B	19666.5	-3.42073	0.0724458	-47.2179	0	0
Sspon.05G0010810-1A	1375.19	-4.70588	0.125121	-37.6107	0	0		Sspon.06G0016740-2B	9686.95	-2.59533	0.0574617	-45.1662	0	0
Sspon.05G0016170-1A	3225.16	-3.60578	0.0807784	-44.6379	0	0		Sspon.06G0005030-2C	2697.31	-3.48507	0.0605402	-57.5662	0	0
Sspon.05G0018010-1A	4512.86	-3.78091	0.0773271	-48.8951	0	0		Sspon.06G0010960-3C	6623.35	-8.80339	0.162502	-54.1741	0	0
Sspon.05G0022070-1B	1671.58	-6.10413	0.146443	-41.6825	0	0		Sspon.06G0013400-3C	9843.42	-3.36886	0.078622	-42.8489	0	0
Sspon.05G0005640-2B	7004.47	-3.41274	0.0712848	-47.8747	0	0		Sspon.06G0018160-2C	3960.01	-4.92125	0.128709	-38.2355	0	0
Sspon.05G0030970-1C	9788.58	-4.71067	0.0554772	-84.9119	0	0		Sspon.06G0027450-2C	1348.04	-5.53232	0.13084	-42.2832	0	0
Sspon.05G0008170-2C	1629.99	-3.24514	0.0742566	-43.7018	0	0		Sspon.06G0027450-1P	2050.18	-5.67615	0.14302	-39.6879	0	0
Sspon.05G0018040-1T	1510.53	-3.95043	0.0938328	-42.1007	0	0		Sspon.06G0002260-4D	1696.12	-2.28993	0.0552824	-41.4223	0	0
Sspon.05G0022070-2D	1677.11	-5.93102	0.1252	-47.3723	0	0		Sspon.06G0020100-2D	1382.59	-3.26954	0.0709692	-46.0699	0	0
Sspon.05G0002650-1P	9246.38	-4.84724	0.0809326	-59.8923	0	0		Sspon.06G0020980-3D	4307.4	-4.27571	0.0718309	-59.5246	0	0
Sspon.06G0005670-1A	3333.21	-3.18015	0.0645252	-49.2854	0	0		Sspon.06G0005590-4D	2506.36	-3.97038	0.102398	-38.7741	0	0
Sspon.06G0006790-1A	2115.4	-4.26873	0.0960714	-44.4329	0	0		Sspon.06G0013930-3D	1288.04	-2.67452	0.0680807	-39.2846	0	0
Sspon.06G0010960-1A	50973.9	-9.76228	0.101562	-96.1211	0	0		Sspon.06G0016740-4D	5723	-2.60545	0.06466	-40.2947	0	0
Sspon.06G0013400-2B	18052.6	-3.03416	0.0675352	-44.9271	0	0		Sspon.06G0027450-3D	1193.44	-5.66201	0.142071	-39.8535	0	0
Sspon.06G0005030-2C	2338.36	-3.29448	0.0806371	-40.8556	0	0		Sspon.07G0000840-1A	3760.58	-3.57648	0.0816363	-43.8099	0	0
Sspon.06G0027830-2C	15112	-5.57786	0.131625	-42.3769	0	0		Sspon.07G0001290-1A	1337.63	-3.50936	0.0765088	-45.8687	0	0
Sspon.06G0018160-2C	3277.61	-4.59199	0.0892686	-51.4402	0	0		Sspon.03G0003870-1P	2716.38	-2.25533	0.0495887	-45.4807	0	0
Sspon.06G0014760-2C	3101.78	-2.48859	0.0611883	-40.671	0	0		Sspon.07G0008260-1A	286540	-2.80865	0.0652406	-43.0507	0	0
Sspon.06G0020980-3D	4235.81	-4.90571	0.101302	-48.4265	0	0		Sspon.07G0019870-1A	16937.7	-3.36935	0.0576141	-58.4814	0	0
Sspon.06G0005590-4D	2684.93	-4.29183	0.0918892	-46.7066	0	0		Sspon.07G0020090-1A	1121.48	-5.10935	0.114115	-44.7736	0	0
Sspon.06G0013240-4D	9017.28	-2.3817	0.041294	-57.6766	0	0		Sspon.07G0022780-1B	1216.06	-6.86787	0.168716	-40.7068	0	0
Sspon.06G0036110-1D	5064.27	-5.75258	0.123669	-46.516	0	0		Sspon.07G0009500-2B	942.461	-3.57157	0.0836942	-42.6741	0	0
Sspon.07G0000840-1A	3014.35	-3.01636	0.0721594	-41.8014	0	0		Sspon.07G0012350-2B	3696.93	-4.98199	0.0779035	-63.9508	0	0
Sspon.07G0008260-1A	213832	-2.2885	0.0522189	-43.8251	0	0		Sspon.07G0013490-1P	4342.87	-2.36149	0.0470944	-50.1438	0	0
Sspon.07G0017180-1A	2415.65	-2.53392	0.0617822	-41.0137	0	0		Sspon.07G0030070-1C	956.915	-3.26609	0.0839577	-38.9016	0	0
Sspon.07G0018610-1A	5095.32	-3.12536	0.0533807	-58.5485	0	0		Sspon.07G0021660-2C	20798.3	-4.01196	0.0916735	-43.7636	0	0
Sspon.07G0020090-1A	878.161	-4.67282	0.11605	-40.2655	0	0		Sspon.07G0008120-3C	2210.43	-2.58826	0.0554018	-46.718	0	0
Sspon.07G0012350-2B	4110.06	-4.36113	0.0917751	-47.5197	0	0		Sspon.07G0020090-3C	1030.21	-5.37847	0.135283	-39.7573	0	0
Sspon.07G0020070-2B	30280.8	-4.27142	0.0936261	-45.6221	0	0		Sspon.07G0019870-3C	13334.2	-3.38408	0.0647158	-52.2914	0	0
Sspon.05G0030020-2C	5820.36	-4.51852	0.109165	-41.3918	0	0		Sspon.05G0030020-2C	8831.15	-5.31679	0.107322	-49.5407	0	0
Sspon.07G0018610-3D	1572.51	-3.17802	0.0728873	-43.6018	0	0		Sspon.07G0021660-1P	751.392	-4.08182	0.105784	-38.5865	0	0
Sspon.07G0028890-2D	22129.8	-4.63295	0.108548	-42.6811	0	0		Sspon.07G0021880-3D	2782.32	-4.92485	0.11122	-44.2804	0	0
Sspon.08G0009040-1A	2695.7	-4.53787	0.119694	-37.9122	0	0		Sspon.07G0005450-1P	1467.48	-2.38345	0.0600075	-39.7192	0	0
Sspon.08G0000550-2B	1176.49	-4.6516	0.113256	-41.0717	0	0		Sspon.07G0028890-2D	22518	-4.97706	0.100008	-49.7664	0	0
Sspon.08G0001940-2B	5967.39	-4.57396	0.0918184	-49.8153	0	0		Sspon.08G0006010-1A	6528.82	-2.67835	0.065341	-40.9903	0	0
Sspon.08G0021350-1P	1422.96	-2.64973	0.0693348	-38.2164	0	0		Sspon.08G0006540-1A	2334.9	-3.02229	0.0719259	-42.0195	0	0
Sspon.08G0010930-2B	1299.48	-4.02718	0.0988163	-40.7542	0	0		Sspon.08G0009040-1A	3697	-4.23666	0.0693775	-61.0667	0	0
Sspon.08G0006010-4D	28255.5	-2.29944	0.0542313	-42.4006	0	0		Sspon.08G0000550-2B	1398.41	-6.18144	0.127408	-48.5167	0	0
Sspon.08G0007140-2P	1383.23	-5.81151	0.148387	-39.1647	0	0		Sspon.08G0001940-2B	7254.87	-4.53721	0.0862337	-52.6153	0	0
Sspon.08G0010370-1P	909.096	-5.94807	0.157392	-37.7915	0	0		Sspon.08G0020640-1P	325377	-4.17197	0.030828	-135.331	0	0
Sspon.03G0038650-1P	1600.35	-3.74899	0.0999312	-37.5157	5.10299e-308	1.19401e-305		Sspon.08G0021350-1P	1980.86	-3.35387	0.0667731	-50.2279	0	0
Sspon.03G0005760-2B	1135.73	6.30767	0.16817	37.5076	6.91376e-308	1.60812e-305		Sspon.08G0000550-3C	994.336	-6.0853	0.148074	-41.0963	0	0
Sspon.01G0031600-1A	897.886	-4.26581	0.113757	-37.4993	9.4384e-308	2.18243e-305		Sspon.08G0025040-1C	1048.6	-3.62626	0.0943819	-38.4211	0	0
Sspon.08G0005510-1A	7507.82	2.40797	0.0642229	37.494	1.15469e-307	2.65436e-305		Sspon.08G0002130-3D	1992.28	-3.90094	0.0818077	-47.6842	0	0
Sspon.07G0021450-2C	1279.75	5.46381	0.145902	37.4485	6.36391e-307	1.45441e-304		Sspon.08G0006010-4D	27138.5	-2.75023	0.0667214	-41.2196	0	0
Sspon.08G0029740-1D	749.562	4.83294	0.129206	37.4048	3.25885e-306	7.40475e-304		Sspon.01G0005740-1A	5249.87	5.674	0.108734	52.1822	0	0
Sspon.01G0036320-1B	1029.59	5.19788	0.139037	37.385	6.84868e-306	1.54721e-303		Sspon.01G0018800-1T	2173.79	3.81895	0.0831352	45.9366	0	0
Sspon.02G0034140-1B	1895.55	-2.35844	0.0631645	-37.3381	3.95455e-305	8.88281e-303		Sspon.01G0026980-1A	1914.59	3.10149	0.0711241	43.6067	0	0
Sspon.04G0024550-1B	3126.96	8.40069	0.226086	37.157	3.3798e-302	7.46386e-300		Sspon.01G0028840-1A	2149.05	6.03934	0.120323	50.1926	0	0
Sspon.06G0010960-3C	5678.65	-10.5624	0.284508	-37.1251	1.108e-301	2.43321e-299		Sspon.01G0031260-1A	1328.26	6.41003	0.155375	41.2552	0	0
Sspon.07G0019870-3C	17463.7	-2.58231	0.0696108	-37.0964	3.20884e-301	7.00757e-299		Sspon.01G0008840-2B	3618.29	4.44661	0.0649977	68.4118	0	0
Sspon.06G0014880-2B	1371.52	6.46629	0.174397	37.078	6.35534e-301	1.38023e-298		Sspon.01G0001860-2B	1814.35	3.82803	0.0953393	40.1517	0	0
Sspon.05G0017710-3C	4571.78	-3.57257	0.0969858	-36.836	4.9041e-297	1.0592e-294		Sspon.01G0019170-2B	1375.75	5.3452	0.106841	50.0293	0	0
Sspon.07G0013490-1P	3701.04	-2.357	0.0640068	-36.8242	7.56237e-297	1.62442e-294		Sspon.01G0024620-2B	3303.32	4.33869	0.0762	56.9382	0	0
Sspon.05G0019000-4D	1117.23	4.64986	0.126319	36.8106	1.25001e-296	2.67046e-294		Sspon.01G0046090-1B	11134.9	6.79941	0.0708782	95.931	0	0
Sspon.08G0020640-1P	303980	-3.13725	0.0852412	-36.8043	1.57322e-296	3.34279e-294		Sspon.01G0025010-2B	8715.89	5.03932	0.0947417	53.1901	0	0
Sspon.07G0019870-1A	13666.9	-2.50369	0.0680893	-36.7707	5.42482e-296	1.14034e-293		Sspon.01G0049070-1B	943.421	5.34362	0.142397	37.5263	0	0
Sspon.06G0011820-2B	737.179	-5.11306	0.139177	-36.7378	1.81917e-295	3.80371e-293		Sspon.01G0000460-1P	1922.72	4.60001	0.0797425	57.6858	0	0
Sspon.05G0002290-1A	7029.54	3.32461	0.090818	36.6073	2.18593e-293	4.5464e-291		Sspon.01G0003050-3C	1124.19	2.7638	0.0718812	38.4495	0	0
Sspon.03G0003640-1T	1747.41	-6.50549	0.177811	-36.5865	4.68884e-293	9.70072e-291		Sspon.01G0002050-1T	4603.5	2.45386	0.0616156	39.8253	0	0
Sspon.01G0017020-1P	1250.71	-4.80335	0.131304	-36.582	5.53255e-293	1.13863e-290		Sspon.01G0004640-3C	1356.97	6.8118	0.171659	39.6821	0	0
Sspon.01G0009770-3D	676.134	4.86747	0.133099	36.5704	8.45066e-293	1.73014e-290		Sspon.01G0006560-3C	2684.21	7.64531	0.162916	46.9278	0	0
Sspon.02G0004780-1A	5534.67	2.08021	0.056929	36.5403	2.53857e-292	5.1704e-290		Sspon.01G0052190-1P	4175.98	4.58787	0.0779284	58.8729	0	0
Sspon.03G0024560-1A	1691.03	-6.61416	0.181091	-36.524	4.60721e-292	9.3353e-290		Sspon.01G0055160-1C	4161.66	6.78585	0.155005	43.7782	0	0
Sspon.01G0019170-2B	1320.59	4.87343	0.13362	36.4722	3.0567e-291	6.16185e-289		Sspon.01G0046090-2C	2418.95	6.75513	0.12359	54.6576	0	0
Sspon.05G0010850-4D	1185.74	2.43168	0.0667064	36.4534	6.06745e-291	1.21686e-288		Sspon.01G0025010-1P	4150.29	5.22559	0.109752	47.6126	0	0
Sspon.01G0019070-3D	1063.18	5.36965	0.147435	36.4205	2.01697e-290	4.02462e-288		Sspon.01G0000460-1T	831.573	4.57123	0.108828	42.0041	0	0
Sspon.01G0040170-2C	1160.78	-3.73165	0.102563	-36.3841	7.59804e-290	1.50844e-287		Sspon.01G0008860-2P	5403.52	3.87652	0.0902618	42.9475	0	0
Sspon.01G0028690-1P	845.608	3.97551	0.109962	36.1536	3.26522e-286	6.44987e-284		Sspon.01G0009770-3D	731.411	4.91766	0.130626	37.6469	0	0
Sspon.08G0024970-2D	1585.3	-5.78725	0.160275	-36.1084	1.67703e-285	3.29612e-283		Sspon.01G0059140-1D	3219.17	6.46724	0.104376	61.9607	0	0
Sspon.03G0018530-2D	750.533	-3.90917	0.108318	-36.0897	3.28505e-285	6.42447e-283		Sspon.01G0019070-3D	1055.94	5.46288	0.130785	41.7699	0	0
Sspon.02G0021420-1A	1009.98	3.14774	0.0872316	36.0849	3.91141e-285	7.61156e-283		Sspon.01G0044940-2D	7115.22	6.90929	0.134383	51.4149	0	0
Sspon.06G0013400-3C	9008.9	-2.81676	0.0781051	-36.0637	8.40651e-285	1.62784e-282		Sspon.01G0060930-1D	726.552	4.03281	0.107244	37.6041	0	0
Sspon.02G0034110-2P	1329.8	2.70959	0.0751383	36.0613	9.17687e-285	1.7683e-282		Sspon.02G0024580-1P	1171.22	4.04964	0.0845684	47.886	0	0
Sspon.05G0004810-1A	729.173	-3.7649	0.104433	-36.0507	1.34244e-284	2.57415e-282		Sspon.01G0030140-2D	1568.63	4.18322	0.0784294	53.3374	0	0
Sspon.01G0044940-2D	5436.4	6.64462	0.184382	36.0373	2.17775e-284	4.15558e-282		Sspon.01G0030330-3P	3094.61	4.67663	0.0871047	53.6898	0	0
Sspon.04G0008520-2B	3286.95	-2.72207	0.0758143	-35.9044	2.6067e-282	4.95009e-280		Sspon.01G0030330-4D	6149.52	5.29961	0.0937866	56.5071	0	0
Sspon.05G0000970-3D	1916.1	8.44808	0.235336	35.898	3.2862e-282	6.21044e-280		Sspon.01G0031650-3D	6964.87	2.2699	0.0459792	49.3679	0	0
Sspon.01G0012760-1A	1193.86	-2.96958	0.0827311	-35.8944	3.73712e-282	7.02883e-280		Sspon.01G0010780-1P	3590.71	4.1468	0.0862162	48.0977	0	0
Sspon.01G0008610-2P	781.91	6.28237	0.175562	35.7844	1.93035e-280	3.61335e-278		Sspon.02G0003080-1A	41518	8.9827	0.156509	57.3942	0	0
Sspon.03G0005880-1A	1004.75	-3.08337	0.0863133	-35.723	1.73556e-279	3.23332e-277		Sspon.02G0005320-1A	4765.97	3.17799	0.0736406	43.1555	0	0
Sspon.08G0007140-3D	1071.9	-6.26898	0.175625	-35.6952	4.69426e-279	8.70409e-277		Sspon.02G0014370-1A	7388.06	4.61979	0.0938576	49.2213	0	0
Sspon.08G0001940-3P	1741.8	-6.61546	0.185547	-35.6538	2.05438e-278	3.79135e-276		Sspon.02G0022250-1A	7520.79	4.99083	0.118709	42.0427	0	0
Sspon.06G0027450-1P	1729.84	-5.10241	0.143484	-35.5609	5.63398e-277	1.03489e-274		Sspon.02G0024660-1A	4109.67	4.94687	0.0982681	50.3405	0	0
Sspon.05G0015380-1P	696.061	-4.28126	0.120488	-35.5328	1.53379e-276	2.80427e-274		Sspon.02G0026810-1A	1052.42	4.39952	0.0976569	45.0508	0	0
Sspon.08G0000550-3C	943.234	-5.11903	0.144094	-35.5255	1.98285e-276	3.60851e-274		Sspon.01G0039800-1P	6507.26	4.53938	0.0619308	73.2975	0	0
Sspon.01G0000460-1T	601.006	4.63941	0.131036	35.4055	1.40623e-274	2.54735e-272		Sspon.02G0013850-2B	6774.93	4.32271	0.0966586	44.7214	0	0
Sspon.03G0004490-1A	1186.86	-2.33403	0.0659617	-35.3845	2.95324e-274	5.32518e-272		Sspon.02G0038250-1B	1986.38	5.55435	0.120288	46.1755	0	0
Sspon.03G0020450-4D	1547.08	4.44333	0.125649	35.363	6.33689e-274	1.13743e-271		Sspon.02G0016930-2B	949.872	3.66235	0.0951305	38.4982	0	0
Sspon.04G0004350-2C	767.303	-4.23058	0.120256	-35.1799	4.05453e-271	7.24452e-269		Sspon.02G0017380-2B	4193.4	8.71181	0.192722	45.204	0	0
Sspon.05G0020500-2P	996.804	-4.42303	0.1259	-35.1313	2.24224e-270	3.98825e-268		Sspon.02G0042080-1B	1472.63	3.38961	0.0729837	46.4434	0	0
Sspon.01G0011850-1T	1513.36	2.41287	0.0687439	35.0994	6.88978e-270	1.21996e-267		Sspon.02G0027500-2B	1882.83	3.01671	0.0800596	37.6808	0	0
Sspon.03G0017410-1A	656.77	5.27388	0.150413	35.0626	2.50927e-269	4.42317e-267		Sspon.02G0031000-2B	1323.67	4.72721	0.107426	44.0044	0	0
Sspon.01G0056790-2D	2950.06	3.47915	0.0992921	35.0395	5.62718e-269	9.87495e-267		Sspon.02G0036590-2C	1509.8	2.9053	0.0740581	39.2299	0	0
Sspon.04G0027810-2C	642.353	-4.21917	0.120565	-34.9951	2.6743e-268	4.67219e-266		Sspon.02G0018240-2C	1417.89	3.71428	0.0744557	49.8857	0	0
Sspon.03G0022000-1P	6152.2	-7.99886	0.22863	-34.9861	3.66111e-268	6.3679e-266		Sspon.02G0030140-2C	4672.21	6.74307	0.0989663	68.135	0	0
Sspon.05G0007940-3C	1659.23	-2.33424	0.0667297	-34.9805	4.44682e-268	7.70044e-266		Sspon.02G0004400-3D	1688.93	4.00549	0.0939369	42.6402	0	0
Sspon.01G0008300-2B	1628.83	-2.86123	0.0818517	-34.9563	1.03891e-267	1.79117e-265		Sspon.02G0030910-4D	1354.23	5.341	0.120499	44.324	0	0
Sspon.01G0051830-1P	1333.69	-3.35771	0.0960666	-34.9519	1.21094e-267	2.07864e-265		Sspon.03G0000470-1A	1583.23	5.40885	0.112513	48.073	0	0
Sspon.08G0028440-1D	1303.32	2.7482	0.0787481	34.8986	7.81026e-267	1.33484e-264		Sspon.03G0001860-1A	5537.06	2.6414	0.0540309	48.8869	0	0
Sspon.03G0037710-1C	2977.53	4.36881	0.12579	34.7311	2.67237e-264	4.54755e-262		Sspon.03G0002540-1A	1459.12	3.85398	0.0818571	47.0819	0	0
Sspon.03G0028260-1P	1089.12	5.95817	0.171667	34.7078	6.00814e-264	1.01799e-261		Sspon.03G0007680-1P	2044.88	4.15567	0.0928906	44.7372	0	0
Sspon.04G0011840-3C	1658.79	-5.63942	0.163452	-34.5021	7.47255e-261	1.26068e-258		Sspon.03G0009250-1A	1906.26	3.08493	0.0617524	49.9564	0	0
Sspon.08G0020870-1B	3297.11	3.30275	0.0959983	34.4042	2.1813e-259	3.64871e-257		Sspon.03G0009750-1A	826.134	4.93677	0.129619	38.0868	0	0
Sspon.01G0062370-1P	583.453	5.07537	0.14762	34.3814	4.77684e-259	7.95648e-257		Sspon.03G0012460-1A	792.903	3.8426	0.101748	37.766	0	0
Sspon.02G0014370-1A	10455.7	4.9886	0.145328	34.3266	3.14713e-258	5.21986e-256		Sspon.03G0018130-1A	17949.7	6.04643	0.0517274	116.89	0	0
Sspon.06G0020100-2D	1087.38	-3.42192	0.0997073	-34.3197	3.98759e-258	6.58606e-256		Sspon.03G0028260-1P	1055.73	6.20373	0.152418	40.702	0	0
Sspon.01G0016420-2C	623.457	-4.67873	0.136689	-34.2291	8.93026e-257	1.46878e-254		Sspon.03G0000880-2B	2712.52	5.45344	0.0890193	61.2614	0	0
Sspon.06G0015030-2B	1250.35	2.75946	0.0807325	34.1803	4.74919e-256	7.77857e-254		Sspon.03G0002220-2B	1563.4	6.30505	0.157079	40.1395	0	0
Sspon.03G0003870-1P	1990.33	-2.0441	0.0598153	-34.1736	5.96949e-256	9.7367e-254		Sspon.03G0029430-1B	1614.65	4.67405	0.102294	45.6925	0	0
Sspon.01G0009840-1A	613.302	4.67245	0.136765	34.1641	8.24936e-256	1.33998e-253		Sspon.03G0030200-1B	1131.23	3.90893	0.0826096	47.3181	0	0
Sspon.04G0020690-2B	1332.47	3.2145	0.094547	33.9989	2.31255e-253	3.74091e-251		Sspon.03G0005760-2B	1434.04	5.28315	0.123057	42.9327	0	0
Sspon.02G0008200-3C	612.59	-4.50182	0.132456	-33.9873	3.43291e-253	5.5305e-251		Sspon.03G0011200-2T	6730.74	3.31935	0.0801646	41.4067	0	0
Sspon.01G0008400-1A	2608.69	-4.46925	0.131999	-33.8583	2.73744e-251	4.39208e-249		Sspon.03G0037710-1C	3732.8	4.53095	0.0770913	58.7737	0	0
Sspon.06G0003050-2D	664.842	3.98679	0.11778	33.8495	3.69682e-251	5.90724e-249		Sspon.03G0025680-2C	1529.11	3.90585	0.0774185	50.4511	0	0
Sspon.07G0007680-3C	677.103	3.50206	0.103519	33.83	7.14331e-251	1.13683e-248		Sspon.03G0030040-2C	1108.85	4.30919	0.103024	41.8269	0	0
Sspon.07G0021880-3D	2220.89	-3.88133	0.115145	-33.7081	4.4008e-249	6.97544e-247		Sspon.02G0020600-3C	5396.11	6.46924	0.122242	52.9218	0	0
Sspon.04G0015320-1A	4149.57	3.82542	0.113491	33.7069	4.57906e-249	7.22885e-247		Sspon.03G0007110-3C	1503.64	6.56582	0.155224	42.2989	0	0
Sspon.05G0004570-2B	1289.37	5.75088	0.170622	33.7053	4.83549e-249	7.60313e-247		Sspon.03G0017190-3C	2954.82	4.11482	0.0669513	61.46	0	0
Sspon.02G0007250-3C	662.144	-3.87343	0.115302	-33.5939	2.05865e-247	3.22404e-245		Sspon.08G0019390-2C	2643.25	2.90691	0.0640812	45.363	0	0
Sspon.08G0004840-4P	6909.05	5.26256	0.156678	33.5883	2.48298e-247	3.87315e-245		Sspon.03G0038840-2D	1052.56	5.37529	0.124939	43.0232	0	0
Sspon.02G0015060-3D	545.263	3.98065	0.118625	33.5565	7.24197e-247	1.1252e-244		Sspon.03G0019600-3D	4352.99	4.40426	0.115081	38.271	0	0
Sspon.01G0031260-1A	1081.04	6.35642	0.189581	33.5289	1.83036e-246	2.83266e-244		Sspon.03G0035770-2D	7624.68	6.60564	0.160117	41.255	0	0
Sspon.08G0010120-1A	6329.76	2.32168	0.0694771	33.4165	7.89795e-245	1.21749e-242		Sspon.03G0020450-4D	1280.88	4.48791	0.108822	41.2409	0	0
Sspon.06G0009700-1A	729.933	4.01287	0.12017	33.3932	1.72308e-244	2.64581e-242		Sspon.04G0001920-1A	1193.43	2.7378	0.069843	39.1994	0	0
Sspon.04G0011170-1A	2101.09	8.13826	0.243757	33.3868	2.12958e-244	3.25727e-242		Sspon.04G0002510-1A	836.211	4.98179	0.123409	40.3681	0	0
Sspon.03G0038650-1C	2085.49	-3.49531	0.104773	-33.3607	5.10205e-244	7.77351e-242		Sspon.04G0004590-1A	2021.58	6.76522	0.134482	50.3058	0	0
Sspon.08G0002270-3D	622.576	4.47076	0.13412	33.3342	1.23582e-243	1.87563e-241		Sspon.04G0008670-1A	1708.67	7.74769	0.198291	39.0723	0	0
Sspon.06G0018160-1A	760.103	-4.87856	0.146416	-33.3199	1.99049e-243	3.0094e-241		Sspon.04G0015320-1A	3545.79	3.39389	0.0892034	38.0467	0	0
Sspon.03G0012470-1A	715.375	-3.63464	0.109244	-33.2708	1.02056e-242	1.53706e-240		Sspon.04G0003890-2B	2256.3	3.35852	0.0673746	49.8485	0	0
Sspon.06G0027450-3D	959.874	-4.93901	0.148458	-33.2688	1.0903e-242	1.63583e-240		Sspon.04G0008300-1T	2864.98	6.05058	0.110601	54.7064	0	0
Sspon.07G0000190-3D	879.084	-4.97005	0.149408	-33.265	1.24e-242	1.85335e-240		Sspon.04G0009110-2B	2411.69	2.10981	0.0492819	42.8111	0	0
Sspon.04G0004350-3D	1381.23	-3.84847	0.115876	-33.212	7.21891e-242	1.07488e-239		Sspon.04G0018450-2B	1345.12	4.8845	0.106116	46.0299	0	0
Sspon.06G0026540-1B	2156.02	-3.85296	0.116189	-33.1612	3.90363e-241	5.79048e-239		Sspon.04G0005430-2C	1930.05	6.13452	0.114582	53.5383	0	0
Sspon.01G0023820-1A	740.817	3.87132	0.116754	33.1579	4.35745e-241	6.43936e-239		Sspon.04G0006870-2C	2154.58	6.04432	0.10757	56.1894	0	0
Sspon.03G0022190-2B	1864.66	-5.35808	0.162072	-33.0598	1.12361e-239	1.65423e-237		Sspon.04G0011170-3C	4118.23	8.02656	0.154664	51.8968	0	0
Sspon.01G0049870-1B	2720.73	4.07213	0.123264	33.0359	2.48146e-239	3.63969e-237		Sspon.04G0017850-3C	1135.76	4.56002	0.110423	41.2959	0	0
Sspon.01G0003050-3C	922.856	2.57687	0.0780871	33	8.13542e-239	1.18883e-236		Sspon.04G0001400-3D	2289.41	2.58877	0.0563857	45.9118	0	0
Sspon.08G0006540-1A	2193.81	-2.69317	0.0816539	-32.9827	1.43746e-238	2.09278e-236		Sspon.04G0012140-4D	5237.53	2.87382	0.0638398	45.0161	0	0
Sspon.07G0020790-4D	31591.3	2.86679	0.086954	32.969	2.25896e-238	3.27665e-236		Sspon.04G0008400-3D	4174.52	4.08072	0.10095	40.4231	0	0
Sspon.02G0014980-4D	1666.41	-3.18426	0.0965919	-32.9661	2.48487e-238	3.59109e-236		Sspon.05G0002290-1A	7895.19	3.51698	0.0623529	56.4044	0	0
Sspon.03G0009750-1A	683.872	4.98919	0.151557	32.9196	1.15098e-237	1.65729e-235		Sspon.05G0002690-1A	1005.1	5.45396	0.127256	42.8583	0	0
Sspon.05G0007100-1A	2618.13	7.12019	0.216571	32.877	4.69384e-237	6.73395e-235		Sspon.05G0004640-1A	2051.65	5.81343	0.121266	47.9393	0	0
Sspon.07G0018500-1A	3452.58	-2.46496	0.0751616	-32.7954	6.84809e-236	9.78878e-234		Sspon.05G0013010-1A	1765.16	4.18625	0.105647	39.6249	0	0
Sspon.03G0024130-3C	2109.96	-2.9424	0.0898093	-32.7627	2.00104e-235	2.84996e-233		Sspon.05G0017460-1A	962.476	3.63099	0.0890557	40.7722	0	0
Sspon.01G0030860-3D	2202.09	-2.3038	0.0703983	-32.7252	6.83327e-235	9.69708e-233		Sspon.05G0018690-1A	2271.28	2.17544	0.0558796	38.9309	0	0
Sspon.06G0019230-1B	1343.11	4.88977	0.149584	32.6891	2.23372e-234	3.15847e-232		Sspon.05G0027940-1B	1612.53	3.77457	0.0980647	38.4905	0	0
Sspon.08G0021320-3D	1019.88	4.46911	0.13673	32.6856	2.50162e-234	3.5246e-232		Sspon.05G0017460-2B	1155.67	3.41006	0.0856343	39.8212	0	0
Sspon.01G0004460-3C	1873.9	-2.54826	0.0779634	-32.6853	2.52503e-234	3.54488e-232		Sspon.05G0000970-3D	2840.12	8.9894	0.226994	39.6019	0	0
Sspon.05G0000740-1A	947.99	3.18754	0.0975281	32.6833	2.69546e-234	3.77067e-232		Sspon.05G0004560-3D	2602.94	6.68391	0.122872	54.3975	0	0
Sspon.08G0012960-1T	753.321	3.65524	0.11187	32.6739	3.67063e-234	5.11662e-232		Sspon.05G0017070-3D	1891.66	7.4483	0.168649	44.1644	0	0
Sspon.05G0004830-1A	685.419	-3.60911	0.110485	-32.666	4.75418e-234	6.6036e-232		Sspon.05G0019000-4D	1148.85	4.46578	0.0946938	47.1602	0	0
Sspon.01G0024570-2B	553.538	3.73286	0.114856	32.5003	1.0571e-231	1.46316e-229		Sspon.06G0007530-1A	1861.35	4.47475	0.110484	40.5012	0	0
Sspon.05G0006860-1A	790.639	-4.10277	0.12635	-32.4716	2.68349e-231	3.70124e-229		Sspon.06G0009920-1A	2192.47	5.01519	0.0942362	53.2193	0	0
Sspon.03G0025680-2C	1614.51	4.25981	0.131306	32.4417	7.08301e-231	9.73517e-229		Sspon.06G0010820-1A	851.725	4.55917	0.117664	38.7475	0	0
Sspon.02G0020140-2B	4379.11	-5.61185	0.173162	-32.4081	2.11022e-230	2.89026e-228		Sspon.06G0019230-1B	1194.01	4.75578	0.123632	38.4673	0	0
Sspon.03G0006870-1A	498.945	4.10638	0.126792	32.3867	4.23105e-230	5.76512e-228		Sspon.06G0019840-1B	2684.66	7.04985	0.130409	54.0594	0	0
Sspon.01G0061490-1D	999.086	-4.89636	0.151185	-32.3866	4.23852e-230	5.76512e-228		Sspon.06G0014880-2B	1656.64	7.22077	0.171977	41.9869	0	0
Sspon.01G0024620-2B	5196.63	5.30769	0.163898	32.3841	4.59146e-230	6.22364e-228		Sspon.06G0014960-2B	3239.61	4.9136	0.11492	42.7566	0	0
Sspon.03G0022450-3C	830.626	4.58593	0.142085	32.2759	1.52438e-228	2.05917e-226		Sspon.06G0000530-3C	1968.13	4.6119	0.0892457	51.6764	0	0
Sspon.01G0013160-1P	588.149	-3.22222	0.0998754	-32.2624	2.359e-228	3.17568e-226		Sspon.06G0020530-2C	2875.3	6.44253	0.16331	39.4496	0	0
Sspon.02G0023390-3C	1215.31	2.24579	0.0696714	32.234	5.8971e-228	7.91157e-226		Sspon.06G0011700-1P	3235.16	7.11416	0.120344	59.1152	0	0
Sspon.07G0015250-1T	963.865	-3.22519	0.10012	-32.2132	1.15244e-227	1.54085e-225		Sspon.06G0025360-1T	3804.56	9.31301	0.225235	41.348	0	0
Sspon.07G0017060-1P	535.382	3.76904	0.117073	32.194	2.14075e-227	2.85256e-225		Sspon.06G0003050-2D	675.872	4.45218	0.115401	38.58	0	0
Sspon.03G0035770-2D	4324.76	5.355	0.166442	32.1733	4.17115e-227	5.53932e-225		Sspon.07G0000350-1A	2322.3	2.98267	0.0623016	47.8747	0	0
Sspon.01G0052190-1P	4617.08	5.18492	0.161233	32.1578	6.86736e-227	9.08919e-225		Sspon.07G0002060-1A	8307.68	4.05191	0.0963127	42.0704	0	0
Sspon.03G0031570-2C	2508.08	3.06394	0.095387	32.1212	2.23079e-226	2.94263e-224		Sspon.07G0011120-1A	5163.95	3.86411	0.0642217	60.1683	0	0
Sspon.08G0010530-1A	628.537	3.98317	0.124158	32.0816	7.97181e-226	1.04804e-223		Sspon.07G0006800-2B	2031.11	6.0488	0.1239	48.8199	0	0
Sspon.05G0018010-2B	588.286	-3.82783	0.119364	-32.0684	1.21526e-225	1.59235e-223		Sspon.07G0010360-2B	4204.62	3.23179	0.0760303	42.5065	0	0
Sspon.03G0012260-1A	1449.52	-3.03302	0.0947306	-32.0173	6.26894e-225	8.1869e-223		Sspon.07G0010240-4D	11195.5	5.68584	0.149936	37.9217	0	0
Sspon.03G0015730-1A	1692.3	2.52324	0.0788145	32.0149	6.76474e-225	8.80514e-223		Sspon.07G0011120-3D	2053.53	3.94418	0.0833126	47.3419	0	0
Sspon.04G0001990-1A	944.883	-3.40482	0.106524	-31.963	3.56457e-224	4.62441e-222		Sspon.07G0020790-4D	30042.6	2.65477	0.0363838	72.9657	0	0
Sspon.03G0030200-1B	915.25	3.18209	0.0996109	31.9452	6.30891e-224	8.15779e-222		Sspon.08G0005510-1A	7646.44	2.28051	0.0542744	42.0182	0	0
Sspon.05G0035420-1C	503.495	-4.19802	0.131474	-31.9304	1.01129e-223	1.30337e-221		Sspon.08G0008510-1A	1378.07	4.15429	0.0913252	45.489	0	0
Sspon.06G0000530-3C	2274.21	4.89536	0.153351	31.9225	1.30055e-223	1.67069e-221		Sspon.08G0008570-1A	2154.79	4.1224	0.0973838	42.3315	0	0
Sspon.05G0006860-4D	585.604	-4.37535	0.137115	-31.9101	1.9313e-223	2.47288e-221		Sspon.08G0011870-1A	17623.7	6.77482	0.0987563	68.6014	0	0
Sspon.02G0018630-2B	2415.78	-2.5372	0.0795322	-31.9015	2.54255e-223	3.24497e-221		Sspon.08G0013440-1A	1319.59	4.35872	0.093778	46.4792	0	0
Sspon.01G0022750-1A	629.253	3.0558	0.0957984	31.8982	2.82957e-223	3.5996e-221		Sspon.08G0004680-2B	851.625	5.68828	0.148116	38.4042	0	0
Sspon.06G0015290-3C	681.358	-4.14239	0.129997	-31.8651	8.1217e-223	1.02655e-220		Sspon.04G0016030-2B	1860.74	3.29498	0.0678709	48.5478	0	0
Sspon.01G0037110-1B	2348.33	-9.10076	0.28599	-31.822	3.21582e-222	4.05163e-220		Sspon.08G0009420-2B	3065.39	2.88642	0.0679037	42.5075	0	0
Sspon.06G0004980-1A	620.143	3.82906	0.120522	31.7708	1.64148e-221	2.06151e-219		Sspon.08G0008560-2C	2654.99	6.88213	0.148083	46.4749	0	0
Sspon.05G0007750-4D	833.742	-3.45061	0.108693	-31.7465	3.54884e-221	4.44272e-219		Sspon.08G0021020-1P	1998.99	3.22866	0.0621545	51.9458	0	0
Sspon.01G0004480-2B	825.444	5.67751	0.179038	31.7112	1.09039e-220	1.3607e-218		Sspon.08G0028440-1D	1209.35	2.85557	0.0745651	38.2964	0	0
Sspon.04G0010360-4D	1422.8	2.69808	0.085266	31.6431	9.43575e-220	1.17377e-217		Sspon.08G0021320-3D	858.762	3.90002	0.100123	38.9523	0	0
Sspon.08G0006010-1A	4436.9	-2.29257	0.0725457	-31.6017	3.50045e-219	4.34067e-217		Sspon.08G0022440-2D	865.674	5.72527	0.149894	38.1955	0	0
Sspon.05G0002690-1A	698.522	5.4059	0.171074	31.5997	3.72284e-219	4.60192e-217		Sspon.08G0024130-1P	6889.9	4.63946	0.0557687	83.1911	0	0
Sspon.03G0016300-1P	489.425	3.60692	0.11418	31.5897	5.1131e-219	6.30065e-217		Sspon.02G0027280-1A	3727.54	9.41597	0.251056	37.5054	7.50874e-308	9.35221e-306
Sspon.03G0009440-1A	2635.4	-3.43748	0.108866	-31.5754	8.03667e-219	9.8723e-217		Sspon.01G0032440-1A	675.4	-3.8762	0.10346	-37.4659	3.31126e-307	4.11148e-305
Sspon.02G0014670-2B	1897.65	-3.33459	0.105666	-31.5578	1.40296e-218	1.71804e-216		Sspon.01G0004460-3C	2488.31	-2.69409	0.07193	-37.4543	5.10931e-307	6.32454e-305
Sspon.04G0005370-1A	568.239	3.2865	0.104147	31.5564	1.46689e-218	1.79074e-216		Sspon.01G0024570-2B	847.734	4.43631	0.118568	37.4156	2.17637e-306	2.68575e-304
Sspon.03G0020230-2B	4763.14	2.03894	0.064712	31.508	6.75562e-218	8.22157e-216		Sspon.01G0004540-1A	2344.65	-2.68958	0.0719437	-37.3844	6.99393e-306	8.60446e-304
Sspon.05G0018950-2C	4296.16	3.23084	0.102741	31.4465	4.69229e-217	5.69288e-215		Sspon.05G0017010-3C	2717.62	-2.70159	0.0722856	-37.3739	1.03761e-305	1.27265e-303
Sspon.01G0017020-1T	566.464	-4.7299	0.150423	-31.4441	5.05473e-217	6.11374e-215		Sspon.03G0023870-3C	4235.47	2.07791	0.0556071	37.3677	1.30692e-305	1.5981e-303
Sspon.08G0004680-1A	647.878	5.15268	0.164011	31.4166	1.19949e-216	1.44634e-214		Sspon.06G0021840-1B	816.838	-3.49873	0.0936366	-37.3649	1.45009e-305	1.76779e-303
Sspon.08G0020150-2C	627.123	3.48517	0.110971	31.4062	1.66615e-216	2.0029e-214		Sspon.01G0030610-1A	654.938	-3.69119	0.0988002	-37.3602	1.73232e-305	2.10547e-303
Sspon.02G0013860-3C	587.351	6.15936	0.196552	31.337	1.46133e-215	1.75132e-213		Sspon.08G0006060-3C	5086.28	-2.94978	0.0789612	-37.3573	1.92999e-305	2.33866e-303
Sspon.04G0030670-1P	1183.23	4.39154	0.14031	31.2989	4.83368e-215	5.7578e-213		Sspon.03G0010040-2P	1295.36	2.47883	0.0664597	37.2983	1.74995e-304	2.11413e-302
Sspon.05G0007830-1A	3535.78	-2.0209	0.0646427	-31.2626	1.50456e-214	1.78679e-212		Sspon.02G0016380-1A	798.599	-5.38625	0.144591	-37.2516	9.9782e-304	1.20187e-301
Sspon.08G0011700-3D	854.092	3.71423	0.119005	31.2108	7.61442e-214	9.01552e-212		Sspon.06G0005670-1A	4007.48	-2.88271	0.0775963	-37.1501	4.37528e-302	5.25426e-300
Sspon.03G0022450-1A	732.46	4.51795	0.144856	31.1893	1.49015e-213	1.75904e-211		Sspon.05G0012390-1A	709.214	4.24745	0.114337	37.1485	4.6438e-302	5.56012e-300
Sspon.05G0038960-1D	724.159	-3.08434	0.0989142	-31.1819	1.87277e-213	2.20409e-211		Sspon.01G0017020-1T	775.357	-4.38857	0.118142	-37.1464	5.00289e-302	5.97229e-300
Sspon.07G0010240-4D	11445.5	5.68534	0.182358	31.1768	2.19718e-213	2.57818e-211		Sspon.03G0031450-1B	1769.78	2.31321	0.062353	37.0987	2.94813e-301	3.50897e-299
Sspon.07G0005340-1A	2065.27	3.60323	0.1156	31.1697	2.74196e-213	3.20784e-211		Sspon.01G0027900-1A	7078.18	-8.02851	0.216599	-37.0663	9.80393e-301	1.16346e-298
Sspon.02G0028120-1A	535.059	3.0009	0.0963957	31.1311	9.14319e-213	1.0665e-210		Sspon.08G0024350-1P	809.103	-4.71514	0.127211	-37.0656	1.00657e-300	1.19101e-298
Sspon.05G0012140-2B	848.433	-3.85764	0.124004	-31.1091	1.81375e-212	2.10937e-210		Sspon.02G0017110-1A	965.514	-3.92846	0.106218	-36.985	1.99642e-299	2.3553e-297
Sspon.02G0035050-2D	9253.98	-2.73983	0.0881296	-31.0886	3.43461e-212	3.98263e-210		Sspon.03G0023420-2B	674.819	-4.49665	0.121703	-36.9477	7.92795e-299	9.32577e-297
Sspon.03G0003590-3C	1797.89	-5.10075	0.16411	-31.0814	4.30216e-212	4.97393e-210		Sspon.03G0012460-1P	816.53	4.02849	0.10908	36.9316	1.43628e-298	1.68459e-296
Sspon.06G0002520-3D	445.684	5.02885	0.162142	31.0151	3.37228e-211	3.88741e-209		Sspon.06G0005960-2C	19909	-2.61842	0.0709123	-36.9248	1.85217e-298	2.16607e-296
Sspon.08G0002130-3D	1690.2	-3.33732	0.107605	-31.0145	3.44095e-211	3.95497e-209		Sspon.03G0018120-2B	1612.53	6.52233	0.176702	36.9114	3.03314e-298	3.53691e-296
Sspon.03G0003590-2T	3989.75	-4.88981	0.157849	-30.9778	1.07264e-210	1.22928e-208		Sspon.08G0002270-1A	2882.63	2.84608	0.077145	36.8926	6.07422e-298	7.0626e-296
Sspon.03G0007680-1A	558.922	4.8162	0.155528	30.9667	1.51229e-210	1.7281e-208		Sspon.03G0012900-1A	11780.7	5.27831	0.143128	36.8782	1.03262e-297	1.19719e-295
Sspon.06G0018820-1A	725.816	-3.55168	0.115091	-30.8597	4.15009e-209	4.71491e-207		Sspon.02G0019030-1A	768.794	3.7257	0.101088	36.856	2.34695e-297	2.71315e-295
Sspon.02G0000920-2B	533.815	6.09266	0.197691	30.8191	1.45307e-208	1.64607e-206		Sspon.01G0004520-2C	1066.63	-2.81713	0.0764604	-36.8444	3.59938e-297	4.14908e-295
Sspon.04G0021320-3C	3012.76	4.7179	0.153572	30.7211	2.97614e-207	3.36176e-205		Sspon.01G0019080-3D	639.495	3.84201	0.104618	36.7242	3.00435e-295	3.45328e-293
Sspon.04G0009110-2B	2531.16	2.01235	0.065533	30.7074	4.53542e-207	5.10839e-205		Sspon.03G0029460-2C	640.994	3.66332	0.10002	36.6259	1.10751e-293	1.26938e-291
Sspon.04G0009220-4D	781.029	-4.25081	0.138467	-30.6991	5.85332e-207	6.57395e-205		Sspon.01G0046910-1B	1441.9	-3.92015	0.107059	-36.6167	1.55083e-293	1.77244e-291
Sspon.07G0006600-2B	890.148	3.09214	0.100786	30.6803	1.04111e-206	1.16595e-204		Sspon.02G0035050-1B	1325.97	-2.75018	0.0751124	-36.6142	1.69922e-293	1.93653e-291
Sspon.06G0009700-3D	507.156	4.04298	0.131789	30.6777	1.12954e-206	1.26139e-204		Sspon.02G0036940-1B	1024.47	3.20104	0.0875969	36.5428	2.31923e-292	2.63567e-290
Sspon.01G0003230-2B	7879.19	-4.59476	0.149794	-30.6739	1.26901e-206	1.41313e-204		Sspon.08G0007240-3C	2569.85	-4.51231	0.123486	-36.541	2.48169e-292	2.81235e-290
Sspon.01G0019940-1A	3329.27	-3.42722	0.111741	-30.671	1.38589e-206	1.53893e-204		Sspon.01G0028590-2B	2807.7	3.92777	0.10758	36.5103	7.60932e-292	8.59896e-290
Sspon.06G0010530-2B	1041.88	2.20159	0.0718258	30.6517	2.50646e-206	2.7754e-204		Sspon.04G0008450-1A	1620.29	3.16843	0.086787	36.5081	8.23949e-292	9.285e-290
Sspon.02G0010620-1A	1057.02	3.53878	0.115494	30.6404	3.54361e-206	3.91281e-204		Sspon.03G0038270-2D	641.472	-3.78089	0.103569	-36.5058	8.96228e-292	1.00713e-289
Sspon.03G0019730-3C	1052.99	6.15659	0.201114	30.6124	8.37625e-206	9.22303e-204		Sspon.06G0018160-1A	737.272	-5.18534	0.142064	-36.5001	1.10562e-291	1.23897e-289
Sspon.07G0006800-2B	1502.33	5.50446	0.179949	30.5891	1.70958e-205	1.87715e-203		Sspon.01G0008170-1A	1805.49	-2.77536	0.0760884	-36.4755	2.71689e-291	3.03613e-289
Sspon.04G0001530-3D	461.163	-4.09567	0.134034	-30.5569	4.57835e-205	5.01311e-203		Sspon.03G0005620-1A	1397.4	-3.53188	0.0969381	-36.4344	1.21637e-290	1.35553e-288
Sspon.05G0019000-1A	512.937	4.42753	0.144997	30.5353	8.86625e-205	9.6812e-203		Sspon.07G0000190-3D	1172.57	-5.63532	0.154726	-36.4212	1.96783e-290	2.1869e-288
Sspon.07G0010050-1A	1025.02	2.2401	0.0734682	30.4907	3.45802e-204	3.76541e-202		Sspon.04G0003500-4P	984.229	-4.28628	0.117703	-36.4161	2.36777e-290	2.61691e-288
Sspon.01G0042490-1B	866.475	-2.95754	0.0973153	-30.3913	7.16407e-203	7.75792e-201		Sspon.01G0051810-2P	2400.31	-2.01293	0.0552765	-36.4157	2.40561e-290	2.65145e-288
Sspon.04G0023280-1B	4203.77	-2.84726	0.0938126	-30.3505	2.47648e-202	2.6744e-200		Sspon.03G0003690-1A	1271.74	-2.82797	0.0777722	-36.3622	1.68581e-289	1.85301e-287
Sspon.04G0027000-1B	483.57	4.57225	0.150776	30.3249	5.38839e-202	5.80308e-200		Sspon.01G0014560-2B	787.411	5.26934	0.145167	36.2985	1.70622e-288	1.86525e-286
Sspon.02G0015060-2B	2575.19	3.6192	0.119389	30.3142	7.45016e-202	8.0016e-200		Sspon.03G0022000-1P	5190.65	-7.38599	0.203729	-36.254	8.58224e-288	9.35673e-286
Sspon.02G0030910-4D	1171.64	2.70176	0.0891864	30.2934	1.40152e-201	1.50115e-199		Sspon.05G0018950-2C	6753.49	3.6014	0.099366	36.2438	1.24401e-287	1.35261e-285
Sspon.01G0022350-3C	13300	-4.3567	0.143839	-30.2888	1.61224e-201	1.72216e-199		Sspon.05G0023430-1B	1291.06	2.88818	0.0797253	36.2266	2.32127e-287	2.51711e-285
Sspon.01G0051480-1C	2242.01	-9.55532	0.315622	-30.2746	2.47818e-201	2.63997e-199		Sspon.07G0021450-2C	1269.42	4.59272	0.126783	36.2251	2.44791e-287	2.6473e-285
Sspon.04G0004590-1A	1308.95	5.76999	0.190651	30.2648	3.33617e-201	3.54436e-199		Sspon.01G0014960-1A	1946.73	2.33362	0.0644542	36.2059	4.91689e-287	5.30312e-285
Sspon.01G0019170-1A	426.38	5.13477	0.170078	30.1907	3.13605e-200	3.32277e-198		Sspon.02G0019410-4P	1193.45	-7.63259	0.210869	-36.1959	7.06274e-287	7.59716e-285
Sspon.07G0008260-2B	9341.45	-2.12773	0.0705619	-30.1541	9.4682e-200	9.97816e-198		Sspon.07G0006510-2B	744.721	3.1933	0.0882836	36.1709	1.74668e-286	1.87384e-284
Sspon.02G0017110-3C	758.822	-4.02634	0.133563	-30.1457	1.21955e-199	1.2818e-197		Sspon.03G0036320-1B	963.608	-3.47055	0.0961443	-36.0973	2.50285e-285	2.67792e-283
Sspon.08G0015230-1A	784.886	-2.54386	0.0845817	-30.0758	1.00329e-198	1.04889e-196		Sspon.02G0019890-1A	897.094	-6.31139	0.174926	-36.0803	4.62723e-285	4.93776e-283
Sspon.03G0023100-1A	548.414	3.73083	0.124112	30.0602	1.60746e-198	1.67606e-196		Sspon.08G0013440-3D	726.609	4.69445	0.130129	36.0754	5.5158e-285	5.87039e-283
Sspon.08G0011960-1A	1349.93	2.00857	0.0668448	30.0483	2.29538e-198	2.38701e-196		Sspon.07G0000600-1P	1116.64	3.36627	0.0933333	36.0671	7.42733e-285	7.88395e-283
Sspon.06G0004460-1A	748.192	4.23526	0.141057	30.0252	4.60604e-198	4.77727e-196		Sspon.05G0003620-1A	876.528	3.29334	0.0913231	36.0625	8.77437e-285	9.28928e-283
Sspon.01G0032440-1A	467.822	-3.70137	0.123495	-29.9719	2.28374e-197	2.36241e-195		Sspon.01G0010100-3D	725.389	-3.3072	0.091853	-36.0053	6.91037e-284	7.2967e-282
Sspon.04G0006050-1A	403.501	3.87214	0.129228	29.9636	2.92188e-197	3.0146e-195		Sspon.07G0001600-4D	658.051	4.34354	0.120937	35.9157	1.74021e-282	1.83268e-280
Sspon.04G0009800-1A	449.082	3.32603	0.111177	29.9165	1.20044e-196	1.23529e-194		Sspon.03G0019600-1A	1585.95	4.53294	0.126251	35.9041	2.636e-282	2.76883e-280
Sspon.02G0016930-2B	610.84	3.14716	0.105226	29.9084	1.52901e-196	1.56929e-194		Sspon.08G0012170-1A	600.679	-4.98277	0.138851	-35.8857	5.10895e-282	5.35242e-280
Sspon.07G0001980-1A	1042.13	3.56222	0.119202	29.8839	3.18849e-196	3.26397e-194		Sspon.04G0023280-1B	6640.37	-3.31152	0.0922977	-35.8787	6.56089e-282	6.8557e-280
Sspon.05G0010670-1A	23589	-4.27913	0.143354	-29.85	8.77536e-196	8.95976e-194		Sspon.01G0051830-1P	1267.76	-2.83254	0.0789774	-35.8653	1.06393e-281	1.10886e-279
Sspon.01G0039800-1P	5766.08	4.8006	0.160888	29.8382	1.24898e-195	1.27192e-193		Sspon.07G0001980-1A	951.172	3.27584	0.0913451	35.8622	1.18525e-281	1.2321e-279
Sspon.01G0046090-1B	11095.2	6.20667	0.208026	29.836	1.33253e-195	1.3535e-193		Sspon.01G0039210-1B	3333.93	-2.80075	0.0781694	-35.8293	3.86505e-281	4.0075e-279
Sspon.02G0024160-3C	1962.61	-2.57771	0.0864588	-29.8143	2.55109e-195	2.58456e-193		Sspon.03G0016100-1A	691.039	5.69612	0.159216	35.7762	2.5947e-280	2.68342e-278
Sspon.04G0022190-3D	2957.97	-2.96502	0.0994639	-29.81	2.89508e-195	2.92552e-193		Sspon.04G0002180-1P	1290.36	3.88008	0.108666	35.7066	3.12797e-279	3.22663e-277
Sspon.06G0013240-2B	6274.24	-2.45486	0.0823824	-29.7983	4.10515e-195	4.13768e-193		Sspon.05G0035420-1C	555.235	-4.24508	0.11892	-35.697	4.40291e-279	4.53015e-277
Sspon.01G0062710-2P	680.719	-3.71096	0.124542	-29.7968	4.29898e-195	4.32196e-193		Sspon.01G0059690-1D	539.711	-4.42956	0.124125	-35.6863	6.4588e-279	6.6285e-277
Sspon.02G0030910-3C	832.928	7.13732	0.239769	29.7675	1.03046e-194	1.03333e-192		Sspon.03G0004250-3D	946.658	5.91361	0.165898	35.646	2.71288e-278	2.76302e-276
Sspon.01G0046490-1B	593.122	-3.60043	0.121033	-29.7475	1.86624e-194	1.86666e-192		Sspon.01G0024620-4D	898.518	4.39577	0.123439	35.611	9.46981e-278	9.62047e-276
Sspon.01G0006510-2B	446.939	-3.64963	0.122765	-29.7286	3.27596e-194	3.26839e-192		Sspon.03G0003450-3D	1584.08	3.74411	0.105234	35.579	2.95993e-277	2.99944e-275
Sspon.01G0025310-1A	1393.39	-2.76284	0.092972	-29.7169	4.64737e-194	4.62489e-192		Sspon.08G0016040-1A	12182.5	-2.39548	0.0673311	-35.5775	3.11825e-277	3.15194e-275
Sspon.01G0018040-1P	756.593	7.32712	0.246694	29.7012	7.40025e-194	7.34587e-192		Sspon.05G0011590-1A	7003.88	2.83063	0.079575	35.5718	3.82361e-277	3.85523e-275
Sspon.03G0027210-2C	2212.34	-3.90063	0.131668	-29.6248	7.16548e-193	7.0949e-191		Sspon.02G0013860-1A	998.793	6.2519	0.17593	35.5363	1.35341e-276	1.36119e-274
Sspon.04G0009220-1P	643.688	-5.00603	0.169166	-29.5925	1.86649e-192	1.84347e-190		Sspon.03G0042420-1C	1697.78	7.91402	0.222739	35.5304	1.6675e-276	1.6729e-274
Sspon.05G0015490-1A	1901.77	-2.88867	0.0976313	-29.5875	2.16234e-192	2.13031e-190		Sspon.06G0020100-1B	625.464	-3.34352	0.0941451	-35.5145	2.93767e-276	2.93987e-274
Sspon.03G0000470-1A	1525.55	5.19613	0.175673	29.5785	2.82367e-192	2.77489e-190		Sspon.03G0022970-1A	1050.58	3.01207	0.0848909	35.4817	9.43163e-276	9.41524e-274
Sspon.05G0025640-1B	971.104	2.46582	0.0834421	29.5512	6.33156e-192	6.20666e-190		Sspon.01G0004310-1A	3076.3	-2.11859	0.0597112	-35.4806	9.79632e-276	9.7551e-274
Sspon.02G0017760-1A	2099.82	-3.78467	0.128196	-29.5224	1.48379e-191	1.4509e-189		Sspon.06G0004460-1A	678.939	4.46164	0.12576	35.4773	1.10155e-275	1.0942e-273
Sspon.01G0002050-1T	3516.15	2.49328	0.0844834	29.512	2.01691e-191	1.96731e-189		Sspon.08G0020870-1B	1944.22	3.57128	0.100667	35.4761	1.15033e-275	1.13985e-273
Sspon.07G0022780-1B	886.454	-7.17788	0.243314	-29.5004	2.84323e-191	2.76645e-189		Sspon.02G0016960-2B	1071.56	-2.7489	0.0778381	-35.3155	3.3913e-273	3.35214e-271
Sspon.01G0004250-1A	832.332	-4.09777	0.139118	-29.4554	1.07299e-190	1.04144e-188		Sspon.03G0035130-1B	24752.4	5.98587	0.16952	35.3107	4.02843e-273	3.97215e-271
Sspon.05G0008230-4D	423.966	-4.74299	0.16104	-29.4523	1.17468e-190	1.13733e-188		Sspon.05G0018010-2B	802.321	-4.23756	0.120043	-35.3005	5.76778e-273	5.6733e-271
Sspon.01G0039210-2C	3789.69	-2.22252	0.0754626	-29.452	1.18844e-190	1.14782e-188		Sspon.07G0007680-3C	796.934	4.10248	0.116227	35.2971	6.4993e-273	6.37724e-271
Sspon.03G0012900-1A	16743.7	5.99542	0.203654	29.4392	1.73166e-190	1.66838e-188		Sspon.01G0018040-1P	734.672	5.48586	0.155699	35.2338	6.06991e-272	5.927e-270
Sspon.03G0022970-1A	1302.53	3.10377	0.105471	29.4279	2.41735e-190	2.32331e-188		Sspon.02G0033040-3D	848.349	-3.40593	0.0967201	-35.2143	1.20776e-271	1.17647e-269
Sspon.05G0001270-1P	2586.83	4.91398	0.167108	29.406	4.60032e-190	4.41058e-188		Sspon.03G0012470-2B	924.645	-3.32671	0.0945178	-35.1967	2.24827e-271	2.18473e-269
Sspon.02G0038250-1B	2040.22	5.24199	0.178289	29.4016	5.24423e-190	5.01571e-188		Sspon.05G0024720-2C	1232.88	2.57363	0.073201	35.1584	8.64786e-271	8.36306e-269
Sspon.04G0009300-2D	1706.21	-2.52729	0.0860168	-29.3814	9.5e-190	9.06397e-188		Sspon.08G0029260-1D	891.72	5.31287	0.151128	35.1547	9.83675e-271	9.48998e-269
Sspon.02G0045500-2D	482.75	5.78003	0.196976	29.3438	2.8649e-189	2.72679e-187		Sspon.05G0010810-1A	1754.8	-5.18661	0.147915	-35.0647	2.32714e-269	2.23974e-267
Sspon.03G0009250-1A	1790.34	3.04677	0.103846	29.3395	3.25483e-189	3.09044e-187		Sspon.06G0013110-1A	2512.43	2.54118	0.0724876	35.0567	3.07934e-269	2.95661e-267
Sspon.08G0017510-3D	716.582	-2.53805	0.0865821	-29.3138	6.9205e-189	6.55513e-187		Sspon.03G0003590-1A	684.63	-5.81188	0.165879	-35.0369	6.16739e-269	5.90747e-267
Sspon.04G0010890-2B	459.559	-3.73578	0.127927	-29.2024	1.80925e-187	1.70551e-185		Sspon.05G0010980-2B	797.312	-2.99035	0.0854869	-34.9802	4.49313e-268	4.29356e-266
Sspon.03G0047420-1D	1038.3	-2.07832	0.0712301	-29.1776	3.73385e-187	3.50296e-185		Sspon.05G0000080-1P	586.345	4.25277	0.121656	34.9575	9.97798e-268	9.51219e-266
Sspon.03G0007680-1P	1982.25	4.32453	0.14827	29.1666	5.14812e-187	4.81827e-185		Sspon.05G0000220-1A	1433.57	3.77281	0.108004	34.9323	2.40773e-267	2.28991e-265
Sspon.02G0016380-3C	1093.49	-7.39218	0.253686	-29.1391	1.14891e-186	1.07274e-184		Sspon.01G0009840-1A	578.089	4.46135	0.127746	34.9236	3.26369e-267	3.09666e-265
Sspon.01G0019260-3D	574.305	-3.66181	0.125668	-29.1387	1.16124e-186	1.08169e-184		Sspon.03G0012470-1A	912.654	-3.57422	0.102512	-34.8663	2.41042e-266	2.28167e-264
Sspon.05G0014080-1A	507.36	3.53043	0.121186	29.1325	1.39366e-186	1.29512e-184		Sspon.01G0029780-1P	729.921	3.71852	0.106708	34.8478	4.59828e-266	4.34246e-264
Sspon.05G0015490-2D	1327.71	-2.74405	0.0942962	-29.1003	3.56134e-186	3.30171e-184		Sspon.08G0002130-2B	759.227	-3.03349	0.087169	-34.8001	2.41965e-265	2.27969e-263
Sspon.01G0004640-3C	1344.74	7.37025	0.253431	29.0819	6.08888e-186	5.63171e-184		Sspon.01G0017020-1P	1453.88	-4.53986	0.130618	-34.7568	1.095e-264	1.02925e-262
Sspon.01G0026670-3C	6118.9	-2.4134	0.0830198	-29.0702	8.54808e-186	7.88771e-184		Sspon.06G0009700-1A	637.498	4.48994	0.129369	34.7065	6.27666e-264	5.88601e-262
Sspon.03G0018130-1A	9186.2	5.86009	0.20176	29.0449	1.78674e-185	1.64485e-183		Sspon.08G0029130-1D	767.173	-5.74118	0.165421	-34.7065	6.29182e-264	5.88651e-262
Sspon.07G0019260-1A	40342.8	-2.34538	0.0808864	-28.996	7.39854e-185	6.79507e-183		Sspon.01G0049290-1B	1467.07	2.08699	0.0601701	34.6849	1.33146e-263	1.24279e-261
Sspon.04G0003500-4P	845.491	-5.1261	0.176797	-28.9943	7.77212e-185	7.12154e-183		Sspon.02G0031620-2B	1669.41	-3.63707	0.104901	-34.6715	2.11666e-263	1.97114e-261
Sspon.04G0006240-2B	870.096	3.45446	0.119208	28.9785	1.2272e-184	1.12186e-182		Sspon.03G0033420-1P	3557.64	-2.47078	0.0713265	-34.6404	6.22715e-263	5.77231e-261
Sspon.01G0008010-1P	555.895	6.36246	0.21964	28.9677	1.68186e-184	1.53392e-182		Sspon.02G0035520-1B	523.728	-4.03821	0.11658	-34.6388	6.59214e-263	6.0966e-261
Sspon.07G0001600-4D	576.371	4.53484	0.156634	28.9519	2.65679e-184	2.4175e-182		Sspon.01G0016420-2C	844.472	-5.33385	0.15403	-34.6287	9.36181e-263	8.6382e-261
Sspon.01G0019070-2C	690.361	5.39824	0.186635	28.9241	5.94958e-184	5.38876e-182		Sspon.01G0008400-1A	3201.72	-5.06441	0.146294	-34.618	1.35535e-262	1.24773e-260
Sspon.06G0031660-1C	502.306	-3.75886	0.130109	-28.89	1.59477e-183	1.44112e-181		Sspon.01G0049870-1B	3103.01	3.67355	0.106216	34.5857	4.14316e-262	3.80546e-260
Sspon.04G0022800-1B	510.022	5.50674	0.190622	28.8882	1.67784e-183	1.51271e-181		Sspon.03G0005750-2D	2105.62	2.93045	0.0847994	34.5574	1.1028e-261	1.0106e-259
Sspon.07G0021660-2C	13832.8	-3.85122	0.133746	-28.7951	2.47164e-182	2.21822e-180		Sspon.05G0005450-2P	635.233	-3.67136	0.10627	-34.5475	1.55373e-261	1.42061e-259
Sspon.03G0016810-1A	3993.73	-4.69862	0.16367	-28.7078	3.04517e-181	2.72671e-179		Sspon.01G0005910-1T	650.494	4.28887	0.12427	34.5125	5.20605e-261	4.74919e-259
Sspon.02G0007320-2D	988.237	-3.98007	0.138695	-28.6965	4.21823e-181	3.76851e-179		Sspon.08G0026950-1C	568.47	4.86063	0.141296	34.4004	2.48722e-259	2.25871e-257
Sspon.03G0003130-2C	1394.85	-2.07297	0.0723094	-28.6681	9.55011e-181	8.51259e-179		Sspon.01G0022750-1A	597.687	3.40925	0.0991051	34.4003	2.49307e-259	2.25892e-257
Sspon.05G0017010-3C	1954.46	-2.58452	0.0902591	-28.6345	2.50256e-180	2.22061e-178		Sspon.05G0003010-1A	3661.8	-3.12689	0.090944	-34.3826	4.58955e-259	4.14916e-257
Sspon.01G0058770-1D	662.675	-2.63247	0.0919596	-28.6264	3.1537e-180	2.79209e-178		Sspon.02G0016110-1P	526.693	4.20388	0.122326	34.3662	8.07633e-259	7.28499e-257
Sspon.06G0020540-1B	1223.92	6.77956	0.236934	28.6137	4.53813e-180	4.00875e-178		Sspon.01G0012760-1A	1677.64	-3.65977	0.106506	-34.362	9.3124e-259	8.38116e-257
Sspon.08G0024130-1P	6746.8	4.6898	0.163946	28.6058	5.69627e-180	5.02051e-178		Sspon.01G0007170-1P	1085.63	4.96868	0.144729	34.331	2.71027e-258	2.4338e-256
Sspon.05G0026220-2C	906.418	2.07092	0.0724356	28.5899	8.97775e-180	7.895e-178		Sspon.02G0030910-3C	992.268	7.13644	0.208153	34.2845	1.33409e-257	1.19533e-255
Sspon.08G0018010-1P	614.718	-4.60834	0.161249	-28.5791	1.22138e-179	1.07168e-177		Sspon.07G0003580-1P	1380	-7.42485	0.216581	-34.2821	1.4506e-257	1.29683e-255
Sspon.05G0023000-1B	3002.88	-4.36696	0.152895	-28.5619	2.00061e-179	1.7476e-177		Sspon.01G0040830-1B	792.758	3.04134	0.0887372	34.2736	1.94004e-257	1.73055e-255
Sspon.02G0019470-1A	1856.14	-3.39421	0.118848	-28.5592	2.15715e-179	1.88016e-177		Sspon.01G0019070-2C	737.064	5.70253	0.166492	34.2512	4.19241e-257	3.73143e-255
Sspon.03G0019600-3D	4691.97	4.35894	0.152648	28.5554	2.40659e-179	2.09294e-177		Sspon.08G0012960-1T	875.103	3.59747	0.105169	34.2064	1.94152e-256	1.72422e-254
Sspon.08G0010930-1A	391.625	-3.96685	0.138931	-28.5527	2.60147e-179	2.25742e-177		Sspon.04G0024290-2D	1315.3	2.04271	0.0597825	34.1691	6.96573e-256	6.17249e-254
Sspon.03G0022660-1A	2080.28	5.88619	0.206298	28.5325	4.63089e-179	4.00959e-177		Sspon.07G0029210-1B	775.935	4.01669	0.117647	34.1418	1.7679e-255	1.56314e-253
Sspon.02G0003200-2C	439.917	4.63708	0.162657	28.5083	9.25118e-179	7.99241e-177		Sspon.07G0017060-1P	631.183	4.07364	0.119318	34.1411	1.8141e-255	1.60047e-253
Sspon.05G0002560-3D	1273.06	-2.04156	0.0716941	-28.4759	2.32724e-178	2.00617e-176		Sspon.01G0027750-3C	565.757	-4.62232	0.135429	-34.131	2.55526e-255	2.24941e-253
Sspon.05G0004640-1A	2050.52	6.14652	0.215985	28.458	3.87609e-178	3.33403e-176		Sspon.06G0032700-1C	3440.5	-2.03096	0.059509	-34.1286	2.77765e-255	2.43984e-253
Sspon.03G0007550-1A	1566.01	-3.67722	0.129254	-28.4497	4.91863e-178	4.22154e-176		Sspon.03G0016300-1P	571.375	4.20194	0.123131	34.1257	3.06241e-255	2.68411e-253
Sspon.05G0010980-2B	497.297	-2.86394	0.100759	-28.4237	1.03074e-177	8.82731e-176		Sspon.01G0004040-1A	606.307	-3.21268	0.0942429	-34.0893	1.06102e-254	9.27933e-253
Sspon.07G0020090-3C	634.977	-4.87191	0.171476	-28.4116	1.45423e-177	1.2427e-175		Sspon.07G0008260-2B	10042.7	-2.64868	0.0777167	-34.0812	1.40083e-254	1.22246e-252
Sspon.06G0013400-4D	671.256	-2.85476	0.100532	-28.3965	2.23097e-177	1.90232e-175		Sspon.03G0008250-3D	654.226	3.33561	0.0978775	34.0795	1.48554e-254	1.29357e-252
Sspon.06G0006240-1A	506.695	-3.93743	0.138702	-28.3876	2.87559e-177	2.44668e-175		Sspon.06G0004980-1A	636.253	3.2692	0.0959446	34.0738	1.80025e-254	1.56423e-252
Sspon.05G0022500-1B	1123.56	-2.56828	0.0905534	-28.3621	5.94427e-177	5.03585e-175		Sspon.01G0040310-1B	1129.86	4.90525	0.143969	34.0715	1.94834e-254	1.68927e-252
Sspon.03G0029430-1B	1200.15	4.57565	0.161371	28.3549	7.28649e-177	6.15967e-175		Sspon.05G0022070-1B	1693.95	-6.18111	0.181464	-34.0625	2.64906e-254	2.29187e-252
Sspon.01G0019880-2D	1080.84	-2.50552	0.0884778	-28.318	2.07382e-176	1.74561e-174		Sspon.01G0036710-1B	2120.7	-3.32569	0.0978384	-33.9916	2.96425e-253	2.55905e-251
Sspon.08G0027650-1D	649.712	4.26111	0.15051	28.3111	2.52631e-176	2.12194e-174		Sspon.08G0024970-2D	2985.55	-5.80143	0.170932	-33.9399	1.71868e-252	1.48057e-250
Sspon.05G0022490-1B	1609.59	-3.15475	0.111432	-28.3109	2.53878e-176	2.12786e-174		Sspon.05G0007940-3C	1999.44	-2.29845	0.06784	-33.8804	1.29449e-251	1.11039e-249
Sspon.07G0019640-1P	905.725	8.10791	0.286452	28.3046	3.0309e-176	2.53493e-174		Sspon.01G0015350-4D	677.488	-3.09459	0.0913731	-33.8676	1.99842e-251	1.71057e-249
Sspon.02G0001460-3C	394.807	-3.88117	0.137177	-28.2932	4.19597e-176	3.5019e-174		Sspon.05G0012390-3C	504.076	4.16053	0.12293	33.8447	4.3361e-251	3.70363e-249
Sspon.01G0031260-2B	1775.35	5.89219	0.208355	28.2796	6.15919e-176	5.12948e-174		Sspon.08G0006500-1P	1565.65	3.36689	0.0994943	33.8401	5.08262e-251	4.33207e-249
Sspon.01G0019940-2D	628.647	-3.2489	0.114893	-28.2777	6.49635e-176	5.39884e-174		Sspon.04G0009330-4D	919.827	3.72988	0.110277	33.8229	9.08504e-251	7.72709e-249
Sspon.01G0014970-1A	567.557	-3.34063	0.118146	-28.2755	6.92471e-176	5.74269e-174		Sspon.01G0019260-3D	958.216	-4.39734	0.13003	-33.818	1.0734e-250	9.11028e-249
Sspon.04G0010860-2B	486.722	3.23466	0.11469	28.2035	5.29255e-175	4.37989e-173		Sspon.06G0020530-1B	3075.29	6.32468	0.187259	33.775	4.59617e-250	3.89272e-248
Sspon.01G0016620-1P	704.292	2.27445	0.0806825	28.1901	7.74095e-175	6.39262e-173		Sspon.05G0029250-1B	587.466	-4.78809	0.141781	-33.771	5.25808e-250	4.44396e-248
Sspon.01G0036670-2D	1101.79	-4.1521	0.147426	-28.164	1.61383e-174	1.32993e-172		Sspon.06G0009690-2B	2198.28	-2.10284	0.0625738	-33.6057	1.38481e-247	1.16794e-245
Sspon.03G0005030-2B	468.294	-3.25506	0.115685	-28.1373	3.43007e-174	2.82076e-172		Sspon.06G0012380-1A	715.134	4.3409	0.129226	33.5916	2.22832e-247	1.87542e-245
Sspon.03G0001700-1A	1220.67	-2.35328	0.0837379	-28.1029	9.02772e-174	7.40857e-172		Sspon.05G0010940-2B	4065.35	-2.97163	0.0885157	-33.5718	4.33135e-247	3.63779e-245
Sspon.04G0002890-3C	2590.47	2.68585	0.0956403	28.0828	1.58836e-173	1.30077e-171		Sspon.03G0003640-1T	2390.34	-6.11601	0.182217	-33.5644	5.54864e-247	4.65045e-245
Sspon.03G0036320-1B	826.375	-3.51958	0.125354	-28.077	1.87027e-173	1.52845e-171		Sspon.02G0001890-1A	670.013	-2.76528	0.0826234	-33.4684	1.38818e-245	1.15864e-243
Sspon.05G0000080-1P	498.166	4.33758	0.154799	28.0207	9.09209e-173	7.41496e-171		Sspon.02G0003200-2C	512.259	4.27587	0.127793	33.4594	1.877e-245	1.56339e-243
Sspon.06G0012890-3C	893.788	2.12917	0.0759998	28.0154	1.05385e-172	8.5768e-171		Sspon.07G0015130-1P	2134.06	-5.80664	0.173815	-33.407	1.08643e-244	9.01179e-243
Sspon.01G0040170-1B	2069.48	-3.59012	0.128319	-27.978	3.01245e-172	2.44158e-170		Sspon.01G0024620-1A	818.447	4.16565	0.124863	33.3617	4.9337e-244	4.07562e-242
Sspon.01G0027750-2B	902.5	-2.89093	0.103428	-27.9512	6.38075e-172	5.16093e-170		Sspon.01G0057070-1C	1868.16	2.06158	0.0618377	33.3386	1.06618e-243	8.78943e-242
Sspon.07G0002710-1A	392.205	5.68569	0.203691	27.9133	1.84117e-171	1.48613e-169		Sspon.03G0001310-4D	933.036	-2.48694	0.07469	-33.2968	4.30019e-243	3.53776e-241
Sspon.03G0012470-2B	757.841	-3.37195	0.120938	-27.8816	4.4639e-171	3.59573e-169		Sspon.04G0010360-4D	1520.18	2.89862	0.0870593	33.2948	4.59816e-243	3.77518e-241
Sspon.04G0000820-1A	442.03	-4.40514	0.158031	-27.8751	5.34937e-171	4.30017e-169		Sspon.01G0049240-1B	1168.79	-2.1425	0.0643853	-33.2763	8.51564e-243	6.97727e-241
Sspon.06G0032610-1C	557.006	3.21152	0.115267	27.8617	7.78034e-171	6.24158e-169		Sspon.03G0002830-1A	912.552	2.76274	0.0830767	33.2553	1.71096e-242	1.39902e-240
Sspon.01G0007600-1A	1266.01	3.14028	0.112847	27.8279	1.99562e-170	1.59767e-168		Sspon.01G0029520-1P	545.537	-3.47773	0.104688	-33.22	5.53616e-242	4.51764e-240
Sspon.01G0028080-3C	1531.94	7.78068	0.279607	27.8272	2.03606e-170	1.62673e-168		Sspon.07G0014910-1A	1228.2	3.31518	0.0998144	33.2134	6.89027e-242	5.61125e-240
Sspon.08G0024020-1B	815.491	6.74402	0.242528	27.8072	3.54582e-170	2.82724e-168		Sspon.07G0017180-1A	2483.71	-2.68469	0.0810664	-33.1171	1.68377e-240	1.36569e-238
Sspon.04G0021490-2D	357.549	-3.75088	0.134925	-27.7997	4.37944e-170	3.48485e-168		Sspon.01G0014860-3C	14388	3.74213	0.113202	33.0572	1.22546e-239	9.91957e-238
Sspon.02G0034140-2C	2139.53	-2.21252	0.0796067	-27.7932	5.24471e-170	4.16494e-168		Sspon.03G0022450-3C	800.911	4.72256	0.143024	33.0193	4.29369e-239	3.46858e-237
Sspon.07G0007360-3C	366.162	4.16502	0.149922	27.7812	7.3277e-170	5.80735e-168		Sspon.06G0003700-2B	524.247	3.8646	0.117142	32.9908	1.10056e-238	8.87282e-237
Sspon.05G0012390-1A	590.417	3.89971	0.140449	27.766	1.11767e-169	8.83991e-168		Sspon.04G0027190-1B	2047.56	-2.69488	0.0817413	-32.9685	2.30096e-238	1.85135e-236
Sspon.02G0027610-2D	845.064	3.01765	0.108774	27.7423	2.15672e-169	1.70238e-167		Sspon.03G0018500-3D	739.26	-3.11863	0.0946325	-32.9552	3.56665e-238	2.864e-236
Sspon.04G0008670-1A	2099.08	8.56296	0.308676	27.7409	2.24415e-169	1.76784e-167		Sspon.04G0011960-3C	1658.18	-2.62686	0.0797888	-32.9227	1.04089e-237	8.34165e-236
Sspon.01G0025060-2C	558.631	-3.65811	0.131992	-27.7146	4.65632e-169	3.6607e-167		Sspon.05G0022490-1B	2203.72	-3.20927	0.0975167	-32.9099	1.58425e-237	1.26708e-235
Sspon.01G0015520-1A	1342.81	-2.00473	0.0723767	-27.6985	7.28109e-169	5.71282e-167		Sspon.06G0013400-4D	910.505	-3.40211	0.103458	-32.8841	3.70618e-237	2.95832e-235
Sspon.02G0041580-1B	865.374	-2.05239	0.0741178	-27.6909	8.99584e-169	7.04418e-167		Sspon.01G0008500-2B	865.535	-2.52482	0.0767842	-32.882	3.97113e-237	3.16353e-235
Sspon.02G0009810-1A	1757.52	7.08028	0.255703	27.6895	9.3372e-169	7.29694e-167		Sspon.01G0004810-3D	618.264	-2.9115	0.0885549	-32.8779	4.5491e-237	3.61681e-235
Sspon.04G0034020-1C	531.778	4.1358	0.14938	27.6863	1.01969e-168	7.95299e-167		Sspon.08G0004680-1A	568.39	5.33569	0.162364	32.8625	7.56303e-237	6.0012e-235
Sspon.01G0034860-1B	446.719	-3.39953	0.122895	-27.6622	1.99339e-168	1.55165e-166		Sspon.04G0010580-1P	2702.9	2.85636	0.0869801	32.8393	1.61988e-236	1.28283e-234
Sspon.02G0000920-1A	446.85	6.09984	0.221057	27.594	1.3133e-167	1.01824e-165		Sspon.01G0000460-3C	517.742	4.64305	0.141416	32.8326	2.01671e-236	1.59396e-234
Sspon.04G0001440-1A	677.117	3.63883	0.131971	27.5729	2.35281e-167	1.81703e-165		Sspon.07G0017610-2B	1232.32	2.10702	0.0641766	32.8316	2.08531e-236	1.64494e-234
Sspon.02G0007440-1A	1485.48	2.03569	0.0738975	27.5475	4.74461e-167	3.65698e-165		Sspon.07G0008550-1P	859.318	-2.3954	0.0729849	-32.8205	3.00649e-236	2.36695e-234
Sspon.03G0001310-4D	792.81	-2.30424	0.0836789	-27.5367	6.39001e-167	4.91555e-165		Sspon.03G0022190-3C	1198.3	-5.83359	0.178053	-32.7632	1.96883e-235	1.547e-233
Sspon.03G0019600-1A	1459.79	4.41301	0.160608	27.4768	3.32318e-166	2.55138e-164		Sspon.05G0007750-4D	774.883	-3.48702	0.106456	-32.7555	2.5382e-235	1.99048e-233
Sspon.02G0030160-1P	420.61	-3.73573	0.136177	-27.4328	1.11376e-165	8.51767e-164		Sspon.01G0030920-4D	959.665	4.02662	0.122981	32.7417	3.9907e-235	3.12346e-233
Sspon.02G0026600-2B	600.09	2.83126	0.103223	27.4287	1.24832e-165	9.52817e-164		Sspon.06G0016740-1A	874.559	-2.88297	0.0880648	-32.7369	4.65724e-235	3.63807e-233
Sspon.01G0055050-2D	483.249	-4.24608	0.15482	-27.426	1.3438e-165	1.02371e-163		Sspon.02G0045790-1B	10884	3.04662	0.0931	32.7242	7.06514e-235	5.50834e-233
Sspon.03G0016340-1A	1873.39	-2.30026	0.0839909	-27.387	3.9144e-165	2.97623e-163		Sspon.01G0022880-1A	1336.03	-2.33482	0.0713599	-32.719	8.3931e-235	6.53103e-233
Sspon.03G0003640-1P	774.182	-5.92364	0.216401	-27.3735	5.67761e-165	4.30852e-163		Sspon.07G0022780-3D	707.323	-6.39025	0.19544	-32.6967	1.73869e-234	1.35034e-232
Sspon.03G0031260-1B	630.968	4.47905	0.163743	27.3542	9.62444e-165	7.28954e-163		Sspon.03G0017190-1P	496.72	4.204	0.128796	32.6408	1.08233e-233	8.38961e-232
Sspon.05G0000220-1A	869.631	3.17629	0.116272	27.3177	2.61717e-164	1.97843e-162		Sspon.03G0032170-2C	933.979	-2.6968	0.0826605	-32.6249	1.81673e-233	1.40552e-231
Sspon.03G0025370-1A	719.637	2.91183	0.106633	27.3069	3.51391e-164	2.65122e-162		Sspon.01G0022580-1P	1016	-2.64458	0.0810731	-32.6197	2.15667e-233	1.66531e-231
Sspon.03G0023630-3C	422.392	-5.59788	0.205138	-27.2884	5.82251e-164	4.38462e-162		Sspon.02G0013850-4D	3471.02	3.66819	0.112543	32.5935	5.06539e-233	3.90384e-231
Sspon.08G0014970-2B	361.455	3.83803	0.14067	27.2839	6.58514e-164	4.94943e-162		Sspon.06G0009700-3D	561.111	4.23933	0.130078	32.5907	5.56368e-233	4.27967e-231
Sspon.06G0026730-1B	359.268	-3.84148	0.141039	-27.237	2.36869e-163	1.77693e-161		Sspon.02G0019190-2B	1480.21	-2.1106	0.0647796	-32.5813	7.55426e-233	5.79977e-231
Sspon.02G0022050-1A	1212.26	2.2	0.0809187	27.1878	9.05573e-163	6.78041e-161		Sspon.01G0062370-1P	580.996	5.70741	0.175239	32.5692	1.11935e-232	8.57739e-231
Sspon.03G0020340-2B	1917.41	-2.51591	0.0926223	-27.1631	1.77178e-162	1.32408e-160		Sspon.07G0030550-1C	2355.75	2.68384	0.0824684	32.5439	2.55812e-232	1.95652e-230
Sspon.02G0029320-3C	652.539	-3.85853	0.142147	-27.1447	2.92471e-162	2.18155e-160		Sspon.02G0036590-1B	801.386	2.73593	0.0840893	32.536	3.30348e-232	2.5218e-230
Sspon.02G0038630-1B	895.594	8.08613	0.297988	27.1358	3.72628e-162	2.77417e-160		Sspon.02G0010620-1A	1184.65	3.16716	0.0973821	32.523	5.04201e-232	3.84167e-230
Sspon.03G0024130-1A	966.208	-2.67242	0.0986753	-27.0829	1.56503e-161	1.16075e-159		Sspon.07G0001090-1A	1278.36	2.70055	0.0830447	32.5193	5.69865e-232	4.33377e-230
Sspon.07G0030660-2D	596.837	4.63004	0.171083	27.0631	2.68082e-161	1.98456e-159		Sspon.07G0022290-1B	1523.66	-2.58276	0.0794554	-32.5058	8.82611e-232	6.69952e-230
Sspon.02G0001760-2B	3438.24	-2.49234	0.0921319	-27.0519	3.62648e-161	2.67957e-159		Sspon.08G0010530-1A	617.772	4.19628	0.129479	32.409	2.05158e-230	1.55433e-228
Sspon.02G0027280-3D	942.216	7.92769	0.29323	27.0357	5.62375e-161	4.14754e-159		Sspon.02G0017110-3C	946.231	-3.98396	0.123027	-32.3828	4.79439e-230	3.62553e-228
Sspon.08G0000430-1A	297.429	4.27588	0.15818	27.0318	6.25811e-161	4.60674e-159		Sspon.08G0008950-1A	1176.65	-3.25875	0.10065	-32.377	5.79129e-230	4.37117e-228
Sspon.07G0030070-1C	650.218	-2.61656	0.0968373	-27.0202	8.56478e-161	6.28121e-159		Sspon.08G0010930-2B	2103.56	-5.07842	0.156868	-32.3738	6.41279e-230	4.83121e-228
Sspon.06G0031050-1C	1523.44	-4.49043	0.166219	-27.0152	9.7938e-161	7.16917e-159		Sspon.02G0001760-2B	4377.47	-3.25305	0.100499	-32.369	7.4858e-230	5.62904e-228
Sspon.01G0059690-1D	350.352	-5.13275	0.190133	-26.9956	1.66443e-160	1.21161e-158		Sspon.05G0001270-2D	905.037	4.26208	0.13186	32.3229	3.33666e-229	2.50436e-227
Sspon.02G0040450-1B	332.265	3.52508	0.13064	26.9831	2.33057e-160	1.69339e-158		Sspon.05G0019000-1A	549.335	4.00687	0.123968	32.3218	3.45234e-229	2.58636e-227
Sspon.01G0011360-3C	477.99	-5.21218	0.193208	-26.977	2.74836e-160	1.99327e-158		Sspon.03G0005880-2B	725.813	-3.5071	0.108517	-32.3185	3.84437e-229	2.8747e-227
Sspon.04G0000490-2D	2398.1	-3.13671	0.116413	-26.9447	6.57364e-160	4.75881e-158		Sspon.07G0010220-2B	587.4	3.01012	0.093161	32.3109	4.91429e-229	3.66794e-227
Sspon.01G0022580-1P	750.043	-2.40891	0.0894035	-26.9442	6.66574e-160	4.81661e-158		Sspon.01G0019260-2B	2633.57	-4.59438	0.142314	-32.2833	1.20023e-228	8.94173e-227
Sspon.03G0025070-2B	775.722	-2.64208	0.0981042	-26.9314	9.42155e-160	6.783e-158		Sspon.02G0040870-1B	589.871	-3.9741	0.123127	-32.2764	1.50137e-228	1.11646e-226
Sspon.01G0027310-1A	4135.34	-5.08214	0.188905	-26.9031	2.01895e-159	1.45088e-157		Sspon.06G0000900-1A	494.838	-3.95245	0.122536	-32.2553	2.96303e-228	2.19931e-226
Sspon.07G0022780-3D	525.701	-6.58173	0.244976	-26.8668	5.37122e-159	3.85287e-157		Sspon.03G0037820-2D	546.844	-4.83182	0.150014	-32.2092	1.31014e-227	9.70662e-226
Sspon.02G0024240-1A	1135.88	3.98866	0.148749	26.8147	2.17494e-158	1.55728e-156		Sspon.08G0001790-2B	1418.46	2.17986	0.0677613	32.1697	4.67973e-227	3.46076e-225
Sspon.06G0005960-2C	17790.2	-2.40984	0.0899639	-26.7867	4.61455e-158	3.29208e-156		Sspon.01G0005290-1A	4814.36	-3.29603	0.102503	-32.1554	7.42512e-227	5.48096e-225
Sspon.06G0013400-1A	3269.3	-2.75487	0.10286	-26.7828	5.12315e-158	3.64829e-156		Sspon.02G0001070-1T	709.969	3.18291	0.0990057	32.1488	9.18614e-227	6.76847e-225
Sspon.04G0021320-1A	3953.65	4.21771	0.157511	26.7772	5.95243e-158	4.23118e-156		Sspon.07G0010180-2C	4997.08	4.38513	0.136455	32.1362	1.3775e-226	1.0131e-224
Sspon.01G0007170-1A	986.987	5.42567	0.202624	26.7771	5.97434e-158	4.23908e-156		Sspon.02G0001070-4D	565.703	3.20351	0.0997046	32.13	1.6793e-226	1.23281e-224
Sspon.01G0061360-2P	555.418	2.5358	0.0948694	26.7294	2.14171e-157	1.51418e-155		Sspon.05G0001100-1P	1174.33	-3.15592	0.098236	-32.1259	1.9155e-226	1.40365e-224
Sspon.03G0006320-4D	352.877	3.7485	0.140811	26.6208	3.89767e-156	2.74576e-154		Sspon.06G0031660-1C	507.828	-4.91332	0.153408	-32.0278	4.46734e-225	3.26765e-223
Sspon.03G0001970-2B	431.676	-3.66976	0.13793	-26.6059	5.80058e-156	4.07898e-154		Sspon.06G0009140-2C	610.03	6.11262	0.190918	32.017	6.32486e-225	4.61795e-223
Sspon.04G0010440-4D	923.33	2.87748	0.108265	26.578	1.21849e-155	8.55312e-154		Sspon.02G0015060-2B	3115.85	4.24884	0.132797	31.995	1.27938e-224	9.32418e-223
Sspon.07G0005200-2C	2270.08	2.38736	0.0899278	26.5475	2.74164e-155	1.92105e-153		Sspon.02G0023870-1A	767.019	-2.87039	0.0898365	-31.9512	5.19835e-224	3.78173e-222
[truncated: 8,391 more rows]

## Sheet: Suppl. Table 7.4
Low Nitrogen experiment in Sugarcane Badila variety. RNA-Seq from leaves								Low Nitrogen experiment in Sugarcane Badila variety. RNA-Seq from root								Low Nitrogen experiment in Sugarcane ROC22 variety. RNA-Seq from leaves								Low Nitrogen experiment in Sugarcane ROC22 variety. RNA-Seq from root
[truncated: 4,525 more rows]

[truncated: 2 more sheets: Suppl. Table 7.5, Suppl. Table 7.6]
