# Supplementary material for: Taxonomically Restricted Genes Are Associated With Responses to Biotic and Abiotic Stresses in Sugarcane (Saccharum spp.)
Source: Front Plant Sci. 2022 Jun 30;13:923069. doi: 10.3389/fpls.2022.923069 (PMC9280035; doi:10.3389/fpls.2022.923069)
Supplement: Supplementary file 8 [file Table_8.XLSX]

## Sheet: Summary Tables
	Orphan gene (OG) functional prediction
Suppl. Table 8.1	Co-expression network module assignment and functional enrichment of orphan genes (OGs)
Suppl. Table 8.2	Top 50 most frequent Gene Ontology terms based on functional enrichment of modules containing orphan genes.

## Sheet: Suppl. Table 8.1
Sugarcane OG	Module	Members	Enriched GOS	GOs Count
Sspon.01G0000310	8	542	GO:0071103 DNA conformation change; GO:0006334 nucleosome assembly; GO:0015980 energy derivation by oxidation of organi...; GO:0031497 chromatin assembly; GO:0045333 cellular respiration; GO:0006333 chromatin assembly or disassembly; GO:0034728 nucleosome organization; GO:0065004 protein-DNA complex assembly; GO:0071824 protein-DNA complex subunit organization; GO:0006855 drug transmembrane trans…	19
Sspon.01G0004800	0	4182	GO:0006558 L-phenylalanine metabolic process; GO:1902221 erythrose 4-phosphate/phosphoenolpyruvat...; GO:0009094 L-phenylalanine biosynthetic process; GO:1902223 erythrose 4-phosphate/phosphoenolpyruvat...; GO:0055085 transmembrane transport; GO:0009267 cellular response to starvation; GO:0016036 cellular response to phosphate starvatio...; GO:0042594 response to starvation; GO:0051225 spindle as…	37
Sspon.01G0005640	70	163	GO:0000375 RNA splicing, via transesterification re...; GO:0000377 RNA splicing, via transesterification re...; GO:0000398 mRNA splicing, via spliceosome; GO:0008380 RNA splicing; GO:0006788 heme oxidation; GO:0001934 positive regulation of protein phosphory...; GO:0007052 mitotic spindle organization; GO:0010562 positive regulation of phosphorus metabo...; GO:0031401 positive regulation of prote…	45
Sspon.01G0007670	48	206	GO:0065009 regulation of molecular function; GO:0051090 regulation of DNA-binding transcription ...; GO:0022607 cellular component assembly; GO:0006352 DNA-templated transcription, initiation; GO:0051726 regulation of cell cycle; GO:0006621 protein retention in ER lumen; GO:0032507 maintenance of protein location in cell; GO:0035437 maintenance of protein localization in e...; GO:0045185 maintena…	42
Sspon.01G0008430	15	355	GO:0016569 covalent chromatin modification; GO:0016570 histone modification; GO:0018205 peptidyl-lysine modification; GO:0006304 DNA modification; GO:0006305 DNA alkylation; GO:0006306 DNA methylation; GO:0043966 histone H3 acetylation; GO:0044030 regulation of DNA methylation; GO:0044728 DNA methylation or demethylation; GO:0043414 macromolecule methylation; GO:0032259 methylation; GO:0006325 ch…	34
Sspon.01G0012910	39	231	GO:0051321 meiotic cell cycle; GO:0006620 posttranslational protein targeting to e...; GO:0031204 posttranslational protein targeting to m...; GO:0006996 organelle organization; GO:0016043 cellular component organization; GO:0022618 ribonucleoprotein complex assembly; GO:0071826 ribonucleoprotein complex subunit organi...; GO:0071840 cellular component organization or bioge...; GO:0065002 intrace…	71
Sspon.01G0017180	21	307	GO:0006334 nucleosome assembly; GO:0031497 chromatin assembly; GO:0006333 chromatin assembly or disassembly; GO:0034728 nucleosome organization; GO:0065004 protein-DNA complex assembly; GO:0071824 protein-DNA complex subunit organization; GO:0006323 DNA packaging; GO:0043933 protein-containing complex subunit organ...; GO:0022607 cellular component assembly; GO:0034622 cellular protein-containing…	103
Sspon.01G0018530	9	463	GO:0048584 positive regulation of response to stimu...; GO:0018193 peptidyl-amino acid modification; GO:0000413 protein peptidyl-prolyl isomerization; GO:0018208 peptidyl-proline modification; GO:0048518 positive regulation of biological proces...; GO:0001932 regulation of protein phosphorylation; GO:0042325 regulation of phosphorylation; GO:0043549 regulation of kinase activity; GO:0045859 regul…	83
Sspon.01G0019470	71	162	GO:0006189 'de novo' IMP biosynthetic process; GO:0007275 multicellular organism development; GO:0048856 anatomical structure development; GO:0006511 ubiquitin-dependent protein catabolic pr...; GO:0019941 modification-dependent protein catabolic...; GO:0043632 modification-dependent macromolecule cat...; GO:0006772 thiamine metabolic process; GO:0009228 thiamine biosynthetic process; GO:0042723 …	35
Sspon.01G0019690	29	277	GO:0007264 small GTPase mediated signal transductio...; GO:0051604 protein maturation; GO:0006216 cytidine catabolic process; GO:0009164 nucleoside catabolic process; GO:0009972 cytidine deamination; GO:0034656 nucleobase-containing small molecule cat...; GO:0042454 ribonucleoside catabolic process; GO:0046087 cytidine metabolic process; GO:0046133 pyrimidine ribonucleoside catabolic proc...; GO:…	46
Sspon.01G0027880	46	207	GO:0006635 fatty acid beta-oxidation; GO:0009062 fatty acid catabolic process; GO:0015996 chlorophyll catabolic process; GO:0044242 cellular lipid catabolic process; GO:0046149 pigment catabolic process; GO:0072329 monocarboxylic acid catabolic process; GO:0015994 chlorophyll metabolic process; GO:0006787 porphyrin-containing compound catabolic ...; GO:0019395 fatty acid oxidation; GO:0033015 tet…	24
Sspon.01G0029860	31	258	GO:0019499 cyanide metabolic process; GO:0006352 DNA-templated transcription, initiation; GO:0007205 protein kinase C-activating G protein-co...; GO:0043631 RNA polyadenylation; GO:0016567 protein ubiquitination; GO:0032446 protein modification by small protein co...; GO:0070647 protein modification by small protein co...; GO:0007017 microtubule-based process	8
Sspon.01G0034190	15	355	GO:0016569 covalent chromatin modification; GO:0016570 histone modification; GO:0018205 peptidyl-lysine modification; GO:0006304 DNA modification; GO:0006305 DNA alkylation; GO:0006306 DNA methylation; GO:0043966 histone H3 acetylation; GO:0044030 regulation of DNA methylation; GO:0044728 DNA methylation or demethylation; GO:0043414 macromolecule methylation; GO:0032259 methylation; GO:0006325 ch…	34
Sspon.01G0035770	0	4182	GO:0006558 L-phenylalanine metabolic process; GO:1902221 erythrose 4-phosphate/phosphoenolpyruvat...; GO:0009094 L-phenylalanine biosynthetic process; GO:1902223 erythrose 4-phosphate/phosphoenolpyruvat...; GO:0055085 transmembrane transport; GO:0009267 cellular response to starvation; GO:0016036 cellular response to phosphate starvatio...; GO:0042594 response to starvation; GO:0051225 spindle as…	37
Sspon.01G0037220	114	93	GO:0006633 fatty acid biosynthetic process; GO:0006631 fatty acid metabolic process; GO:0072330 monocarboxylic acid biosynthetic process; GO:0032787 monocarboxylic acid metabolic process; GO:0008610 lipid biosynthetic process; GO:0044255 cellular lipid metabolic process; GO:0046394 carboxylic acid biosynthetic process; GO:0016053 organic acid biosynthetic process; GO:0044283 small molecule biosyn…	10
Sspon.01G0037410	24	287	GO:0009733 response to auxin; GO:0006777 Mo-molybdopterin cofactor biosynthetic p...; GO:0019720 Mo-molybdopterin cofactor metabolic proc...; GO:0043545 molybdopterin cofactor metabolic process; GO:0051189 prosthetic group metabolic process; GO:0009719 response to endogenous stimulus; GO:0009725 response to hormone; GO:0010033 response to organic substance; GO:0000105 histidine biosynthetic proce…	11
Sspon.01G0037800	41	229	GO:0006423 cysteinyl-tRNA aminoacylation; GO:0042274 ribosomal small subunit biogenesis; GO:0042254 ribosome biogenesis; GO:0006012 galactose metabolic process; GO:0010467 gene expression; GO:0022613 ribonucleoprotein complex biogenesis; GO:0016070 RNA metabolic process; GO:0016192 vesicle-mediated transport; GO:0006542 glutamine biosynthetic process; GO:0044085 cellular component biogenesis; GO:…	25
Sspon.01G0039260	15	355	GO:0016569 covalent chromatin modification; GO:0016570 histone modification; GO:0018205 peptidyl-lysine modification; GO:0006304 DNA modification; GO:0006305 DNA alkylation; GO:0006306 DNA methylation; GO:0043966 histone H3 acetylation; GO:0044030 regulation of DNA methylation; GO:0044728 DNA methylation or demethylation; GO:0043414 macromolecule methylation; GO:0032259 methylation; GO:0006325 ch…	34
Sspon.01G0039870	72	161	GO:0006026 aminoglycan catabolic process; GO:0006030 chitin metabolic process; GO:0006032 chitin catabolic process; GO:0006040 amino sugar metabolic process; GO:0046348 amino sugar catabolic process; GO:1901071 glucosamine-containing compound metaboli...; GO:1901072 glucosamine-containing compound cataboli...; GO:0016998 cell wall macromolecule catabolic proces...; GO:0042737 drug catabolic proce…	14
Sspon.01G0042360	76	155	GO:0015711 organic anion transport; GO:0006571 tyrosine biosynthetic process; GO:0009435 NAD biosynthetic process; GO:0019674 NAD metabolic process; GO:0006570 tyrosine metabolic process; GO:0006820 anion transport; GO:0009095 aromatic amino acid family biosynthetic ...; GO:0015748 organophosphate ester transport; GO:0015914 phospholipid transport; GO:0006869 lipid transport; GO:0010876 lipid loc…	12
Sspon.01G0043660	141	63	GO:0015988 energy coupled proton transmembrane tran...; GO:0015991 ATP hydrolysis coupled proton transport; GO:0090662 ATP hydrolysis coupled transmembrane tra...; GO:0099131 ATP hydrolysis coupled ion transmembrane...; GO:0099132 ATP hydrolysis coupled cation transmembr...; GO:1902600 proton transmembrane transport; GO:0015672 monovalent inorganic cation transport; GO:0098662 inorganic cation tr…	13
Sspon.01G0045000	0	4182	GO:0006558 L-phenylalanine metabolic process; GO:1902221 erythrose 4-phosphate/phosphoenolpyruvat...; GO:0009094 L-phenylalanine biosynthetic process; GO:1902223 erythrose 4-phosphate/phosphoenolpyruvat...; GO:0055085 transmembrane transport; GO:0009267 cellular response to starvation; GO:0016036 cellular response to phosphate starvatio...; GO:0042594 response to starvation; GO:0051225 spindle as…	37
Sspon.01G0045290	0	4182	GO:0006558 L-phenylalanine metabolic process; GO:1902221 erythrose 4-phosphate/phosphoenolpyruvat...; GO:0009094 L-phenylalanine biosynthetic process; GO:1902223 erythrose 4-phosphate/phosphoenolpyruvat...; GO:0055085 transmembrane transport; GO:0009267 cellular response to starvation; GO:0016036 cellular response to phosphate starvatio...; GO:0042594 response to starvation; GO:0051225 spindle as…	37
Sspon.01G0050880	0	4182	GO:0006558 L-phenylalanine metabolic process; GO:1902221 erythrose 4-phosphate/phosphoenolpyruvat...; GO:0009094 L-phenylalanine biosynthetic process; GO:1902223 erythrose 4-phosphate/phosphoenolpyruvat...; GO:0055085 transmembrane transport; GO:0009267 cellular response to starvation; GO:0016036 cellular response to phosphate starvatio...; GO:0042594 response to starvation; GO:0051225 spindle as…	37
Sspon.01G0051670	88	126	GO:0044260 cellular macromolecule metabolic process; GO:0006488 dolichol-linked oligosaccharide biosynth...; GO:0006490 oligosaccharide-lipid intermediate biosy...; GO:0043170 macromolecule metabolic process; GO:0000723 telomere maintenance; GO:0032200 telomere organization; GO:0060249 anatomical structure homeostasis; GO:0006807 nitrogen compound metabolic process; GO:0006487 protein N-linked gl…	26
Sspon.01G0051690	34	248	GO:0009620 response to fungus; GO:0050832 defense response to fungus; GO:0006633 fatty acid biosynthetic process; GO:0055114 oxidation-reduction process; GO:0009617 response to bacterium; GO:0042742 defense response to bacterium; GO:0043207 response to external biotic stimulus; GO:0051707 response to other organism; GO:0098542 defense response to other organism; GO:0006631 fatty acid metabolic pr…	13
Sspon.01G0053130	22	301	GO:1901362 organic cyclic compound biosynthetic pro...; GO:0019438 aromatic compound biosynthetic process; GO:0018130 heterocycle biosynthetic process; GO:0044271 cellular nitrogen compound biosynthetic ...; GO:0006904 vesicle docking involved in exocytosis; GO:0022406 membrane docking; GO:0048278 vesicle docking; GO:0051640 organelle localization; GO:0140029 exocytic process; GO:0140056 organell…	67
Sspon.01G0053500	82	146	GO:0030042 actin filament depolymerization; GO:0051261 protein depolymerization; GO:0005991 trehalose metabolic process; GO:0008154 actin polymerization or depolymerization	4
Sspon.01G0054120	44	223	GO:0016925 protein sumoylation; GO:0090304 nucleic acid metabolic process; GO:0016070 RNA metabolic process; GO:0043170 macromolecule metabolic process; GO:0006434 seryl-tRNA aminoacylation; GO:0006139 nucleobase-containing compound metabolic...; GO:0006396 RNA processing; GO:0046483 heterocycle metabolic process; GO:0006725 cellular aromatic compound metabolic pro...; GO:0006308 DNA catabolic pr…	27
Sspon.01G0054240	8	542	GO:0071103 DNA conformation change; GO:0006334 nucleosome assembly; GO:0015980 energy derivation by oxidation of organi...; GO:0031497 chromatin assembly; GO:0045333 cellular respiration; GO:0006333 chromatin assembly or disassembly; GO:0034728 nucleosome organization; GO:0065004 protein-DNA complex assembly; GO:0071824 protein-DNA complex subunit organization; GO:0006855 drug transmembrane trans…	19
Sspon.01G0055220	46	207	GO:0006635 fatty acid beta-oxidation; GO:0009062 fatty acid catabolic process; GO:0015996 chlorophyll catabolic process; GO:0044242 cellular lipid catabolic process; GO:0046149 pigment catabolic process; GO:0072329 monocarboxylic acid catabolic process; GO:0015994 chlorophyll metabolic process; GO:0006787 porphyrin-containing compound catabolic ...; GO:0019395 fatty acid oxidation; GO:0033015 tet…	24
Sspon.01G0057060	0	4182	GO:0006558 L-phenylalanine metabolic process; GO:1902221 erythrose 4-phosphate/phosphoenolpyruvat...; GO:0009094 L-phenylalanine biosynthetic process; GO:1902223 erythrose 4-phosphate/phosphoenolpyruvat...; GO:0055085 transmembrane transport; GO:0009267 cellular response to starvation; GO:0016036 cellular response to phosphate starvatio...; GO:0042594 response to starvation; GO:0051225 spindle as…	37
Sspon.01G0058090	16	343	GO:0006662 glycerol ether metabolic process; GO:0018904 ether metabolic process; GO:0006772 thiamine metabolic process; GO:0007623 circadian rhythm; GO:0009228 thiamine biosynthetic process; GO:0042723 thiamine-containing compound metabolic p...; GO:0042724 thiamine-containing compound biosyntheti...; GO:0042752 regulation of circadian rhythm; GO:0048511 rhythmic process	9
Sspon.01G0058680	37	233	GO:0006468 protein phosphorylation; GO:0016310 phosphorylation; GO:0006464 cellular protein modification process; GO:0036211 protein modification process; GO:0043412 macromolecule modification; GO:0008037 cell recognition; GO:0009856 pollination; GO:0009875 pollen-pistil interaction; GO:0044706 multi-multicellular organism process; GO:0048544 recognition of pollen; GO:0000003 reproduction; GO:002…	23
Sspon.01G0059140	139	68	GO:0055114 oxidation-reduction process; GO:0016042 lipid catabolic process	2
Sspon.01G0059360	111	95	GO:0007205 protein kinase C-activating G protein-co...; GO:0009690 cytokinin metabolic process; GO:0034754 cellular hormone metabolic process; GO:0042445 hormone metabolic process	4
Sspon.01G0059710	0	4182	GO:0006558 L-phenylalanine metabolic process; GO:1902221 erythrose 4-phosphate/phosphoenolpyruvat...; GO:0009094 L-phenylalanine biosynthetic process; GO:1902223 erythrose 4-phosphate/phosphoenolpyruvat...; GO:0055085 transmembrane transport; GO:0009267 cellular response to starvation; GO:0016036 cellular response to phosphate starvatio...; GO:0042594 response to starvation; GO:0051225 spindle as…	37
Sspon.01G0060030	46	207	GO:0006635 fatty acid beta-oxidation; GO:0009062 fatty acid catabolic process; GO:0015996 chlorophyll catabolic process; GO:0044242 cellular lipid catabolic process; GO:0046149 pigment catabolic process; GO:0072329 monocarboxylic acid catabolic process; GO:0015994 chlorophyll metabolic process; GO:0006787 porphyrin-containing compound catabolic ...; GO:0019395 fatty acid oxidation; GO:0033015 tet…	24
Sspon.01G0060440	63	175	GO:0006772 thiamine metabolic process; GO:0009228 thiamine biosynthetic process; GO:0042723 thiamine-containing compound metabolic p...; GO:0042724 thiamine-containing compound biosyntheti...; GO:0006470 protein dephosphorylation; GO:0016311 dephosphorylation; GO:0043933 protein-containing complex subunit organ...	7
Sspon.01G0060460	24	287	GO:0009733 response to auxin; GO:0006777 Mo-molybdopterin cofactor biosynthetic p...; GO:0019720 Mo-molybdopterin cofactor metabolic proc...; GO:0043545 molybdopterin cofactor metabolic process; GO:0051189 prosthetic group metabolic process; GO:0009719 response to endogenous stimulus; GO:0009725 response to hormone; GO:0010033 response to organic substance; GO:0000105 histidine biosynthetic proce…	11
Sspon.01G0060490	59	182	GO:0016192 vesicle-mediated transport; GO:0015031 protein transport; GO:0015833 peptide transport; GO:0042886 amide transport; GO:0045184 establishment of protein localization; GO:0008104 protein localization; GO:0051641 cellular localization; GO:0046907 intracellular transport; GO:0051649 establishment of localization in cell; GO:0033036 macromolecule localization; GO:0071705 nitrogen compound t…	51
Sspon.01G0060630	37	233	GO:0006468 protein phosphorylation; GO:0016310 phosphorylation; GO:0006464 cellular protein modification process; GO:0036211 protein modification process; GO:0043412 macromolecule modification; GO:0008037 cell recognition; GO:0009856 pollination; GO:0009875 pollen-pistil interaction; GO:0044706 multi-multicellular organism process; GO:0048544 recognition of pollen; GO:0000003 reproduction; GO:002…	23
Sspon.01G0061690	15	355	GO:0016569 covalent chromatin modification; GO:0016570 histone modification; GO:0018205 peptidyl-lysine modification; GO:0006304 DNA modification; GO:0006305 DNA alkylation; GO:0006306 DNA methylation; GO:0043966 histone H3 acetylation; GO:0044030 regulation of DNA methylation; GO:0044728 DNA methylation or demethylation; GO:0043414 macromolecule methylation; GO:0032259 methylation; GO:0006325 ch…	34
Sspon.01G0062130	0	4182	GO:0006558 L-phenylalanine metabolic process; GO:1902221 erythrose 4-phosphate/phosphoenolpyruvat...; GO:0009094 L-phenylalanine biosynthetic process; GO:1902223 erythrose 4-phosphate/phosphoenolpyruvat...; GO:0055085 transmembrane transport; GO:0009267 cellular response to starvation; GO:0016036 cellular response to phosphate starvatio...; GO:0042594 response to starvation; GO:0051225 spindle as…	37
Sspon.02G0001900	138	68	GO:0006508 proteolysis; GO:0032957 inositol trisphosphate metabolic process; GO:0043647 inositol phosphate metabolic process; GO:0006284 base-excision repair; GO:0016042 lipid catabolic process; GO:0006066 alcohol metabolic process; GO:0019751 polyol metabolic process; GO:0006950 response to stress; GO:0009611 response to wounding; GO:1901615 organic hydroxy compound metabolic proce...	10
Sspon.02G0011510	31	258	GO:0019499 cyanide metabolic process; GO:0006352 DNA-templated transcription, initiation; GO:0007205 protein kinase C-activating G protein-co...; GO:0043631 RNA polyadenylation; GO:0016567 protein ubiquitination; GO:0032446 protein modification by small protein co...; GO:0070647 protein modification by small protein co...; GO:0007017 microtubule-based process	8
Sspon.02G0023370	0	4182	GO:0006558 L-phenylalanine metabolic process; GO:1902221 erythrose 4-phosphate/phosphoenolpyruvat...; GO:0009094 L-phenylalanine biosynthetic process; GO:1902223 erythrose 4-phosphate/phosphoenolpyruvat...; GO:0055085 transmembrane transport; GO:0009267 cellular response to starvation; GO:0016036 cellular response to phosphate starvatio...; GO:0042594 response to starvation; GO:0051225 spindle as…	37
Sspon.02G0025000	44	223	GO:0016925 protein sumoylation; GO:0090304 nucleic acid metabolic process; GO:0016070 RNA metabolic process; GO:0043170 macromolecule metabolic process; GO:0006434 seryl-tRNA aminoacylation; GO:0006139 nucleobase-containing compound metabolic...; GO:0006396 RNA processing; GO:0046483 heterocycle metabolic process; GO:0006725 cellular aromatic compound metabolic pro...; GO:0006308 DNA catabolic pr…	27
Sspon.02G0025160	37	233	GO:0006468 protein phosphorylation; GO:0016310 phosphorylation; GO:0006464 cellular protein modification process; GO:0036211 protein modification process; GO:0043412 macromolecule modification; GO:0008037 cell recognition; GO:0009856 pollination; GO:0009875 pollen-pistil interaction; GO:0044706 multi-multicellular organism process; GO:0048544 recognition of pollen; GO:0000003 reproduction; GO:002…	23
Sspon.02G0031510	34	248	GO:0009620 response to fungus; GO:0050832 defense response to fungus; GO:0006633 fatty acid biosynthetic process; GO:0055114 oxidation-reduction process; GO:0009617 response to bacterium; GO:0042742 defense response to bacterium; GO:0043207 response to external biotic stimulus; GO:0051707 response to other organism; GO:0098542 defense response to other organism; GO:0006631 fatty acid metabolic pr…	13
Sspon.02G0031600	85	143	GO:0055114 oxidation-reduction process; GO:0006633 fatty acid biosynthetic process; GO:0006631 fatty acid metabolic process; GO:0008152 metabolic process; GO:0006026 aminoglycan catabolic process; GO:0006030 chitin metabolic process; GO:0006032 chitin catabolic process; GO:0006040 amino sugar metabolic process; GO:0046348 amino sugar catabolic process; GO:1901071 glucosamine-containing compound m…	16
Sspon.02G0033000	22	301	GO:1901362 organic cyclic compound biosynthetic pro...; GO:0019438 aromatic compound biosynthetic process; GO:0018130 heterocycle biosynthetic process; GO:0044271 cellular nitrogen compound biosynthetic ...; GO:0006904 vesicle docking involved in exocytosis; GO:0022406 membrane docking; GO:0048278 vesicle docking; GO:0051640 organelle localization; GO:0140029 exocytic process; GO:0140056 organell…	67
Sspon.02G0033670	24	287	GO:0009733 response to auxin; GO:0006777 Mo-molybdopterin cofactor biosynthetic p...; GO:0019720 Mo-molybdopterin cofactor metabolic proc...; GO:0043545 molybdopterin cofactor metabolic process; GO:0051189 prosthetic group metabolic process; GO:0009719 response to endogenous stimulus; GO:0009725 response to hormone; GO:0010033 response to organic substance; GO:0000105 histidine biosynthetic proce…	11
Sspon.02G0037460	126	79	GO:0030042 actin filament depolymerization; GO:0051261 protein depolymerization; GO:0008154 actin polymerization or depolymerization; GO:0022411 cellular component disassembly; GO:0032984 protein-containing complex disassembly; GO:0043624 cellular protein complex disassembly; GO:0007015 actin filament organization; GO:0030029 actin filament-based process; GO:0030036 actin cytoskeleton organizatio…	15
Sspon.02G0038120	18	320	GO:0019438 aromatic compound biosynthetic process; GO:0018130 heterocycle biosynthetic process; GO:0034654 nucleobase-containing compound biosynthe...; GO:0000003 reproduction; GO:0022414 reproductive process; GO:0046483 heterocycle metabolic process; GO:0006725 cellular aromatic compound metabolic pro...; GO:1901362 organic cyclic compound biosynthetic pro...; GO:0006139 nucleobase-containing co…	77
Sspon.02G0038830	31	258	GO:0019499 cyanide metabolic process; GO:0006352 DNA-templated transcription, initiation; GO:0007205 protein kinase C-activating G protein-co...; GO:0043631 RNA polyadenylation; GO:0016567 protein ubiquitination; GO:0032446 protein modification by small protein co...; GO:0070647 protein modification by small protein co...; GO:0007017 microtubule-based process	8
Sspon.02G0039760	116	91	GO:0006438 valyl-tRNA aminoacylation; GO:0006418 tRNA aminoacylation for protein translat...; GO:0043038 amino acid activation; GO:0043039 tRNA aminoacylation; GO:0016070 RNA metabolic process; GO:0090304 nucleic acid metabolic process; GO:0006399 tRNA metabolic process; GO:0034645 cellular macromolecule biosynthetic proc...; GO:0009059 macromolecule biosynthetic process; GO:0034660 ncRNA metabol…	19
Sspon.02G0040850	0	4182	GO:0006558 L-phenylalanine metabolic process; GO:1902221 erythrose 4-phosphate/phosphoenolpyruvat...; GO:0009094 L-phenylalanine biosynthetic process; GO:1902223 erythrose 4-phosphate/phosphoenolpyruvat...; GO:0055085 transmembrane transport; GO:0009267 cellular response to starvation; GO:0016036 cellular response to phosphate starvatio...; GO:0042594 response to starvation; GO:0051225 spindle as…	37
Sspon.02G0042450	48	206	GO:0065009 regulation of molecular function; GO:0051090 regulation of DNA-binding transcription ...; GO:0022607 cellular component assembly; GO:0006352 DNA-templated transcription, initiation; GO:0051726 regulation of cell cycle; GO:0006621 protein retention in ER lumen; GO:0032507 maintenance of protein location in cell; GO:0035437 maintenance of protein localization in e...; GO:0045185 maintena…	42
Sspon.02G0042510	0	4182	GO:0006558 L-phenylalanine metabolic process; GO:1902221 erythrose 4-phosphate/phosphoenolpyruvat...; GO:0009094 L-phenylalanine biosynthetic process; GO:1902223 erythrose 4-phosphate/phosphoenolpyruvat...; GO:0055085 transmembrane transport; GO:0009267 cellular response to starvation; GO:0016036 cellular response to phosphate starvatio...; GO:0042594 response to starvation; GO:0051225 spindle as…	37
Sspon.02G0044930	40	230	GO:0006412 translation; GO:0043043 peptide biosynthetic process; GO:0006518 peptide metabolic process; GO:0043604 amide biosynthetic process; GO:0043603 cellular amide metabolic process; GO:1901566 organonitrogen compound biosynthetic pro...; GO:0010467 gene expression; GO:0034641 cellular nitrogen compound metabolic pro...; GO:0034645 cellular macromolecule biosynthetic proc...; GO:0009059 macro…	32
Sspon.02G0046060	88	126	GO:0044260 cellular macromolecule metabolic process; GO:0006488 dolichol-linked oligosaccharide biosynth...; GO:0006490 oligosaccharide-lipid intermediate biosy...; GO:0043170 macromolecule metabolic process; GO:0000723 telomere maintenance; GO:0032200 telomere organization; GO:0060249 anatomical structure homeostasis; GO:0006807 nitrogen compound metabolic process; GO:0006487 protein N-linked gl…	26
Sspon.02G0046170	31	258	GO:0019499 cyanide metabolic process; GO:0006352 DNA-templated transcription, initiation; GO:0007205 protein kinase C-activating G protein-co...; GO:0043631 RNA polyadenylation; GO:0016567 protein ubiquitination; GO:0032446 protein modification by small protein co...; GO:0070647 protein modification by small protein co...; GO:0007017 microtubule-based process	8
Sspon.02G0047600	0	4182	GO:0006558 L-phenylalanine metabolic process; GO:1902221 erythrose 4-phosphate/phosphoenolpyruvat...; GO:0009094 L-phenylalanine biosynthetic process; GO:1902223 erythrose 4-phosphate/phosphoenolpyruvat...; GO:0055085 transmembrane transport; GO:0009267 cellular response to starvation; GO:0016036 cellular response to phosphate starvatio...; GO:0042594 response to starvation; GO:0051225 spindle as…	37
Sspon.02G0049260	75	157	GO:0034660 ncRNA metabolic process; GO:0034470 ncRNA processing; GO:0006399 tRNA metabolic process; GO:0008033 tRNA processing; GO:0006396 RNA processing; GO:0015031 protein transport; GO:0015833 peptide transport; GO:0042886 amide transport; GO:0045184 establishment of protein localization; GO:0006302 double-strand break repair; GO:0006401 RNA catabolic process; GO:0006402 mRNA catabolic process…	21
Sspon.02G0049370	0	4182	GO:0006558 L-phenylalanine metabolic process; GO:1902221 erythrose 4-phosphate/phosphoenolpyruvat...; GO:0009094 L-phenylalanine biosynthetic process; GO:1902223 erythrose 4-phosphate/phosphoenolpyruvat...; GO:0055085 transmembrane transport; GO:0009267 cellular response to starvation; GO:0016036 cellular response to phosphate starvatio...; GO:0042594 response to starvation; GO:0051225 spindle as…	37
Sspon.02G0051090	1	1092	GO:1901135 carbohydrate derivative metabolic proces...; GO:0046907 intracellular transport; GO:0051649 establishment of localization in cell; GO:0016192 vesicle-mediated transport; GO:0006886 intracellular protein transport; GO:0015031 protein transport; GO:0015833 peptide transport; GO:0042886 amide transport; GO:1901137 carbohydrate derivative biosynthetic pro...; GO:0045184 establishment of pr…	86
Sspon.02G0051100	16	343	GO:0006662 glycerol ether metabolic process; GO:0018904 ether metabolic process; GO:0006772 thiamine metabolic process; GO:0007623 circadian rhythm; GO:0009228 thiamine biosynthetic process; GO:0042723 thiamine-containing compound metabolic p...; GO:0042724 thiamine-containing compound biosyntheti...; GO:0042752 regulation of circadian rhythm; GO:0048511 rhythmic process	9
Sspon.02G0052680	23	291	GO:0006352 DNA-templated transcription, initiation; GO:0006367 transcription initiation from RNA polyme...; GO:1901362 organic cyclic compound biosynthetic pro...; GO:0006366 transcription by RNA polymerase II; GO:0006571 tyrosine biosynthetic process; GO:0006351 transcription, DNA-templated; GO:0097659 nucleic acid-templated transcription; GO:0032774 RNA biosynthetic process; GO:0044249 cellular…	36
Sspon.02G0052910	3	801	GO:0006979 response to oxidative stress; GO:0055114 oxidation-reduction process; GO:0006950 response to stress; GO:0050896 response to stimulus; GO:0071554 cell wall organization or biogenesis; GO:0042546 cell wall biogenesis; GO:0010411 xyloglucan metabolic process; GO:0044036 cell wall macromolecule metabolic proces...; GO:0044262 cellular carbohydrate metabolic process; GO:0010383 cell wall po…	29
Sspon.02G0052920	2	961	GO:0006979 response to oxidative stress; GO:0009052 pentose-phosphate shunt, non-oxidative b...; GO:0006468 protein phosphorylation; GO:0071804 cellular potassium ion transport; GO:0071805 potassium ion transmembrane transport; GO:0006508 proteolysis; GO:0055114 oxidation-reduction process; GO:0042221 response to chemical; GO:0006813 potassium ion transport; GO:0016310 phosphorylation; GO:0051704…	24
Sspon.02G0053760	15	355	GO:0016569 covalent chromatin modification; GO:0016570 histone modification; GO:0018205 peptidyl-lysine modification; GO:0006304 DNA modification; GO:0006305 DNA alkylation; GO:0006306 DNA methylation; GO:0043966 histone H3 acetylation; GO:0044030 regulation of DNA methylation; GO:0044728 DNA methylation or demethylation; GO:0043414 macromolecule methylation; GO:0032259 methylation; GO:0006325 ch…	34
Sspon.02G0054560	50	200	GO:0009910 negative regulation of flower developmen...; GO:0048581 negative regulation of post-embryonic de...; GO:0051093 negative regulation of developmental pro...; GO:0051241 negative regulation of multicellular org...; GO:2000242 negative regulation of reproductive proc...; GO:0006662 glycerol ether metabolic process; GO:0018904 ether metabolic process; GO:0016567 protein ubiquitination; GO:…	52
Sspon.02G0054890	8	542	GO:0071103 DNA conformation change; GO:0006334 nucleosome assembly; GO:0015980 energy derivation by oxidation of organi...; GO:0031497 chromatin assembly; GO:0045333 cellular respiration; GO:0006333 chromatin assembly or disassembly; GO:0034728 nucleosome organization; GO:0065004 protein-DNA complex assembly; GO:0071824 protein-DNA complex subunit organization; GO:0006855 drug transmembrane trans…	19
Sspon.02G0058060	37	233	GO:0006468 protein phosphorylation; GO:0016310 phosphorylation; GO:0006464 cellular protein modification process; GO:0036211 protein modification process; GO:0043412 macromolecule modification; GO:0008037 cell recognition; GO:0009856 pollination; GO:0009875 pollen-pistil interaction; GO:0044706 multi-multicellular organism process; GO:0048544 recognition of pollen; GO:0000003 reproduction; GO:002…	23
Sspon.02G0059020	0	4182	GO:0006558 L-phenylalanine metabolic process; GO:1902221 erythrose 4-phosphate/phosphoenolpyruvat...; GO:0009094 L-phenylalanine biosynthetic process; GO:1902223 erythrose 4-phosphate/phosphoenolpyruvat...; GO:0055085 transmembrane transport; GO:0009267 cellular response to starvation; GO:0016036 cellular response to phosphate starvatio...; GO:0042594 response to starvation; GO:0051225 spindle as…	37
Sspon.02G0059160	126	79	GO:0030042 actin filament depolymerization; GO:0051261 protein depolymerization; GO:0008154 actin polymerization or depolymerization; GO:0022411 cellular component disassembly; GO:0032984 protein-containing complex disassembly; GO:0043624 cellular protein complex disassembly; GO:0007015 actin filament organization; GO:0030029 actin filament-based process; GO:0030036 actin cytoskeleton organizatio…	15
Sspon.02G0059310	0	4182	GO:0006558 L-phenylalanine metabolic process; GO:1902221 erythrose 4-phosphate/phosphoenolpyruvat...; GO:0009094 L-phenylalanine biosynthetic process; GO:1902223 erythrose 4-phosphate/phosphoenolpyruvat...; GO:0055085 transmembrane transport; GO:0009267 cellular response to starvation; GO:0016036 cellular response to phosphate starvatio...; GO:0042594 response to starvation; GO:0051225 spindle as…	37
Sspon.02G0060030	79	153	GO:0006480 N-terminal protein amino acid methylatio...; GO:0006511 ubiquitin-dependent protein catabolic pr...; GO:0019941 modification-dependent protein catabolic...; GO:0043632 modification-dependent macromolecule cat...; GO:0006425 glutaminyl-tRNA aminoacylation; GO:0031365 N-terminal protein amino acid modificati...; GO:0044257 cellular protein catabolic process; GO:0051603 proteolysis involv…	28
Sspon.02G0060100	47	207	GO:0016255 attachment of GPI anchor to protein; GO:0000077 DNA damage checkpoint; GO:0031570 DNA integrity checkpoint; GO:0008643 carbohydrate transport; GO:0016567 protein ubiquitination; GO:0032446 protein modification by small protein co...; GO:0006506 GPI anchor biosynthetic process; GO:0070647 protein modification by small protein co...; GO:0071702 organic substance transport; GO:0006464 cel…	26
Sspon.03G0000350	8	542	GO:0071103 DNA conformation change; GO:0006334 nucleosome assembly; GO:0015980 energy derivation by oxidation of organi...; GO:0031497 chromatin assembly; GO:0045333 cellular respiration; GO:0006333 chromatin assembly or disassembly; GO:0034728 nucleosome organization; GO:0065004 protein-DNA complex assembly; GO:0071824 protein-DNA complex subunit organization; GO:0006855 drug transmembrane trans…	19
Sspon.03G0000650	9	463	GO:0048584 positive regulation of response to stimu...; GO:0018193 peptidyl-amino acid modification; GO:0000413 protein peptidyl-prolyl isomerization; GO:0018208 peptidyl-proline modification; GO:0048518 positive regulation of biological proces...; GO:0001932 regulation of protein phosphorylation; GO:0042325 regulation of phosphorylation; GO:0043549 regulation of kinase activity; GO:0045859 regul…	83
Sspon.03G0002500	18	320	GO:0019438 aromatic compound biosynthetic process; GO:0018130 heterocycle biosynthetic process; GO:0034654 nucleobase-containing compound biosynthe...; GO:0000003 reproduction; GO:0022414 reproductive process; GO:0046483 heterocycle metabolic process; GO:0006725 cellular aromatic compound metabolic pro...; GO:1901362 organic cyclic compound biosynthetic pro...; GO:0006139 nucleobase-containing co…	77
Sspon.03G0004880	104	106	GO:0016567 protein ubiquitination	0
Sspon.03G0012920	17	337	GO:0015988 energy coupled proton transmembrane tran...; GO:0015991 ATP hydrolysis coupled proton transport; GO:0090662 ATP hydrolysis coupled transmembrane tra...; GO:0099131 ATP hydrolysis coupled ion transmembrane...; GO:0099132 ATP hydrolysis coupled cation transmembr...; GO:0007264 small GTPase mediated signal transductio...; GO:0006006 glucose metabolic process; GO:1902600 proton transmembra…	26
Sspon.03G0015190	0	4182	GO:0006558 L-phenylalanine metabolic process; GO:1902221 erythrose 4-phosphate/phosphoenolpyruvat...; GO:0009094 L-phenylalanine biosynthetic process; GO:1902223 erythrose 4-phosphate/phosphoenolpyruvat...; GO:0055085 transmembrane transport; GO:0009267 cellular response to starvation; GO:0016036 cellular response to phosphate starvatio...; GO:0042594 response to starvation; GO:0051225 spindle as…	37
Sspon.03G0015640	70	163	GO:0000375 RNA splicing, via transesterification re...; GO:0000377 RNA splicing, via transesterification re...; GO:0000398 mRNA splicing, via spliceosome; GO:0008380 RNA splicing; GO:0006788 heme oxidation; GO:0001934 positive regulation of protein phosphory...; GO:0007052 mitotic spindle organization; GO:0010562 positive regulation of phosphorus metabo...; GO:0031401 positive regulation of prote…	45
Sspon.03G0016420	82	146	GO:0030042 actin filament depolymerization; GO:0051261 protein depolymerization; GO:0005991 trehalose metabolic process; GO:0008154 actin polymerization or depolymerization	4
Sspon.03G0016430	99	115	GO:0044255 cellular lipid metabolic process; GO:0006629 lipid metabolic process; GO:0006429 leucyl-tRNA aminoacylation; GO:0046486 glycerolipid metabolic process; GO:0008610 lipid biosynthetic process; GO:0006119 oxidative phosphorylation; GO:0006122 mitochondrial electron transport, ubiqui...; GO:0042773 ATP synthesis coupled electron transport; GO:0042775 mitochondrial ATP synthesis coupled ele…	25
Sspon.03G0016730	23	291	GO:0006352 DNA-templated transcription, initiation; GO:0006367 transcription initiation from RNA polyme...; GO:1901362 organic cyclic compound biosynthetic pro...; GO:0006366 transcription by RNA polymerase II; GO:0006571 tyrosine biosynthetic process; GO:0006351 transcription, DNA-templated; GO:0097659 nucleic acid-templated transcription; GO:0032774 RNA biosynthetic process; GO:0044249 cellular…	36
Sspon.03G0025400	0	4182	GO:0006558 L-phenylalanine metabolic process; GO:1902221 erythrose 4-phosphate/phosphoenolpyruvat...; GO:0009094 L-phenylalanine biosynthetic process; GO:1902223 erythrose 4-phosphate/phosphoenolpyruvat...; GO:0055085 transmembrane transport; GO:0009267 cellular response to starvation; GO:0016036 cellular response to phosphate starvatio...; GO:0042594 response to starvation; GO:0051225 spindle as…	37
Sspon.03G0026890	18	320	GO:0019438 aromatic compound biosynthetic process; GO:0018130 heterocycle biosynthetic process; GO:0034654 nucleobase-containing compound biosynthe...; GO:0000003 reproduction; GO:0022414 reproductive process; GO:0046483 heterocycle metabolic process; GO:0006725 cellular aromatic compound metabolic pro...; GO:1901362 organic cyclic compound biosynthetic pro...; GO:0006139 nucleobase-containing co…	77
Sspon.03G0028080	0	4182	GO:0006558 L-phenylalanine metabolic process; GO:1902221 erythrose 4-phosphate/phosphoenolpyruvat...; GO:0009094 L-phenylalanine biosynthetic process; GO:1902223 erythrose 4-phosphate/phosphoenolpyruvat...; GO:0055085 transmembrane transport; GO:0009267 cellular response to starvation; GO:0016036 cellular response to phosphate starvatio...; GO:0042594 response to starvation; GO:0051225 spindle as…	37
Sspon.03G0029510	82	146	GO:0030042 actin filament depolymerization; GO:0051261 protein depolymerization; GO:0005991 trehalose metabolic process; GO:0008154 actin polymerization or depolymerization	4
Sspon.03G0030890	85	143	GO:0055114 oxidation-reduction process; GO:0006633 fatty acid biosynthetic process; GO:0006631 fatty acid metabolic process; GO:0008152 metabolic process; GO:0006026 aminoglycan catabolic process; GO:0006030 chitin metabolic process; GO:0006032 chitin catabolic process; GO:0006040 amino sugar metabolic process; GO:0046348 amino sugar catabolic process; GO:1901071 glucosamine-containing compound m…	16
Sspon.03G0031590	0	4182	GO:0006558 L-phenylalanine metabolic process; GO:1902221 erythrose 4-phosphate/phosphoenolpyruvat...; GO:0009094 L-phenylalanine biosynthetic process; GO:1902223 erythrose 4-phosphate/phosphoenolpyruvat...; GO:0055085 transmembrane transport; GO:0009267 cellular response to starvation; GO:0016036 cellular response to phosphate starvatio...; GO:0042594 response to starvation; GO:0051225 spindle as…	37
Sspon.03G0031620	50	200	GO:0009910 negative regulation of flower developmen...; GO:0048581 negative regulation of post-embryonic de...; GO:0051093 negative regulation of developmental pro...; GO:0051241 negative regulation of multicellular org...; GO:2000242 negative regulation of reproductive proc...; GO:0006662 glycerol ether metabolic process; GO:0018904 ether metabolic process; GO:0016567 protein ubiquitination; GO:…	52
Sspon.03G0032750	82	146	GO:0030042 actin filament depolymerization; GO:0051261 protein depolymerization; GO:0005991 trehalose metabolic process; GO:0008154 actin polymerization or depolymerization	4
Sspon.03G0035440	0	4182	GO:0006558 L-phenylalanine metabolic process; GO:1902221 erythrose 4-phosphate/phosphoenolpyruvat...; GO:0009094 L-phenylalanine biosynthetic process; GO:1902223 erythrose 4-phosphate/phosphoenolpyruvat...; GO:0055085 transmembrane transport; GO:0009267 cellular response to starvation; GO:0016036 cellular response to phosphate starvatio...; GO:0042594 response to starvation; GO:0051225 spindle as…	37
Sspon.03G0036890	44	223	GO:0016925 protein sumoylation; GO:0090304 nucleic acid metabolic process; GO:0016070 RNA metabolic process; GO:0043170 macromolecule metabolic process; GO:0006434 seryl-tRNA aminoacylation; GO:0006139 nucleobase-containing compound metabolic...; GO:0006396 RNA processing; GO:0046483 heterocycle metabolic process; GO:0006725 cellular aromatic compound metabolic pro...; GO:0006308 DNA catabolic pr…	27
Sspon.03G0037800	0	4182	GO:0006558 L-phenylalanine metabolic process; GO:1902221 erythrose 4-phosphate/phosphoenolpyruvat...; GO:0009094 L-phenylalanine biosynthetic process; GO:1902223 erythrose 4-phosphate/phosphoenolpyruvat...; GO:0055085 transmembrane transport; GO:0009267 cellular response to starvation; GO:0016036 cellular response to phosphate starvatio...; GO:0042594 response to starvation; GO:0051225 spindle as…	37
Sspon.03G0038350	17	337	GO:0015988 energy coupled proton transmembrane tran...; GO:0015991 ATP hydrolysis coupled proton transport; GO:0090662 ATP hydrolysis coupled transmembrane tra...; GO:0099131 ATP hydrolysis coupled ion transmembrane...; GO:0099132 ATP hydrolysis coupled cation transmembr...; GO:0007264 small GTPase mediated signal transductio...; GO:0006006 glucose metabolic process; GO:1902600 proton transmembra…	26
Sspon.03G0039380	8	542	GO:0071103 DNA conformation change; GO:0006334 nucleosome assembly; GO:0015980 energy derivation by oxidation of organi...; GO:0031497 chromatin assembly; GO:0045333 cellular respiration; GO:0006333 chromatin assembly or disassembly; GO:0034728 nucleosome organization; GO:0065004 protein-DNA complex assembly; GO:0071824 protein-DNA complex subunit organization; GO:0006855 drug transmembrane trans…	19
Sspon.03G0043030	47	207	GO:0016255 attachment of GPI anchor to protein; GO:0000077 DNA damage checkpoint; GO:0031570 DNA integrity checkpoint; GO:0008643 carbohydrate transport; GO:0016567 protein ubiquitination; GO:0032446 protein modification by small protein co...; GO:0006506 GPI anchor biosynthetic process; GO:0070647 protein modification by small protein co...; GO:0071702 organic substance transport; GO:0006464 cel…	26
Sspon.03G0043750	0	4182	GO:0006558 L-phenylalanine metabolic process; GO:1902221 erythrose 4-phosphate/phosphoenolpyruvat...; GO:0009094 L-phenylalanine biosynthetic process; GO:1902223 erythrose 4-phosphate/phosphoenolpyruvat...; GO:0055085 transmembrane transport; GO:0009267 cellular response to starvation; GO:0016036 cellular response to phosphate starvatio...; GO:0042594 response to starvation; GO:0051225 spindle as…	37
Sspon.03G0044200	119	89	GO:0009073 aromatic amino acid family biosynthetic ...; GO:0009072 aromatic amino acid family metabolic pro...; GO:0008652 cellular amino acid biosynthetic process	3
Sspon.03G0044680	32	257	GO:0006810 transport; GO:0051234 establishment of localization; GO:0051179 localization; GO:0006863 purine nucleobase transport; GO:0015851 nucleobase transport; GO:0010498 proteasomal protein catabolic process; GO:0043161 proteasome-mediated ubiquitin-dependent ...; GO:0071705 nitrogen compound transport; GO:0045454 cell redox homeostasis; GO:0006289 nucleotide-excision repair	10
Sspon.03G0044940	66	169	GO:0015849 organic acid transport; GO:0046942 carboxylic acid transport; GO:0015711 organic anion transport; GO:0006308 DNA catabolic process; GO:0031123 RNA 3'-end processing; GO:0031124 mRNA 3'-end processing; GO:0006820 anion transport; GO:0055114 oxidation-reduction process; GO:0006508 proteolysis; GO:0006835 dicarboxylic acid transport; GO:0015740 C4-dicarboxylate transport; GO:0015743 malat…	12
Sspon.03G0044960	8	542	GO:0071103 DNA conformation change; GO:0006334 nucleosome assembly; GO:0015980 energy derivation by oxidation of organi...; GO:0031497 chromatin assembly; GO:0045333 cellular respiration; GO:0006333 chromatin assembly or disassembly; GO:0034728 nucleosome organization; GO:0065004 protein-DNA complex assembly; GO:0071824 protein-DNA complex subunit organization; GO:0006855 drug transmembrane trans…	19
Sspon.03G0045000	48	206	GO:0065009 regulation of molecular function; GO:0051090 regulation of DNA-binding transcription ...; GO:0022607 cellular component assembly; GO:0006352 DNA-templated transcription, initiation; GO:0051726 regulation of cell cycle; GO:0006621 protein retention in ER lumen; GO:0032507 maintenance of protein location in cell; GO:0035437 maintenance of protein localization in e...; GO:0045185 maintena…	42
Sspon.03G0045100	82	146	GO:0030042 actin filament depolymerization; GO:0051261 protein depolymerization; GO:0005991 trehalose metabolic process; GO:0008154 actin polymerization or depolymerization	4
Sspon.03G0045730	51	198	GO:0043087 regulation of GTPase activity; GO:0006480 N-terminal protein amino acid methylatio...; GO:0031365 N-terminal protein amino acid modificati...; GO:0051336 regulation of hydrolase activity; GO:0006520 cellular amino acid metabolic process; GO:0008652 cellular amino acid biosynthetic process; GO:0006259 DNA metabolic process; GO:0006528 asparagine metabolic process; GO:0006529 asparagine …	10
Sspon.03G0045800	135	69	GO:0009057 macromolecule catabolic process; GO:0000272 polysaccharide catabolic process; GO:0031047 gene silencing by RNA; GO:0016458 gene silencing; GO:1901575 organic substance catabolic process; GO:0009056 catabolic process; GO:0010629 negative regulation of gene expression; GO:0010605 negative regulation of macromolecule met...; GO:0009892 negative regulation of metabolic process	9
Sspon.03G0046260	0	4182	GO:0006558 L-phenylalanine metabolic process; GO:1902221 erythrose 4-phosphate/phosphoenolpyruvat...; GO:0009094 L-phenylalanine biosynthetic process; GO:1902223 erythrose 4-phosphate/phosphoenolpyruvat...; GO:0055085 transmembrane transport; GO:0009267 cellular response to starvation; GO:0016036 cellular response to phosphate starvatio...; GO:0042594 response to starvation; GO:0051225 spindle as…	37
Sspon.04G0000640	58	185	GO:0032784 regulation of DNA-templated transcriptio...; GO:0009690 cytokinin metabolic process; GO:0034754 cellular hormone metabolic process; GO:0006354 DNA-templated transcription, elongation; GO:0042445 hormone metabolic process; GO:0010817 regulation of hormone levels; GO:0006357 regulation of transcription by RNA polym...; GO:0009308 amine metabolic process; GO:0006366 transcription by RNA p…	10
Sspon.04G0004400	31	258	GO:0019499 cyanide metabolic process; GO:0006352 DNA-templated transcription, initiation; GO:0007205 protein kinase C-activating G protein-co...; GO:0043631 RNA polyadenylation; GO:0016567 protein ubiquitination; GO:0032446 protein modification by small protein co...; GO:0070647 protein modification by small protein co...; GO:0007017 microtubule-based process	8
Sspon.04G0004410	31	258	GO:0019499 cyanide metabolic process; GO:0006352 DNA-templated transcription, initiation; GO:0007205 protein kinase C-activating G protein-co...; GO:0043631 RNA polyadenylation; GO:0016567 protein ubiquitination; GO:0032446 protein modification by small protein co...; GO:0070647 protein modification by small protein co...; GO:0007017 microtubule-based process	8
Sspon.04G0007970	0	4182	GO:0006558 L-phenylalanine metabolic process; GO:1902221 erythrose 4-phosphate/phosphoenolpyruvat...; GO:0009094 L-phenylalanine biosynthetic process; GO:1902223 erythrose 4-phosphate/phosphoenolpyruvat...; GO:0055085 transmembrane transport; GO:0009267 cellular response to starvation; GO:0016036 cellular response to phosphate starvatio...; GO:0042594 response to starvation; GO:0051225 spindle as…	37
Sspon.04G0009280	16	343	GO:0006662 glycerol ether metabolic process; GO:0018904 ether metabolic process; GO:0006772 thiamine metabolic process; GO:0007623 circadian rhythm; GO:0009228 thiamine biosynthetic process; GO:0042723 thiamine-containing compound metabolic p...; GO:0042724 thiamine-containing compound biosyntheti...; GO:0042752 regulation of circadian rhythm; GO:0048511 rhythmic process	9
Sspon.04G0012320	88	126	GO:0044260 cellular macromolecule metabolic process; GO:0006488 dolichol-linked oligosaccharide biosynth...; GO:0006490 oligosaccharide-lipid intermediate biosy...; GO:0043170 macromolecule metabolic process; GO:0000723 telomere maintenance; GO:0032200 telomere organization; GO:0060249 anatomical structure homeostasis; GO:0006807 nitrogen compound metabolic process; GO:0006487 protein N-linked gl…	26
Sspon.04G0016520	31	258	GO:0019499 cyanide metabolic process; GO:0006352 DNA-templated transcription, initiation; GO:0007205 protein kinase C-activating G protein-co...; GO:0043631 RNA polyadenylation; GO:0016567 protein ubiquitination; GO:0032446 protein modification by small protein co...; GO:0070647 protein modification by small protein co...; GO:0007017 microtubule-based process	8
Sspon.04G0020560	0	4182	GO:0006558 L-phenylalanine metabolic process; GO:1902221 erythrose 4-phosphate/phosphoenolpyruvat...; GO:0009094 L-phenylalanine biosynthetic process; GO:1902223 erythrose 4-phosphate/phosphoenolpyruvat...; GO:0055085 transmembrane transport; GO:0009267 cellular response to starvation; GO:0016036 cellular response to phosphate starvatio...; GO:0042594 response to starvation; GO:0051225 spindle as…	37
Sspon.04G0020790	141	63	GO:0015988 energy coupled proton transmembrane tran...; GO:0015991 ATP hydrolysis coupled proton transport; GO:0090662 ATP hydrolysis coupled transmembrane tra...; GO:0099131 ATP hydrolysis coupled ion transmembrane...; GO:0099132 ATP hydrolysis coupled cation transmembr...; GO:1902600 proton transmembrane transport; GO:0015672 monovalent inorganic cation transport; GO:0098662 inorganic cation tr…	13
Sspon.04G0022000	0	4182	GO:0006558 L-phenylalanine metabolic process; GO:1902221 erythrose 4-phosphate/phosphoenolpyruvat...; GO:0009094 L-phenylalanine biosynthetic process; GO:1902223 erythrose 4-phosphate/phosphoenolpyruvat...; GO:0055085 transmembrane transport; GO:0009267 cellular response to starvation; GO:0016036 cellular response to phosphate starvatio...; GO:0042594 response to starvation; GO:0051225 spindle as…	37
Sspon.04G0024340	66	169	GO:0015849 organic acid transport; GO:0046942 carboxylic acid transport; GO:0015711 organic anion transport; GO:0006308 DNA catabolic process; GO:0031123 RNA 3'-end processing; GO:0031124 mRNA 3'-end processing; GO:0006820 anion transport; GO:0055114 oxidation-reduction process; GO:0006508 proteolysis; GO:0006835 dicarboxylic acid transport; GO:0015740 C4-dicarboxylate transport; GO:0015743 malat…	12
Sspon.04G0024550	23	291	GO:0006352 DNA-templated transcription, initiation; GO:0006367 transcription initiation from RNA polyme...; GO:1901362 organic cyclic compound biosynthetic pro...; GO:0006366 transcription by RNA polymerase II; GO:0006571 tyrosine biosynthetic process; GO:0006351 transcription, DNA-templated; GO:0097659 nucleic acid-templated transcription; GO:0032774 RNA biosynthetic process; GO:0044249 cellular…	36
Sspon.04G0024570	0	4182	GO:0006558 L-phenylalanine metabolic process; GO:1902221 erythrose 4-phosphate/phosphoenolpyruvat...; GO:0009094 L-phenylalanine biosynthetic process; GO:1902223 erythrose 4-phosphate/phosphoenolpyruvat...; GO:0055085 transmembrane transport; GO:0009267 cellular response to starvation; GO:0016036 cellular response to phosphate starvatio...; GO:0042594 response to starvation; GO:0051225 spindle as…	37
Sspon.04G0028260	0	4182	GO:0006558 L-phenylalanine metabolic process; GO:1902221 erythrose 4-phosphate/phosphoenolpyruvat...; GO:0009094 L-phenylalanine biosynthetic process; GO:1902223 erythrose 4-phosphate/phosphoenolpyruvat...; GO:0055085 transmembrane transport; GO:0009267 cellular response to starvation; GO:0016036 cellular response to phosphate starvatio...; GO:0042594 response to starvation; GO:0051225 spindle as…	37
Sspon.04G0029370	47	207	GO:0016255 attachment of GPI anchor to protein; GO:0000077 DNA damage checkpoint; GO:0031570 DNA integrity checkpoint; GO:0008643 carbohydrate transport; GO:0016567 protein ubiquitination; GO:0032446 protein modification by small protein co...; GO:0006506 GPI anchor biosynthetic process; GO:0070647 protein modification by small protein co...; GO:0071702 organic substance transport; GO:0006464 cel…	26
Sspon.04G0031240	82	146	GO:0030042 actin filament depolymerization; GO:0051261 protein depolymerization; GO:0005991 trehalose metabolic process; GO:0008154 actin polymerization or depolymerization	4
Sspon.04G0031650	0	4182	GO:0006558 L-phenylalanine metabolic process; GO:1902221 erythrose 4-phosphate/phosphoenolpyruvat...; GO:0009094 L-phenylalanine biosynthetic process; GO:1902223 erythrose 4-phosphate/phosphoenolpyruvat...; GO:0055085 transmembrane transport; GO:0009267 cellular response to starvation; GO:0016036 cellular response to phosphate starvatio...; GO:0042594 response to starvation; GO:0051225 spindle as…	37
Sspon.04G0032270	135	69	GO:0009057 macromolecule catabolic process; GO:0000272 polysaccharide catabolic process; GO:0031047 gene silencing by RNA; GO:0016458 gene silencing; GO:1901575 organic substance catabolic process; GO:0009056 catabolic process; GO:0010629 negative regulation of gene expression; GO:0010605 negative regulation of macromolecule met...; GO:0009892 negative regulation of metabolic process	9
Sspon.04G0034170	0	4182	GO:0006558 L-phenylalanine metabolic process; GO:1902221 erythrose 4-phosphate/phosphoenolpyruvat...; GO:0009094 L-phenylalanine biosynthetic process; GO:1902223 erythrose 4-phosphate/phosphoenolpyruvat...; GO:0055085 transmembrane transport; GO:0009267 cellular response to starvation; GO:0016036 cellular response to phosphate starvatio...; GO:0042594 response to starvation; GO:0051225 spindle as…	37
Sspon.04G0035230	126	79	GO:0030042 actin filament depolymerization; GO:0051261 protein depolymerization; GO:0008154 actin polymerization or depolymerization; GO:0022411 cellular component disassembly; GO:0032984 protein-containing complex disassembly; GO:0043624 cellular protein complex disassembly; GO:0007015 actin filament organization; GO:0030029 actin filament-based process; GO:0030036 actin cytoskeleton organizatio…	15
Sspon.04G0035360	85	143	GO:0055114 oxidation-reduction process; GO:0006633 fatty acid biosynthetic process; GO:0006631 fatty acid metabolic process; GO:0008152 metabolic process; GO:0006026 aminoglycan catabolic process; GO:0006030 chitin metabolic process; GO:0006032 chitin catabolic process; GO:0006040 amino sugar metabolic process; GO:0046348 amino sugar catabolic process; GO:1901071 glucosamine-containing compound m…	16
Sspon.04G0035660	35	242	GO:0006366 transcription by RNA polymerase II; GO:0044265 cellular macromolecule catabolic process; GO:0044248 cellular catabolic process; GO:0009057 macromolecule catabolic process; GO:0044260 cellular macromolecule metabolic process; GO:1901575 organic substance catabolic process; GO:0070481 nuclear-transcribed mRNA catabolic proce...; GO:0070966 nuclear-transcribed mRNA catabolic proce...; GO:…	27
Sspon.04G0035900	32	257	GO:0006810 transport; GO:0051234 establishment of localization; GO:0051179 localization; GO:0006863 purine nucleobase transport; GO:0015851 nucleobase transport; GO:0010498 proteasomal protein catabolic process; GO:0043161 proteasome-mediated ubiquitin-dependent ...; GO:0071705 nitrogen compound transport; GO:0045454 cell redox homeostasis; GO:0006289 nucleotide-excision repair	10
Sspon.04G0036400	24	287	GO:0009733 response to auxin; GO:0006777 Mo-molybdopterin cofactor biosynthetic p...; GO:0019720 Mo-molybdopterin cofactor metabolic proc...; GO:0043545 molybdopterin cofactor metabolic process; GO:0051189 prosthetic group metabolic process; GO:0009719 response to endogenous stimulus; GO:0009725 response to hormone; GO:0010033 response to organic substance; GO:0000105 histidine biosynthetic proce…	11
Sspon.04G0036530	66	169	GO:0015849 organic acid transport; GO:0046942 carboxylic acid transport; GO:0015711 organic anion transport; GO:0006308 DNA catabolic process; GO:0031123 RNA 3'-end processing; GO:0031124 mRNA 3'-end processing; GO:0006820 anion transport; GO:0055114 oxidation-reduction process; GO:0006508 proteolysis; GO:0006835 dicarboxylic acid transport; GO:0015740 C4-dicarboxylate transport; GO:0015743 malat…	12
Sspon.04G0037310	85	143	GO:0055114 oxidation-reduction process; GO:0006633 fatty acid biosynthetic process; GO:0006631 fatty acid metabolic process; GO:0008152 metabolic process; GO:0006026 aminoglycan catabolic process; GO:0006030 chitin metabolic process; GO:0006032 chitin catabolic process; GO:0006040 amino sugar metabolic process; GO:0046348 amino sugar catabolic process; GO:1901071 glucosamine-containing compound m…	16
Sspon.04G0037470	14	361	GO:0008152 metabolic process; GO:0006562 proline catabolic process; GO:0055114 oxidation-reduction process; GO:0006560 proline metabolic process; GO:0009065 glutamine family amino acid catabolic pr...; GO:0006553 lysine metabolic process; GO:0009085 lysine biosynthetic process; GO:0009089 lysine biosynthetic process via diaminop...; GO:0009435 NAD biosynthetic process; GO:0019674 NAD metabolic pr…	11
Sspon.04G0037490	45	221	GO:0006470 protein dephosphorylation; GO:0016311 dephosphorylation; GO:0050794 regulation of cellular process; GO:0050789 regulation of biological process; GO:0034654 nucleobase-containing compound biosynthe...; GO:0065007 biological regulation; GO:0006351 transcription, DNA-templated; GO:0097659 nucleic acid-templated transcription; GO:0032774 RNA biosynthetic process; GO:0019438 aromatic compou…	68
Sspon.05G0001510	0	4182	GO:0006558 L-phenylalanine metabolic process; GO:1902221 erythrose 4-phosphate/phosphoenolpyruvat...; GO:0009094 L-phenylalanine biosynthetic process; GO:1902223 erythrose 4-phosphate/phosphoenolpyruvat...; GO:0055085 transmembrane transport; GO:0009267 cellular response to starvation; GO:0016036 cellular response to phosphate starvatio...; GO:0042594 response to starvation; GO:0051225 spindle as…	37
Sspon.05G0006260	21	307	GO:0006334 nucleosome assembly; GO:0031497 chromatin assembly; GO:0006333 chromatin assembly or disassembly; GO:0034728 nucleosome organization; GO:0065004 protein-DNA complex assembly; GO:0071824 protein-DNA complex subunit organization; GO:0006323 DNA packaging; GO:0043933 protein-containing complex subunit organ...; GO:0022607 cellular component assembly; GO:0034622 cellular protein-containing…	103
Sspon.05G0008100	0	4182	GO:0006558 L-phenylalanine metabolic process; GO:1902221 erythrose 4-phosphate/phosphoenolpyruvat...; GO:0009094 L-phenylalanine biosynthetic process; GO:1902223 erythrose 4-phosphate/phosphoenolpyruvat...; GO:0055085 transmembrane transport; GO:0009267 cellular response to starvation; GO:0016036 cellular response to phosphate starvatio...; GO:0042594 response to starvation; GO:0051225 spindle as…	37
Sspon.05G0011090	0	4182	GO:0006558 L-phenylalanine metabolic process; GO:1902221 erythrose 4-phosphate/phosphoenolpyruvat...; GO:0009094 L-phenylalanine biosynthetic process; GO:1902223 erythrose 4-phosphate/phosphoenolpyruvat...; GO:0055085 transmembrane transport; GO:0009267 cellular response to starvation; GO:0016036 cellular response to phosphate starvatio...; GO:0042594 response to starvation; GO:0051225 spindle as…	37
Sspon.05G0013120	44	223	GO:0016925 protein sumoylation; GO:0090304 nucleic acid metabolic process; GO:0016070 RNA metabolic process; GO:0043170 macromolecule metabolic process; GO:0006434 seryl-tRNA aminoacylation; GO:0006139 nucleobase-containing compound metabolic...; GO:0006396 RNA processing; GO:0046483 heterocycle metabolic process; GO:0006725 cellular aromatic compound metabolic pro...; GO:0006308 DNA catabolic pr…	27
Sspon.05G0016110	68	164	GO:0098661 inorganic anion transmembrane transport; GO:1902358 sulfate transmembrane transport; GO:0006310 DNA recombination; GO:0006534 cysteine metabolic process; GO:0006535 cysteine biosynthetic process from serin...; GO:0006563 L-serine metabolic process; GO:0019344 cysteine biosynthetic process; GO:0030417 nicotianamine metabolic process; GO:0030418 nicotianamine biosynthetic process; GO:007…	20
Sspon.05G0017160	29	277	GO:0007264 small GTPase mediated signal transductio...; GO:0051604 protein maturation; GO:0006216 cytidine catabolic process; GO:0009164 nucleoside catabolic process; GO:0009972 cytidine deamination; GO:0034656 nucleobase-containing small molecule cat...; GO:0042454 ribonucleoside catabolic process; GO:0046087 cytidine metabolic process; GO:0046133 pyrimidine ribonucleoside catabolic proc...; GO:…	46
Sspon.05G0017730	34	248	GO:0009620 response to fungus; GO:0050832 defense response to fungus; GO:0006633 fatty acid biosynthetic process; GO:0055114 oxidation-reduction process; GO:0009617 response to bacterium; GO:0042742 defense response to bacterium; GO:0043207 response to external biotic stimulus; GO:0051707 response to other organism; GO:0098542 defense response to other organism; GO:0006631 fatty acid metabolic pr…	13
Sspon.05G0020110	66	169	GO:0015849 organic acid transport; GO:0046942 carboxylic acid transport; GO:0015711 organic anion transport; GO:0006308 DNA catabolic process; GO:0031123 RNA 3'-end processing; GO:0031124 mRNA 3'-end processing; GO:0006820 anion transport; GO:0055114 oxidation-reduction process; GO:0006508 proteolysis; GO:0006835 dicarboxylic acid transport; GO:0015740 C4-dicarboxylate transport; GO:0015743 malat…	12
Sspon.05G0020590	0	4182	GO:0006558 L-phenylalanine metabolic process; GO:1902221 erythrose 4-phosphate/phosphoenolpyruvat...; GO:0009094 L-phenylalanine biosynthetic process; GO:1902223 erythrose 4-phosphate/phosphoenolpyruvat...; GO:0055085 transmembrane transport; GO:0009267 cellular response to starvation; GO:0016036 cellular response to phosphate starvatio...; GO:0042594 response to starvation; GO:0051225 spindle as…	37
Sspon.05G0023140	79	153	GO:0006480 N-terminal protein amino acid methylatio...; GO:0006511 ubiquitin-dependent protein catabolic pr...; GO:0019941 modification-dependent protein catabolic...; GO:0043632 modification-dependent macromolecule cat...; GO:0006425 glutaminyl-tRNA aminoacylation; GO:0031365 N-terminal protein amino acid modificati...; GO:0044257 cellular protein catabolic process; GO:0051603 proteolysis involv…	28
Sspon.05G0023880	116	91	GO:0006438 valyl-tRNA aminoacylation; GO:0006418 tRNA aminoacylation for protein translat...; GO:0043038 amino acid activation; GO:0043039 tRNA aminoacylation; GO:0016070 RNA metabolic process; GO:0090304 nucleic acid metabolic process; GO:0006399 tRNA metabolic process; GO:0034645 cellular macromolecule biosynthetic proc...; GO:0009059 macromolecule biosynthetic process; GO:0034660 ncRNA metabol…	19
Sspon.05G0024300	0	4182	GO:0006558 L-phenylalanine metabolic process; GO:1902221 erythrose 4-phosphate/phosphoenolpyruvat...; GO:0009094 L-phenylalanine biosynthetic process; GO:1902223 erythrose 4-phosphate/phosphoenolpyruvat...; GO:0055085 transmembrane transport; GO:0009267 cellular response to starvation; GO:0016036 cellular response to phosphate starvatio...; GO:0042594 response to starvation; GO:0051225 spindle as…	37
Sspon.05G0026750	57	189	GO:0001522 pseudouridine synthesis; GO:0006476 protein deacetylation; GO:0009445 putrescine metabolic process; GO:0009446 putrescine biosynthetic process; GO:0016575 histone deacetylation; GO:0035601 protein deacylation; GO:0051568 histone H3-K4 methylation; GO:0098732 macromolecule deacylation; GO:0016567 protein ubiquitination; GO:0032446 protein modification by small protein co...; GO:0070647 …	20
Sspon.05G0028130	77	155	GO:0006379 mRNA cleavage; GO:0090501 RNA phosphodiester bond hydrolysis; GO:0010038 response to metal ion; GO:0090305 nucleic acid phosphodiester bond hydroly...; GO:0010035 response to inorganic substance; GO:0015936 coenzyme A metabolic process; GO:0050896 response to stimulus; GO:0051186 cofactor metabolic process; GO:0016226 iron-sulfur cluster assembly; GO:0031163 metallo-sulfur cluster asse…	17
Sspon.05G0028950	13	364	GO:0034660 ncRNA metabolic process; GO:0006413 translational initiation; GO:0006325 chromatin organization; GO:0006412 translation; GO:0043043 peptide biosynthetic process; GO:0006396 RNA processing; GO:0006518 peptide metabolic process; GO:0043604 amide biosynthetic process; GO:1901566 organonitrogen compound biosynthetic pro...; GO:0043603 cellular amide metabolic process; GO:0006089 lactate me…	67
Sspon.05G0029100	0	4182	GO:0006558 L-phenylalanine metabolic process; GO:1902221 erythrose 4-phosphate/phosphoenolpyruvat...; GO:0009094 L-phenylalanine biosynthetic process; GO:1902223 erythrose 4-phosphate/phosphoenolpyruvat...; GO:0055085 transmembrane transport; GO:0009267 cellular response to starvation; GO:0016036 cellular response to phosphate starvatio...; GO:0042594 response to starvation; GO:0051225 spindle as…	37
Sspon.05G0031870	24	287	GO:0009733 response to auxin; GO:0006777 Mo-molybdopterin cofactor biosynthetic p...; GO:0019720 Mo-molybdopterin cofactor metabolic proc...; GO:0043545 molybdopterin cofactor metabolic process; GO:0051189 prosthetic group metabolic process; GO:0009719 response to endogenous stimulus; GO:0009725 response to hormone; GO:0010033 response to organic substance; GO:0000105 histidine biosynthetic proce…	11
Sspon.05G0031910	46	207	GO:0006635 fatty acid beta-oxidation; GO:0009062 fatty acid catabolic process; GO:0015996 chlorophyll catabolic process; GO:0044242 cellular lipid catabolic process; GO:0046149 pigment catabolic process; GO:0072329 monocarboxylic acid catabolic process; GO:0015994 chlorophyll metabolic process; GO:0006787 porphyrin-containing compound catabolic ...; GO:0019395 fatty acid oxidation; GO:0033015 tet…	24
Sspon.05G0032460	134	69	GO:0006887 exocytosis; GO:0032940 secretion by cell; GO:0046903 secretion; GO:0006090 pyruvate metabolic process	4
Sspon.05G0033040	43	228	GO:1901137 carbohydrate derivative biosynthetic pro...; GO:0034622 cellular protein-containing complex asse...; GO:0009719 response to endogenous stimulus; GO:0009725 response to hormone; GO:0043248 proteasome assembly; GO:0065003 protein-containing complex assembly; GO:0010033 response to organic substance; GO:0009124 nucleoside monophosphate biosynthetic pr...; GO:0017144 drug metabolic process…	56
Sspon.05G0033510	91	124	GO:0071804 cellular potassium ion transport; GO:0071805 potassium ion transmembrane transport; GO:0006813 potassium ion transport	3
Sspon.05G0033680	44	223	GO:0016925 protein sumoylation; GO:0090304 nucleic acid metabolic process; GO:0016070 RNA metabolic process; GO:0043170 macromolecule metabolic process; GO:0006434 seryl-tRNA aminoacylation; GO:0006139 nucleobase-containing compound metabolic...; GO:0006396 RNA processing; GO:0046483 heterocycle metabolic process; GO:0006725 cellular aromatic compound metabolic pro...; GO:0006308 DNA catabolic pr…	27
Sspon.05G0034710	0	4182	GO:0006558 L-phenylalanine metabolic process; GO:1902221 erythrose 4-phosphate/phosphoenolpyruvat...; GO:0009094 L-phenylalanine biosynthetic process; GO:1902223 erythrose 4-phosphate/phosphoenolpyruvat...; GO:0055085 transmembrane transport; GO:0009267 cellular response to starvation; GO:0016036 cellular response to phosphate starvatio...; GO:0042594 response to starvation; GO:0051225 spindle as…	37
Sspon.05G0034790	0	4182	GO:0006558 L-phenylalanine metabolic process; GO:1902221 erythrose 4-phosphate/phosphoenolpyruvat...; GO:0009094 L-phenylalanine biosynthetic process; GO:1902223 erythrose 4-phosphate/phosphoenolpyruvat...; GO:0055085 transmembrane transport; GO:0009267 cellular response to starvation; GO:0016036 cellular response to phosphate starvatio...; GO:0042594 response to starvation; GO:0051225 spindle as…	37
Sspon.05G0035320	0	4182	GO:0006558 L-phenylalanine metabolic process; GO:1902221 erythrose 4-phosphate/phosphoenolpyruvat...; GO:0009094 L-phenylalanine biosynthetic process; GO:1902223 erythrose 4-phosphate/phosphoenolpyruvat...; GO:0055085 transmembrane transport; GO:0009267 cellular response to starvation; GO:0016036 cellular response to phosphate starvatio...; GO:0042594 response to starvation; GO:0051225 spindle as…	37
Sspon.05G0036220	0	4182	GO:0006558 L-phenylalanine metabolic process; GO:1902221 erythrose 4-phosphate/phosphoenolpyruvat...; GO:0009094 L-phenylalanine biosynthetic process; GO:1902223 erythrose 4-phosphate/phosphoenolpyruvat...; GO:0055085 transmembrane transport; GO:0009267 cellular response to starvation; GO:0016036 cellular response to phosphate starvatio...; GO:0042594 response to starvation; GO:0051225 spindle as…	37
Sspon.05G0036950	51	198	GO:0043087 regulation of GTPase activity; GO:0006480 N-terminal protein amino acid methylatio...; GO:0031365 N-terminal protein amino acid modificati...; GO:0051336 regulation of hydrolase activity; GO:0006520 cellular amino acid metabolic process; GO:0008652 cellular amino acid biosynthetic process; GO:0006259 DNA metabolic process; GO:0006528 asparagine metabolic process; GO:0006529 asparagine …	10
Sspon.05G0037630	34	248	GO:0009620 response to fungus; GO:0050832 defense response to fungus; GO:0006633 fatty acid biosynthetic process; GO:0055114 oxidation-reduction process; GO:0009617 response to bacterium; GO:0042742 defense response to bacterium; GO:0043207 response to external biotic stimulus; GO:0051707 response to other organism; GO:0098542 defense response to other organism; GO:0006631 fatty acid metabolic pr…	13
Sspon.05G0038530	6	710	GO:0006887 exocytosis; GO:0032940 secretion by cell; GO:0046903 secretion; GO:0016192 vesicle-mediated transport; GO:0006569 tryptophan catabolic process; GO:0009310 amine catabolic process; GO:0019441 tryptophan catabolic process to kynureni...; GO:0042402 cellular biogenic amine catabolic proces...; GO:0042436 indole-containing compound catabolic pro...; GO:0042537 benzene-containing compound m…	59
Sspon.05G0039810	34	248	GO:0009620 response to fungus; GO:0050832 defense response to fungus; GO:0006633 fatty acid biosynthetic process; GO:0055114 oxidation-reduction process; GO:0009617 response to bacterium; GO:0042742 defense response to bacterium; GO:0043207 response to external biotic stimulus; GO:0051707 response to other organism; GO:0098542 defense response to other organism; GO:0006631 fatty acid metabolic pr…	13
Sspon.06G0001310	2	961	GO:0006979 response to oxidative stress; GO:0009052 pentose-phosphate shunt, non-oxidative b...; GO:0006468 protein phosphorylation; GO:0071804 cellular potassium ion transport; GO:0071805 potassium ion transmembrane transport; GO:0006508 proteolysis; GO:0055114 oxidation-reduction process; GO:0042221 response to chemical; GO:0006813 potassium ion transport; GO:0016310 phosphorylation; GO:0051704…	24
Sspon.06G0003920	0	4182	GO:0006558 L-phenylalanine metabolic process; GO:1902221 erythrose 4-phosphate/phosphoenolpyruvat...; GO:0009094 L-phenylalanine biosynthetic process; GO:1902223 erythrose 4-phosphate/phosphoenolpyruvat...; GO:0055085 transmembrane transport; GO:0009267 cellular response to starvation; GO:0016036 cellular response to phosphate starvatio...; GO:0042594 response to starvation; GO:0051225 spindle as…	37
Sspon.06G0004880	1	1092	GO:1901135 carbohydrate derivative metabolic proces...; GO:0046907 intracellular transport; GO:0051649 establishment of localization in cell; GO:0016192 vesicle-mediated transport; GO:0006886 intracellular protein transport; GO:0015031 protein transport; GO:0015833 peptide transport; GO:0042886 amide transport; GO:1901137 carbohydrate derivative biosynthetic pro...; GO:0045184 establishment of pr…	86
Sspon.06G0005010	9	463	GO:0048584 positive regulation of response to stimu...; GO:0018193 peptidyl-amino acid modification; GO:0000413 protein peptidyl-prolyl isomerization; GO:0018208 peptidyl-proline modification; GO:0048518 positive regulation of biological proces...; GO:0001932 regulation of protein phosphorylation; GO:0042325 regulation of phosphorylation; GO:0043549 regulation of kinase activity; GO:0045859 regul…	83
Sspon.06G0006120	6	710	GO:0006887 exocytosis; GO:0032940 secretion by cell; GO:0046903 secretion; GO:0016192 vesicle-mediated transport; GO:0006569 tryptophan catabolic process; GO:0009310 amine catabolic process; GO:0019441 tryptophan catabolic process to kynureni...; GO:0042402 cellular biogenic amine catabolic proces...; GO:0042436 indole-containing compound catabolic pro...; GO:0042537 benzene-containing compound m…	59
Sspon.06G0008580	60	181	GO:0010264 myo-inositol hexakisphosphate biosynthet...; GO:0032958 inositol phosphate biosynthetic process; GO:0033517 myo-inositol hexakisphosphate metabolic ...; GO:0046165 alcohol biosynthetic process; GO:0046173 polyol biosynthetic process; GO:0046836 glycolipid transport; GO:1901264 carbohydrate derivative transport; GO:0006338 chromatin remodeling; GO:0006760 folic acid-containing compound …	14
Sspon.06G0009560	31	258	GO:0019499 cyanide metabolic process; GO:0006352 DNA-templated transcription, initiation; GO:0007205 protein kinase C-activating G protein-co...; GO:0043631 RNA polyadenylation; GO:0016567 protein ubiquitination; GO:0032446 protein modification by small protein co...; GO:0070647 protein modification by small protein co...; GO:0007017 microtubule-based process	8
Sspon.06G0009900	5	747	GO:0005996 monosaccharide metabolic process; GO:0019321 pentose metabolic process; GO:0019566 arabinose metabolic process; GO:0046373 L-arabinose metabolic process; GO:0007154 cell communication; GO:0000160 phosphorelay signal transduction system; GO:0007165 signal transduction; GO:0023052 signaling; GO:0050794 regulation of cellular process; GO:0000045 autophagosome assembly; GO:0016236 macroaut…	26
Sspon.06G0010030	45	221	GO:0006470 protein dephosphorylation; GO:0016311 dephosphorylation; GO:0050794 regulation of cellular process; GO:0050789 regulation of biological process; GO:0034654 nucleobase-containing compound biosynthe...; GO:0065007 biological regulation; GO:0006351 transcription, DNA-templated; GO:0097659 nucleic acid-templated transcription; GO:0032774 RNA biosynthetic process; GO:0019438 aromatic compou…	68
Sspon.06G0010220	15	355	GO:0016569 covalent chromatin modification; GO:0016570 histone modification; GO:0018205 peptidyl-lysine modification; GO:0006304 DNA modification; GO:0006305 DNA alkylation; GO:0006306 DNA methylation; GO:0043966 histone H3 acetylation; GO:0044030 regulation of DNA methylation; GO:0044728 DNA methylation or demethylation; GO:0043414 macromolecule methylation; GO:0032259 methylation; GO:0006325 ch…	34
Sspon.06G0015150	88	126	GO:0044260 cellular macromolecule metabolic process; GO:0006488 dolichol-linked oligosaccharide biosynth...; GO:0006490 oligosaccharide-lipid intermediate biosy...; GO:0043170 macromolecule metabolic process; GO:0000723 telomere maintenance; GO:0032200 telomere organization; GO:0060249 anatomical structure homeostasis; GO:0006807 nitrogen compound metabolic process; GO:0006487 protein N-linked gl…	26
Sspon.06G0017010	24	287	GO:0009733 response to auxin; GO:0006777 Mo-molybdopterin cofactor biosynthetic p...; GO:0019720 Mo-molybdopterin cofactor metabolic proc...; GO:0043545 molybdopterin cofactor metabolic process; GO:0051189 prosthetic group metabolic process; GO:0009719 response to endogenous stimulus; GO:0009725 response to hormone; GO:0010033 response to organic substance; GO:0000105 histidine biosynthetic proce…	11
Sspon.06G0017990	0	4182	GO:0006558 L-phenylalanine metabolic process; GO:1902221 erythrose 4-phosphate/phosphoenolpyruvat...; GO:0009094 L-phenylalanine biosynthetic process; GO:1902223 erythrose 4-phosphate/phosphoenolpyruvat...; GO:0055085 transmembrane transport; GO:0009267 cellular response to starvation; GO:0016036 cellular response to phosphate starvatio...; GO:0042594 response to starvation; GO:0051225 spindle as…	37
Sspon.06G0018990	31	258	GO:0019499 cyanide metabolic process; GO:0006352 DNA-templated transcription, initiation; GO:0007205 protein kinase C-activating G protein-co...; GO:0043631 RNA polyadenylation; GO:0016567 protein ubiquitination; GO:0032446 protein modification by small protein co...; GO:0070647 protein modification by small protein co...; GO:0007017 microtubule-based process	8
Sspon.06G0020370	37	233	GO:0006468 protein phosphorylation; GO:0016310 phosphorylation; GO:0006464 cellular protein modification process; GO:0036211 protein modification process; GO:0043412 macromolecule modification; GO:0008037 cell recognition; GO:0009856 pollination; GO:0009875 pollen-pistil interaction; GO:0044706 multi-multicellular organism process; GO:0048544 recognition of pollen; GO:0000003 reproduction; GO:002…	23
Sspon.06G0020410	0	4182	GO:0006558 L-phenylalanine metabolic process; GO:1902221 erythrose 4-phosphate/phosphoenolpyruvat...; GO:0009094 L-phenylalanine biosynthetic process; GO:1902223 erythrose 4-phosphate/phosphoenolpyruvat...; GO:0055085 transmembrane transport; GO:0009267 cellular response to starvation; GO:0016036 cellular response to phosphate starvatio...; GO:0042594 response to starvation; GO:0051225 spindle as…	37
Sspon.06G0020620	15	355	GO:0016569 covalent chromatin modification; GO:0016570 histone modification; GO:0018205 peptidyl-lysine modification; GO:0006304 DNA modification; GO:0006305 DNA alkylation; GO:0006306 DNA methylation; GO:0043966 histone H3 acetylation; GO:0044030 regulation of DNA methylation; GO:0044728 DNA methylation or demethylation; GO:0043414 macromolecule methylation; GO:0032259 methylation; GO:0006325 ch…	34
Sspon.06G0022320	0	4182	GO:0006558 L-phenylalanine metabolic process; GO:1902221 erythrose 4-phosphate/phosphoenolpyruvat...; GO:0009094 L-phenylalanine biosynthetic process; GO:1902223 erythrose 4-phosphate/phosphoenolpyruvat...; GO:0055085 transmembrane transport; GO:0009267 cellular response to starvation; GO:0016036 cellular response to phosphate starvatio...; GO:0042594 response to starvation; GO:0051225 spindle as…	37
Sspon.06G0022870	88	126	GO:0044260 cellular macromolecule metabolic process; GO:0006488 dolichol-linked oligosaccharide biosynth...; GO:0006490 oligosaccharide-lipid intermediate biosy...; GO:0043170 macromolecule metabolic process; GO:0000723 telomere maintenance; GO:0032200 telomere organization; GO:0060249 anatomical structure homeostasis; GO:0006807 nitrogen compound metabolic process; GO:0006487 protein N-linked gl…	26
Sspon.06G0023720	31	258	GO:0019499 cyanide metabolic process; GO:0006352 DNA-templated transcription, initiation; GO:0007205 protein kinase C-activating G protein-co...; GO:0043631 RNA polyadenylation; GO:0016567 protein ubiquitination; GO:0032446 protein modification by small protein co...; GO:0070647 protein modification by small protein co...; GO:0007017 microtubule-based process	8
Sspon.06G0023800	109	98	GO:0000079 regulation of cyclin-dependent protein s...; GO:0071900 regulation of protein serine/threonine k...; GO:1904029 regulation of cyclin-dependent protein k...; GO:0001932 regulation of protein phosphorylation; GO:0042325 regulation of phosphorylation; GO:0043549 regulation of kinase activity; GO:0045859 regulation of protein kinase activity; GO:0051338 regulation of transferase activity; …	20
Sspon.06G0024000	0	4182	GO:0006558 L-phenylalanine metabolic process; GO:1902221 erythrose 4-phosphate/phosphoenolpyruvat...; GO:0009094 L-phenylalanine biosynthetic process; GO:1902223 erythrose 4-phosphate/phosphoenolpyruvat...; GO:0055085 transmembrane transport; GO:0009267 cellular response to starvation; GO:0016036 cellular response to phosphate starvatio...; GO:0042594 response to starvation; GO:0051225 spindle as…	37
Sspon.06G0024050	48	206	GO:0065009 regulation of molecular function; GO:0051090 regulation of DNA-binding transcription ...; GO:0022607 cellular component assembly; GO:0006352 DNA-templated transcription, initiation; GO:0051726 regulation of cell cycle; GO:0006621 protein retention in ER lumen; GO:0032507 maintenance of protein location in cell; GO:0035437 maintenance of protein localization in e...; GO:0045185 maintena…	42
Sspon.06G0024410	94	123	GO:0009432 SOS response; GO:0009991 response to extracellular stimulus; GO:0031668 cellular response to extracellular stimu...; GO:0071496 cellular response to external stimulus; GO:0009605 response to external stimulus; GO:0044260 cellular macromolecule metabolic process; GO:0043170 macromolecule metabolic process; GO:0034641 cellular nitrogen compound metabolic pro...; GO:0006807 nitrogen compo…	9
Sspon.06G0024430	5	747	GO:0005996 monosaccharide metabolic process; GO:0019321 pentose metabolic process; GO:0019566 arabinose metabolic process; GO:0046373 L-arabinose metabolic process; GO:0007154 cell communication; GO:0000160 phosphorelay signal transduction system; GO:0007165 signal transduction; GO:0023052 signaling; GO:0050794 regulation of cellular process; GO:0000045 autophagosome assembly; GO:0016236 macroaut…	26
Sspon.06G0025300	47	207	GO:0016255 attachment of GPI anchor to protein; GO:0000077 DNA damage checkpoint; GO:0031570 DNA integrity checkpoint; GO:0008643 carbohydrate transport; GO:0016567 protein ubiquitination; GO:0032446 protein modification by small protein co...; GO:0006506 GPI anchor biosynthetic process; GO:0070647 protein modification by small protein co...; GO:0071702 organic substance transport; GO:0006464 cel…	26
Sspon.06G0025930	140	66	GO:0006721 terpenoid metabolic process; GO:0016114 terpenoid biosynthetic process; GO:0006720 isoprenoid metabolic process; GO:0008299 isoprenoid biosynthetic process; GO:0016108 tetraterpenoid metabolic process; GO:0016109 tetraterpenoid biosynthetic process; GO:0016116 carotenoid metabolic process; GO:0016117 carotenoid biosynthetic process; GO:0006568 tryptophan metabolic process; GO:0006586 i…	17
Sspon.06G0026140	122	87	GO:0034314 Arp2/3 complex-mediated actin nucleation; GO:0010638 positive regulation of organelle organiz...; GO:0030838 positive regulation of actin filament po...; GO:0031334 positive regulation of protein complex a...; GO:0032273 positive regulation of protein polymeriz...; GO:0044089 positive regulation of cellular componen...; GO:0045010 actin nucleation; GO:0051495 positive regulation of cyt…	48
Sspon.06G0026690	125	80	GO:0009629 response to gravity; GO:0009630 gravitropism; GO:0009958 positive gravitropism; GO:0009606 tropism; GO:0007154 cell communication; GO:0009628 response to abiotic stimulus; GO:0006613 cotranslational protein targeting to mem...; GO:0006614 SRP-dependent cotranslational protein ta...; GO:0006612 protein targeting to membrane; GO:0045047 protein targeting to ER; GO:0072599 establishment o…	14
Sspon.06G0026940	2	961	GO:0006979 response to oxidative stress; GO:0009052 pentose-phosphate shunt, non-oxidative b...; GO:0006468 protein phosphorylation; GO:0071804 cellular potassium ion transport; GO:0071805 potassium ion transmembrane transport; GO:0006508 proteolysis; GO:0055114 oxidation-reduction process; GO:0042221 response to chemical; GO:0006813 potassium ion transport; GO:0016310 phosphorylation; GO:0051704…	24
Sspon.06G0027070	71	162	GO:0006189 'de novo' IMP biosynthetic process; GO:0007275 multicellular organism development; GO:0048856 anatomical structure development; GO:0006511 ubiquitin-dependent protein catabolic pr...; GO:0019941 modification-dependent protein catabolic...; GO:0043632 modification-dependent macromolecule cat...; GO:0006772 thiamine metabolic process; GO:0009228 thiamine biosynthetic process; GO:0042723 …	35
Sspon.06G0027080	0	4182	GO:0006558 L-phenylalanine metabolic process; GO:1902221 erythrose 4-phosphate/phosphoenolpyruvat...; GO:0009094 L-phenylalanine biosynthetic process; GO:1902223 erythrose 4-phosphate/phosphoenolpyruvat...; GO:0055085 transmembrane transport; GO:0009267 cellular response to starvation; GO:0016036 cellular response to phosphate starvatio...; GO:0042594 response to starvation; GO:0051225 spindle as…	37
Sspon.06G0027220	15	355	GO:0016569 covalent chromatin modification; GO:0016570 histone modification; GO:0018205 peptidyl-lysine modification; GO:0006304 DNA modification; GO:0006305 DNA alkylation; GO:0006306 DNA methylation; GO:0043966 histone H3 acetylation; GO:0044030 regulation of DNA methylation; GO:0044728 DNA methylation or demethylation; GO:0043414 macromolecule methylation; GO:0032259 methylation; GO:0006325 ch…	34
Sspon.06G0029420	66	169	GO:0015849 organic acid transport; GO:0046942 carboxylic acid transport; GO:0015711 organic anion transport; GO:0006308 DNA catabolic process; GO:0031123 RNA 3'-end processing; GO:0031124 mRNA 3'-end processing; GO:0006820 anion transport; GO:0055114 oxidation-reduction process; GO:0006508 proteolysis; GO:0006835 dicarboxylic acid transport; GO:0015740 C4-dicarboxylate transport; GO:0015743 malat…	12
Sspon.06G0029550	119	89	GO:0009073 aromatic amino acid family biosynthetic ...; GO:0009072 aromatic amino acid family metabolic pro...; GO:0008652 cellular amino acid biosynthetic process	3
Sspon.06G0029960	99	115	GO:0044255 cellular lipid metabolic process; GO:0006629 lipid metabolic process; GO:0006429 leucyl-tRNA aminoacylation; GO:0046486 glycerolipid metabolic process; GO:0008610 lipid biosynthetic process; GO:0006119 oxidative phosphorylation; GO:0006122 mitochondrial electron transport, ubiqui...; GO:0042773 ATP synthesis coupled electron transport; GO:0042775 mitochondrial ATP synthesis coupled ele…	25
Sspon.06G0030840	0	4182	GO:0006558 L-phenylalanine metabolic process; GO:1902221 erythrose 4-phosphate/phosphoenolpyruvat...; GO:0009094 L-phenylalanine biosynthetic process; GO:1902223 erythrose 4-phosphate/phosphoenolpyruvat...; GO:0055085 transmembrane transport; GO:0009267 cellular response to starvation; GO:0016036 cellular response to phosphate starvatio...; GO:0042594 response to starvation; GO:0051225 spindle as…	37
Sspon.06G0031300	126	79	GO:0030042 actin filament depolymerization; GO:0051261 protein depolymerization; GO:0008154 actin polymerization or depolymerization; GO:0022411 cellular component disassembly; GO:0032984 protein-containing complex disassembly; GO:0043624 cellular protein complex disassembly; GO:0007015 actin filament organization; GO:0030029 actin filament-based process; GO:0030036 actin cytoskeleton organizatio…	15
Sspon.06G0031440	44	223	GO:0016925 protein sumoylation; GO:0090304 nucleic acid metabolic process; GO:0016070 RNA metabolic process; GO:0043170 macromolecule metabolic process; GO:0006434 seryl-tRNA aminoacylation; GO:0006139 nucleobase-containing compound metabolic...; GO:0006396 RNA processing; GO:0046483 heterocycle metabolic process; GO:0006725 cellular aromatic compound metabolic pro...; GO:0006308 DNA catabolic pr…	27
Sspon.06G0031570	129	75	GO:0006508 proteolysis; GO:0001510 RNA methylation; GO:0006811 ion transport; GO:0030001 metal ion transport	4
Sspon.06G0031740	3	801	GO:0006979 response to oxidative stress; GO:0055114 oxidation-reduction process; GO:0006950 response to stress; GO:0050896 response to stimulus; GO:0071554 cell wall organization or biogenesis; GO:0042546 cell wall biogenesis; GO:0010411 xyloglucan metabolic process; GO:0044036 cell wall macromolecule metabolic proces...; GO:0044262 cellular carbohydrate metabolic process; GO:0010383 cell wall po…	29
Sspon.06G0032040	18	320	GO:0019438 aromatic compound biosynthetic process; GO:0018130 heterocycle biosynthetic process; GO:0034654 nucleobase-containing compound biosynthe...; GO:0000003 reproduction; GO:0022414 reproductive process; GO:0046483 heterocycle metabolic process; GO:0006725 cellular aromatic compound metabolic pro...; GO:1901362 organic cyclic compound biosynthetic pro...; GO:0006139 nucleobase-containing co…	77
Sspon.06G0032970	82	146	GO:0030042 actin filament depolymerization; GO:0051261 protein depolymerization; GO:0005991 trehalose metabolic process; GO:0008154 actin polymerization or depolymerization	4
Sspon.06G0032980	66	169	GO:0015849 organic acid transport; GO:0046942 carboxylic acid transport; GO:0015711 organic anion transport; GO:0006308 DNA catabolic process; GO:0031123 RNA 3'-end processing; GO:0031124 mRNA 3'-end processing; GO:0006820 anion transport; GO:0055114 oxidation-reduction process; GO:0006508 proteolysis; GO:0006835 dicarboxylic acid transport; GO:0015740 C4-dicarboxylate transport; GO:0015743 malat…	12
Sspon.06G0034450	104	106	GO:0016567 protein ubiquitination	0
Sspon.06G0034790	8	542	GO:0071103 DNA conformation change; GO:0006334 nucleosome assembly; GO:0015980 energy derivation by oxidation of organi...; GO:0031497 chromatin assembly; GO:0045333 cellular respiration; GO:0006333 chromatin assembly or disassembly; GO:0034728 nucleosome organization; GO:0065004 protein-DNA complex assembly; GO:0071824 protein-DNA complex subunit organization; GO:0006855 drug transmembrane trans…	19
Sspon.06G0034870	141	63	GO:0015988 energy coupled proton transmembrane tran...; GO:0015991 ATP hydrolysis coupled proton transport; GO:0090662 ATP hydrolysis coupled transmembrane tra...; GO:0099131 ATP hydrolysis coupled ion transmembrane...; GO:0099132 ATP hydrolysis coupled cation transmembr...; GO:1902600 proton transmembrane transport; GO:0015672 monovalent inorganic cation transport; GO:0098662 inorganic cation tr…	13
Sspon.06G0035170	2	961	GO:0006979 response to oxidative stress; GO:0009052 pentose-phosphate shunt, non-oxidative b...; GO:0006468 protein phosphorylation; GO:0071804 cellular potassium ion transport; GO:0071805 potassium ion transmembrane transport; GO:0006508 proteolysis; GO:0055114 oxidation-reduction process; GO:0042221 response to chemical; GO:0006813 potassium ion transport; GO:0016310 phosphorylation; GO:0051704…	24
Sspon.06G0035250	112	95	GO:0055114 oxidation-reduction process	1
Sspon.07G0001300	31	258	GO:0019499 cyanide metabolic process; GO:0006352 DNA-templated transcription, initiation; GO:0007205 protein kinase C-activating G protein-co...; GO:0043631 RNA polyadenylation; GO:0016567 protein ubiquitination; GO:0032446 protein modification by small protein co...; GO:0070647 protein modification by small protein co...; GO:0007017 microtubule-based process	8
Sspon.07G0007460	47	207	GO:0016255 attachment of GPI anchor to protein; GO:0000077 DNA damage checkpoint; GO:0031570 DNA integrity checkpoint; GO:0008643 carbohydrate transport; GO:0016567 protein ubiquitination; GO:0032446 protein modification by small protein co...; GO:0006506 GPI anchor biosynthetic process; GO:0070647 protein modification by small protein co...; GO:0071702 organic substance transport; GO:0006464 cel…	26
Sspon.07G0015940	0	4182	GO:0006558 L-phenylalanine metabolic process; GO:1902221 erythrose 4-phosphate/phosphoenolpyruvat...; GO:0009094 L-phenylalanine biosynthetic process; GO:1902223 erythrose 4-phosphate/phosphoenolpyruvat...; GO:0055085 transmembrane transport; GO:0009267 cellular response to starvation; GO:0016036 cellular response to phosphate starvatio...; GO:0042594 response to starvation; GO:0051225 spindle as…	37
Sspon.07G0016020	31	258	GO:0019499 cyanide metabolic process; GO:0006352 DNA-templated transcription, initiation; GO:0007205 protein kinase C-activating G protein-co...; GO:0043631 RNA polyadenylation; GO:0016567 protein ubiquitination; GO:0032446 protein modification by small protein co...; GO:0070647 protein modification by small protein co...; GO:0007017 microtubule-based process	8
Sspon.07G0017820	0	4182	GO:0006558 L-phenylalanine metabolic process; GO:1902221 erythrose 4-phosphate/phosphoenolpyruvat...; GO:0009094 L-phenylalanine biosynthetic process; GO:1902223 erythrose 4-phosphate/phosphoenolpyruvat...; GO:0055085 transmembrane transport; GO:0009267 cellular response to starvation; GO:0016036 cellular response to phosphate starvatio...; GO:0042594 response to starvation; GO:0051225 spindle as…	37
Sspon.07G0018070	25	286	GO:0055085 transmembrane transport	1
Sspon.07G0022330	43	228	GO:1901137 carbohydrate derivative biosynthetic pro...; GO:0034622 cellular protein-containing complex asse...; GO:0009719 response to endogenous stimulus; GO:0009725 response to hormone; GO:0043248 proteasome assembly; GO:0065003 protein-containing complex assembly; GO:0010033 response to organic substance; GO:0009124 nucleoside monophosphate biosynthetic pr...; GO:0017144 drug metabolic process…	56
Sspon.07G0023950	66	169	GO:0015849 organic acid transport; GO:0046942 carboxylic acid transport; GO:0015711 organic anion transport; GO:0006308 DNA catabolic process; GO:0031123 RNA 3'-end processing; GO:0031124 mRNA 3'-end processing; GO:0006820 anion transport; GO:0055114 oxidation-reduction process; GO:0006508 proteolysis; GO:0006835 dicarboxylic acid transport; GO:0015740 C4-dicarboxylate transport; GO:0015743 malat…	12
Sspon.07G0024340	0	4182	GO:0006558 L-phenylalanine metabolic process; GO:1902221 erythrose 4-phosphate/phosphoenolpyruvat...; GO:0009094 L-phenylalanine biosynthetic process; GO:1902223 erythrose 4-phosphate/phosphoenolpyruvat...; GO:0055085 transmembrane transport; GO:0009267 cellular response to starvation; GO:0016036 cellular response to phosphate starvatio...; GO:0042594 response to starvation; GO:0051225 spindle as…	37
Sspon.07G0024400	91	124	GO:0071804 cellular potassium ion transport; GO:0071805 potassium ion transmembrane transport; GO:0006813 potassium ion transport	3
Sspon.07G0024660	51	198	GO:0043087 regulation of GTPase activity; GO:0006480 N-terminal protein amino acid methylatio...; GO:0031365 N-terminal protein amino acid modificati...; GO:0051336 regulation of hydrolase activity; GO:0006520 cellular amino acid metabolic process; GO:0008652 cellular amino acid biosynthetic process; GO:0006259 DNA metabolic process; GO:0006528 asparagine metabolic process; GO:0006529 asparagine …	10
Sspon.07G0026210	0	4182	GO:0006558 L-phenylalanine metabolic process; GO:1902221 erythrose 4-phosphate/phosphoenolpyruvat...; GO:0009094 L-phenylalanine biosynthetic process; GO:1902223 erythrose 4-phosphate/phosphoenolpyruvat...; GO:0055085 transmembrane transport; GO:0009267 cellular response to starvation; GO:0016036 cellular response to phosphate starvatio...; GO:0042594 response to starvation; GO:0051225 spindle as…	37
Sspon.07G0026610	46	207	GO:0006635 fatty acid beta-oxidation; GO:0009062 fatty acid catabolic process; GO:0015996 chlorophyll catabolic process; GO:0044242 cellular lipid catabolic process; GO:0046149 pigment catabolic process; GO:0072329 monocarboxylic acid catabolic process; GO:0015994 chlorophyll metabolic process; GO:0006787 porphyrin-containing compound catabolic ...; GO:0019395 fatty acid oxidation; GO:0033015 tet…	24
Sspon.07G0028310	34	248	GO:0009620 response to fungus; GO:0050832 defense response to fungus; GO:0006633 fatty acid biosynthetic process; GO:0055114 oxidation-reduction process; GO:0009617 response to bacterium; GO:0042742 defense response to bacterium; GO:0043207 response to external biotic stimulus; GO:0051707 response to other organism; GO:0098542 defense response to other organism; GO:0006631 fatty acid metabolic pr…	13
Sspon.07G0028510	145	58	GO:0009743 response to carbohydrate; GO:0009744 response to sucrose; GO:0034285 response to disaccharide; GO:0043562 cellular response to nitrogen levels; GO:0031667 response to nutrient levels; GO:0031669 cellular response to nutrient levels; GO:0009991 response to extracellular stimulus; GO:0031668 cellular response to extracellular stimu...; GO:0071496 cellular response to external stimulus; G…	14
Sspon.07G0028950	17	337	GO:0015988 energy coupled proton transmembrane tran...; GO:0015991 ATP hydrolysis coupled proton transport; GO:0090662 ATP hydrolysis coupled transmembrane tra...; GO:0099131 ATP hydrolysis coupled ion transmembrane...; GO:0099132 ATP hydrolysis coupled cation transmembr...; GO:0007264 small GTPase mediated signal transductio...; GO:0006006 glucose metabolic process; GO:1902600 proton transmembra…	26
Sspon.07G0029000	44	223	GO:0016925 protein sumoylation; GO:0090304 nucleic acid metabolic process; GO:0016070 RNA metabolic process; GO:0043170 macromolecule metabolic process; GO:0006434 seryl-tRNA aminoacylation; GO:0006139 nucleobase-containing compound metabolic...; GO:0006396 RNA processing; GO:0046483 heterocycle metabolic process; GO:0006725 cellular aromatic compound metabolic pro...; GO:0006308 DNA catabolic pr…	27
Sspon.07G0029680	82	146	GO:0030042 actin filament depolymerization; GO:0051261 protein depolymerization; GO:0005991 trehalose metabolic process; GO:0008154 actin polymerization or depolymerization	4
Sspon.07G0029790	22	301	GO:1901362 organic cyclic compound biosynthetic pro...; GO:0019438 aromatic compound biosynthetic process; GO:0018130 heterocycle biosynthetic process; GO:0044271 cellular nitrogen compound biosynthetic ...; GO:0006904 vesicle docking involved in exocytosis; GO:0022406 membrane docking; GO:0048278 vesicle docking; GO:0051640 organelle localization; GO:0140029 exocytic process; GO:0140056 organell…	67
Sspon.07G0030340	15	355	GO:0016569 covalent chromatin modification; GO:0016570 histone modification; GO:0018205 peptidyl-lysine modification; GO:0006304 DNA modification; GO:0006305 DNA alkylation; GO:0006306 DNA methylation; GO:0043966 histone H3 acetylation; GO:0044030 regulation of DNA methylation; GO:0044728 DNA methylation or demethylation; GO:0043414 macromolecule methylation; GO:0032259 methylation; GO:0006325 ch…	34
Sspon.07G0032130	0	4182	GO:0006558 L-phenylalanine metabolic process; GO:1902221 erythrose 4-phosphate/phosphoenolpyruvat...; GO:0009094 L-phenylalanine biosynthetic process; GO:1902223 erythrose 4-phosphate/phosphoenolpyruvat...; GO:0055085 transmembrane transport; GO:0009267 cellular response to starvation; GO:0016036 cellular response to phosphate starvatio...; GO:0042594 response to starvation; GO:0051225 spindle as…	37
Sspon.07G0032530	151	53	GO:0007088 regulation of mitotic nuclear division; GO:0007091 metaphase/anaphase transition of mitotic...; GO:0010965 regulation of mitotic sister chromatid s...; GO:0030071 regulation of mitotic metaphase/anaphase...; GO:0033044 regulation of chromosome organization; GO:0033045 regulation of sister chromatid segregati...; GO:0033047 regulation of mitotic sister chromatid s...; GO:0044784 metapha…	43
Sspon.07G0033710	0	4182	GO:0006558 L-phenylalanine metabolic process; GO:1902221 erythrose 4-phosphate/phosphoenolpyruvat...; GO:0009094 L-phenylalanine biosynthetic process; GO:1902223 erythrose 4-phosphate/phosphoenolpyruvat...; GO:0055085 transmembrane transport; GO:0009267 cellular response to starvation; GO:0016036 cellular response to phosphate starvatio...; GO:0042594 response to starvation; GO:0051225 spindle as…	37
Sspon.07G0034570	51	198	GO:0043087 regulation of GTPase activity; GO:0006480 N-terminal protein amino acid methylatio...; GO:0031365 N-terminal protein amino acid modificati...; GO:0051336 regulation of hydrolase activity; GO:0006520 cellular amino acid metabolic process; GO:0008652 cellular amino acid biosynthetic process; GO:0006259 DNA metabolic process; GO:0006528 asparagine metabolic process; GO:0006529 asparagine …	10
Sspon.07G0035590	32	257	GO:0006810 transport; GO:0051234 establishment of localization; GO:0051179 localization; GO:0006863 purine nucleobase transport; GO:0015851 nucleobase transport; GO:0010498 proteasomal protein catabolic process; GO:0043161 proteasome-mediated ubiquitin-dependent ...; GO:0071705 nitrogen compound transport; GO:0045454 cell redox homeostasis; GO:0006289 nucleotide-excision repair	10
Sspon.07G0035730	0	4182	GO:0006558 L-phenylalanine metabolic process; GO:1902221 erythrose 4-phosphate/phosphoenolpyruvat...; GO:0009094 L-phenylalanine biosynthetic process; GO:1902223 erythrose 4-phosphate/phosphoenolpyruvat...; GO:0055085 transmembrane transport; GO:0009267 cellular response to starvation; GO:0016036 cellular response to phosphate starvatio...; GO:0042594 response to starvation; GO:0051225 spindle as…	37
Sspon.07G0036130	46	207	GO:0006635 fatty acid beta-oxidation; GO:0009062 fatty acid catabolic process; GO:0015996 chlorophyll catabolic process; GO:0044242 cellular lipid catabolic process; GO:0046149 pigment catabolic process; GO:0072329 monocarboxylic acid catabolic process; GO:0015994 chlorophyll metabolic process; GO:0006787 porphyrin-containing compound catabolic ...; GO:0019395 fatty acid oxidation; GO:0033015 tet…	24
Sspon.07G0036170	77	155	GO:0006379 mRNA cleavage; GO:0090501 RNA phosphodiester bond hydrolysis; GO:0010038 response to metal ion; GO:0090305 nucleic acid phosphodiester bond hydroly...; GO:0010035 response to inorganic substance; GO:0015936 coenzyme A metabolic process; GO:0050896 response to stimulus; GO:0051186 cofactor metabolic process; GO:0016226 iron-sulfur cluster assembly; GO:0031163 metallo-sulfur cluster asse…	17
Sspon.07G0036360	42	229	GO:0071704 organic substance metabolic process; GO:0044238 primary metabolic process; GO:0006396 RNA processing; GO:0044237 cellular metabolic process; GO:0000038 very long-chain fatty acid metabolic pro...; GO:0030154 cell differentiation; GO:0042761 very long-chain fatty acid biosynthetic ...; GO:0048869 cellular developmental process; GO:0009987 cellular process; GO:0006672 ceramide metabolic …	48
Sspon.07G0036490	50	200	GO:0009910 negative regulation of flower developmen...; GO:0048581 negative regulation of post-embryonic de...; GO:0051093 negative regulation of developmental pro...; GO:0051241 negative regulation of multicellular org...; GO:2000242 negative regulation of reproductive proc...; GO:0006662 glycerol ether metabolic process; GO:0018904 ether metabolic process; GO:0016567 protein ubiquitination; GO:…	52
Sspon.07G0036960	58	185	GO:0032784 regulation of DNA-templated transcriptio...; GO:0009690 cytokinin metabolic process; GO:0034754 cellular hormone metabolic process; GO:0006354 DNA-templated transcription, elongation; GO:0042445 hormone metabolic process; GO:0010817 regulation of hormone levels; GO:0006357 regulation of transcription by RNA polym...; GO:0009308 amine metabolic process; GO:0006366 transcription by RNA p…	10
Sspon.07G0037660	0	4182	GO:0006558 L-phenylalanine metabolic process; GO:1902221 erythrose 4-phosphate/phosphoenolpyruvat...; GO:0009094 L-phenylalanine biosynthetic process; GO:1902223 erythrose 4-phosphate/phosphoenolpyruvat...; GO:0055085 transmembrane transport; GO:0009267 cellular response to starvation; GO:0016036 cellular response to phosphate starvatio...; GO:0042594 response to starvation; GO:0051225 spindle as…	37
Sspon.07G0038200	0	4182	GO:0006558 L-phenylalanine metabolic process; GO:1902221 erythrose 4-phosphate/phosphoenolpyruvat...; GO:0009094 L-phenylalanine biosynthetic process; GO:1902223 erythrose 4-phosphate/phosphoenolpyruvat...; GO:0055085 transmembrane transport; GO:0009267 cellular response to starvation; GO:0016036 cellular response to phosphate starvatio...; GO:0042594 response to starvation; GO:0051225 spindle as…	37
Sspon.08G0002730	46	207	GO:0006635 fatty acid beta-oxidation; GO:0009062 fatty acid catabolic process; GO:0015996 chlorophyll catabolic process; GO:0044242 cellular lipid catabolic process; GO:0046149 pigment catabolic process; GO:0072329 monocarboxylic acid catabolic process; GO:0015994 chlorophyll metabolic process; GO:0006787 porphyrin-containing compound catabolic ...; GO:0019395 fatty acid oxidation; GO:0033015 tet…	24
Sspon.08G0003840	63	175	GO:0006772 thiamine metabolic process; GO:0009228 thiamine biosynthetic process; GO:0042723 thiamine-containing compound metabolic p...; GO:0042724 thiamine-containing compound biosyntheti...; GO:0006470 protein dephosphorylation; GO:0016311 dephosphorylation; GO:0043933 protein-containing complex subunit organ...	7
Sspon.08G0003860	114	93	GO:0006633 fatty acid biosynthetic process; GO:0006631 fatty acid metabolic process; GO:0072330 monocarboxylic acid biosynthetic process; GO:0032787 monocarboxylic acid metabolic process; GO:0008610 lipid biosynthetic process; GO:0044255 cellular lipid metabolic process; GO:0046394 carboxylic acid biosynthetic process; GO:0016053 organic acid biosynthetic process; GO:0044283 small molecule biosyn…	10
Sspon.08G0003910	0	4182	GO:0006558 L-phenylalanine metabolic process; GO:1902221 erythrose 4-phosphate/phosphoenolpyruvat...; GO:0009094 L-phenylalanine biosynthetic process; GO:1902223 erythrose 4-phosphate/phosphoenolpyruvat...; GO:0055085 transmembrane transport; GO:0009267 cellular response to starvation; GO:0016036 cellular response to phosphate starvatio...; GO:0042594 response to starvation; GO:0051225 spindle as…	37
Sspon.08G0004070	20	309	GO:0043461 proton-transporting ATP synthase complex...; GO:0009987 cellular process; GO:0070071 proton-transporting two-sector ATPase co...; GO:0034641 cellular nitrogen compound metabolic pro...; GO:0006139 nucleobase-containing compound metabolic...; GO:0046483 heterocycle metabolic process; GO:0006725 cellular aromatic compound metabolic pro...; GO:1901360 organic cyclic compound metabolic pro…	76
Sspon.08G0007390	60	181	GO:0010264 myo-inositol hexakisphosphate biosynthet...; GO:0032958 inositol phosphate biosynthetic process; GO:0033517 myo-inositol hexakisphosphate metabolic ...; GO:0046165 alcohol biosynthetic process; GO:0046173 polyol biosynthetic process; GO:0046836 glycolipid transport; GO:1901264 carbohydrate derivative transport; GO:0006338 chromatin remodeling; GO:0006760 folic acid-containing compound …	14
Sspon.08G0007480	126	79	GO:0030042 actin filament depolymerization; GO:0051261 protein depolymerization; GO:0008154 actin polymerization or depolymerization; GO:0022411 cellular component disassembly; GO:0032984 protein-containing complex disassembly; GO:0043624 cellular protein complex disassembly; GO:0007015 actin filament organization; GO:0030029 actin filament-based process; GO:0030036 actin cytoskeleton organizatio…	15
Sspon.08G0007710	0	4182	GO:0006558 L-phenylalanine metabolic process; GO:1902221 erythrose 4-phosphate/phosphoenolpyruvat...; GO:0009094 L-phenylalanine biosynthetic process; GO:1902223 erythrose 4-phosphate/phosphoenolpyruvat...; GO:0055085 transmembrane transport; GO:0009267 cellular response to starvation; GO:0016036 cellular response to phosphate starvatio...; GO:0042594 response to starvation; GO:0051225 spindle as…	37
Sspon.08G0007980	23	291	GO:0006352 DNA-templated transcription, initiation; GO:0006367 transcription initiation from RNA polyme...; GO:1901362 organic cyclic compound biosynthetic pro...; GO:0006366 transcription by RNA polymerase II; GO:0006571 tyrosine biosynthetic process; GO:0006351 transcription, DNA-templated; GO:0097659 nucleic acid-templated transcription; GO:0032774 RNA biosynthetic process; GO:0044249 cellular…	36
Sspon.08G0012070	0	4182	GO:0006558 L-phenylalanine metabolic process; GO:1902221 erythrose 4-phosphate/phosphoenolpyruvat...; GO:0009094 L-phenylalanine biosynthetic process; GO:1902223 erythrose 4-phosphate/phosphoenolpyruvat...; GO:0055085 transmembrane transport; GO:0009267 cellular response to starvation; GO:0016036 cellular response to phosphate starvatio...; GO:0042594 response to starvation; GO:0051225 spindle as…	37
Sspon.08G0014220	15	355	GO:0016569 covalent chromatin modification; GO:0016570 histone modification; GO:0018205 peptidyl-lysine modification; GO:0006304 DNA modification; GO:0006305 DNA alkylation; GO:0006306 DNA methylation; GO:0043966 histone H3 acetylation; GO:0044030 regulation of DNA methylation; GO:0044728 DNA methylation or demethylation; GO:0043414 macromolecule methylation; GO:0032259 methylation; GO:0006325 ch…	34
Sspon.08G0020180	39	231	GO:0051321 meiotic cell cycle; GO:0006620 posttranslational protein targeting to e...; GO:0031204 posttranslational protein targeting to m...; GO:0006996 organelle organization; GO:0016043 cellular component organization; GO:0022618 ribonucleoprotein complex assembly; GO:0071826 ribonucleoprotein complex subunit organi...; GO:0071840 cellular component organization or bioge...; GO:0065002 intrace…	71
Sspon.08G0020510	82	146	GO:0030042 actin filament depolymerization; GO:0051261 protein depolymerization; GO:0005991 trehalose metabolic process; GO:0008154 actin polymerization or depolymerization	4
Sspon.08G0020620	0	4182	GO:0006558 L-phenylalanine metabolic process; GO:1902221 erythrose 4-phosphate/phosphoenolpyruvat...; GO:0009094 L-phenylalanine biosynthetic process; GO:1902223 erythrose 4-phosphate/phosphoenolpyruvat...; GO:0055085 transmembrane transport; GO:0009267 cellular response to starvation; GO:0016036 cellular response to phosphate starvatio...; GO:0042594 response to starvation; GO:0051225 spindle as…	37
Sspon.08G0020690	0	4182	GO:0006558 L-phenylalanine metabolic process; GO:1902221 erythrose 4-phosphate/phosphoenolpyruvat...; GO:0009094 L-phenylalanine biosynthetic process; GO:1902223 erythrose 4-phosphate/phosphoenolpyruvat...; GO:0055085 transmembrane transport; GO:0009267 cellular response to starvation; GO:0016036 cellular response to phosphate starvatio...; GO:0042594 response to starvation; GO:0051225 spindle as…	37
Sspon.08G0021050	119	89	GO:0009073 aromatic amino acid family biosynthetic ...; GO:0009072 aromatic amino acid family metabolic pro...; GO:0008652 cellular amino acid biosynthetic process	3
Sspon.08G0021660	79	153	GO:0006480 N-terminal protein amino acid methylatio...; GO:0006511 ubiquitin-dependent protein catabolic pr...; GO:0019941 modification-dependent protein catabolic...; GO:0043632 modification-dependent macromolecule cat...; GO:0006425 glutaminyl-tRNA aminoacylation; GO:0031365 N-terminal protein amino acid modificati...; GO:0044257 cellular protein catabolic process; GO:0051603 proteolysis involv…	28
Sspon.08G0024770	31	258	GO:0019499 cyanide metabolic process; GO:0006352 DNA-templated transcription, initiation; GO:0007205 protein kinase C-activating G protein-co...; GO:0043631 RNA polyadenylation; GO:0016567 protein ubiquitination; GO:0032446 protein modification by small protein co...; GO:0070647 protein modification by small protein co...; GO:0007017 microtubule-based process	8
Sspon.08G0025230	0	4182	GO:0006558 L-phenylalanine metabolic process; GO:1902221 erythrose 4-phosphate/phosphoenolpyruvat...; GO:0009094 L-phenylalanine biosynthetic process; GO:1902223 erythrose 4-phosphate/phosphoenolpyruvat...; GO:0055085 transmembrane transport; GO:0009267 cellular response to starvation; GO:0016036 cellular response to phosphate starvatio...; GO:0042594 response to starvation; GO:0051225 spindle as…	37
Sspon.08G0025280	46	207	GO:0006635 fatty acid beta-oxidation; GO:0009062 fatty acid catabolic process; GO:0015996 chlorophyll catabolic process; GO:0044242 cellular lipid catabolic process; GO:0046149 pigment catabolic process; GO:0072329 monocarboxylic acid catabolic process; GO:0015994 chlorophyll metabolic process; GO:0006787 porphyrin-containing compound catabolic ...; GO:0019395 fatty acid oxidation; GO:0033015 tet…	24
Sspon.08G0025300	60	181	GO:0010264 myo-inositol hexakisphosphate biosynthet...; GO:0032958 inositol phosphate biosynthetic process; GO:0033517 myo-inositol hexakisphosphate metabolic ...; GO:0046165 alcohol biosynthetic process; GO:0046173 polyol biosynthetic process; GO:0046836 glycolipid transport; GO:1901264 carbohydrate derivative transport; GO:0006338 chromatin remodeling; GO:0006760 folic acid-containing compound …	14
Sspon.08G0025610	56	189	GO:0009416 response to light stimulus; GO:0009314 response to radiation; GO:0016108 tetraterpenoid metabolic process; GO:0016109 tetraterpenoid biosynthetic process; GO:0016116 carotenoid metabolic process; GO:0016117 carotenoid biosynthetic process; GO:0006721 terpenoid metabolic process; GO:0016114 terpenoid biosynthetic process; GO:0009628 response to abiotic stimulus; GO:0046148 pigment biosy…	35
Sspon.08G0026970	8	542	GO:0071103 DNA conformation change; GO:0006334 nucleosome assembly; GO:0015980 energy derivation by oxidation of organi...; GO:0031497 chromatin assembly; GO:0045333 cellular respiration; GO:0006333 chromatin assembly or disassembly; GO:0034728 nucleosome organization; GO:0065004 protein-DNA complex assembly; GO:0071824 protein-DNA complex subunit organization; GO:0006855 drug transmembrane trans…	19
Sspon.08G0027050	71	162	GO:0006189 'de novo' IMP biosynthetic process; GO:0007275 multicellular organism development; GO:0048856 anatomical structure development; GO:0006511 ubiquitin-dependent protein catabolic pr...; GO:0019941 modification-dependent protein catabolic...; GO:0043632 modification-dependent macromolecule cat...; GO:0006772 thiamine metabolic process; GO:0009228 thiamine biosynthetic process; GO:0042723 …	35
Sspon.08G0027980	1	1092	GO:1901135 carbohydrate derivative metabolic proces...; GO:0046907 intracellular transport; GO:0051649 establishment of localization in cell; GO:0016192 vesicle-mediated transport; GO:0006886 intracellular protein transport; GO:0015031 protein transport; GO:0015833 peptide transport; GO:0042886 amide transport; GO:1901137 carbohydrate derivative biosynthetic pro...; GO:0045184 establishment of pr…	86
Sspon.08G0027990	37	233	GO:0006468 protein phosphorylation; GO:0016310 phosphorylation; GO:0006464 cellular protein modification process; GO:0036211 protein modification process; GO:0043412 macromolecule modification; GO:0008037 cell recognition; GO:0009856 pollination; GO:0009875 pollen-pistil interaction; GO:0044706 multi-multicellular organism process; GO:0048544 recognition of pollen; GO:0000003 reproduction; GO:002…	23
Sspon.08G0028160	32	257	GO:0006810 transport; GO:0051234 establishment of localization; GO:0051179 localization; GO:0006863 purine nucleobase transport; GO:0015851 nucleobase transport; GO:0010498 proteasomal protein catabolic process; GO:0043161 proteasome-mediated ubiquitin-dependent ...; GO:0071705 nitrogen compound transport; GO:0045454 cell redox homeostasis; GO:0006289 nucleotide-excision repair	10
Sspon.08G0029280	47	207	GO:0016255 attachment of GPI anchor to protein; GO:0000077 DNA damage checkpoint; GO:0031570 DNA integrity checkpoint; GO:0008643 carbohydrate transport; GO:0016567 protein ubiquitination; GO:0032446 protein modification by small protein co...; GO:0006506 GPI anchor biosynthetic process; GO:0070647 protein modification by small protein co...; GO:0071702 organic substance transport; GO:0006464 cel…	26
Sspon.08G0029490	44	223	GO:0016925 protein sumoylation; GO:0090304 nucleic acid metabolic process; GO:0016070 RNA metabolic process; GO:0043170 macromolecule metabolic process; GO:0006434 seryl-tRNA aminoacylation; GO:0006139 nucleobase-containing compound metabolic...; GO:0006396 RNA processing; GO:0046483 heterocycle metabolic process; GO:0006725 cellular aromatic compound metabolic pro...; GO:0006308 DNA catabolic pr…	27
Sspon.08G0029660	0	4182	GO:0006558 L-phenylalanine metabolic process; GO:1902221 erythrose 4-phosphate/phosphoenolpyruvat...; GO:0009094 L-phenylalanine biosynthetic process; GO:1902223 erythrose 4-phosphate/phosphoenolpyruvat...; GO:0055085 transmembrane transport; GO:0009267 cellular response to starvation; GO:0016036 cellular response to phosphate starvatio...; GO:0042594 response to starvation; GO:0051225 spindle as…	37
Sspon.08G0030340	0	4182	GO:0006558 L-phenylalanine metabolic process; GO:1902221 erythrose 4-phosphate/phosphoenolpyruvat...; GO:0009094 L-phenylalanine biosynthetic process; GO:1902223 erythrose 4-phosphate/phosphoenolpyruvat...; GO:0055085 transmembrane transport; GO:0009267 cellular response to starvation; GO:0016036 cellular response to phosphate starvatio...; GO:0042594 response to starvation; GO:0051225 spindle as…	37
Sspon.08G0030660	79	153	GO:0006480 N-terminal protein amino acid methylatio...; GO:0006511 ubiquitin-dependent protein catabolic pr...; GO:0019941 modification-dependent protein catabolic...; GO:0043632 modification-dependent macromolecule cat...; GO:0006425 glutaminyl-tRNA aminoacylation; GO:0031365 N-terminal protein amino acid modificati...; GO:0044257 cellular protein catabolic process; GO:0051603 proteolysis involv…	28
Sspon.08G0030820	22	301	GO:1901362 organic cyclic compound biosynthetic pro...; GO:0019438 aromatic compound biosynthetic process; GO:0018130 heterocycle biosynthetic process; GO:0044271 cellular nitrogen compound biosynthetic ...; GO:0006904 vesicle docking involved in exocytosis; GO:0022406 membrane docking; GO:0048278 vesicle docking; GO:0051640 organelle localization; GO:0140029 exocytic process; GO:0140056 organell…	67

## Sheet: Suppl. Table 8.2
GO Description	Frequency
erythrose 4-phosphate/phosphoenolpyruvat	132
aromatic amino acid family biosynthetic	77
response to auxin	76
establishment of localization	75
transport	75
localization	72
response to endogenous stimulus	72
response to hormone	72
defense response to fungus	70
response to chemical	70
response to fungus	70
sulfate transport	70
sulfur compound transport	70
transmembrane transport	70
IMP biosynthetic process	68
IMP metabolic process	68
alcohol biosynthetic process	67
organic hydroxy compound biosynthetic pr	67
polyol biosynthetic process	67
L-phenylalanine biosynthetic process	66
L-phenylalanine metabolic process	66
cellular response to nutrient levels	66
organelle assembly	66
protein modification by small protein co	66
response to external stimulus	66
response to nutrient levels	66
spindle organization	66
organic hydroxy compound metabolic proce	65
cell wall modification	64
cell wall organization	64
cellular response to phosphate starvatio	64
cellular response to starvation	64
external encapsulating structure organiz	64
inorganic anion transport	64
mitochondrion organization	64
response to starvation	64
spindle assembly	64
macromolecule modification	34
oxidation-reduction process	32
organic cyclic compound metabolic proces	30
cellular aromatic compound metabolic pro	28
heterocycle metabolic process	27
nitrogen compound metabolic process	27
nucleic acid metabolic process	27
protein ubiquitination	27
RNA metabolic process	24
cellular protein modification process	24
gene expression	24
protein modification process	24
macromolecule metabolic process	22
